# Supplementary material for: Dissecting the chain of information processing and its interplay with neurochemicals and fluid intelligence across development
Source: eLife. 2023 Sep 29;12:e84086. doi: 10.7554/eLife.84086 (PMC10541179; doi:10.7554/eLife.84086)
Supplement: Source data 1. [file elife-84086-data1.zip]

Archive with 50 entries (49 files):
- DataDescription.docx
- __MACOSX/._DataDescription.docx
- DataFiles/
- __MACOSX/._DataFiles
- DataFiles/F7B.csv
- __MACOSX/DataFiles/._F7B.csv
- DataFiles/F7A.csv
- __MACOSX/DataFiles/._F7A.csv
- DataFiles/F6D.csv
- __MACOSX/DataFiles/._F6D.csv
- DataFiles/F6A.csv
- __MACOSX/DataFiles/._F6A.csv
- DataFiles/F6C.csv
- __MACOSX/DataFiles/._F6C.csv
- DataFiles/F6B.csv
- __MACOSX/DataFiles/._F6B.csv
- DataFiles/F2D.csv
- __MACOSX/DataFiles/._F2D.csv
- DataFiles/F3A.csv
- __MACOSX/DataFiles/._F3A.csv
- DataFiles/F3C.csv
- __MACOSX/DataFiles/._F3C.csv
- DataFiles/F3B.csv
- __MACOSX/DataFiles/._F3B.csv
- DataFiles/F2B.csv
- __MACOSX/DataFiles/._F2B.csv
- DataFiles/F2C.csv
- __MACOSX/DataFiles/._F2C.csv
- DataFiles/SF71.csv
- __MACOSX/DataFiles/._SF71.csv
- DataFiles/F2A.csv
- __MACOSX/DataFiles/._F2A.csv
- DataFiles/F3D.csv
- __MACOSX/DataFiles/._F3D.csv
- DataFiles/SF72.csv
- __MACOSX/DataFiles/._SF72.csv
- DataFiles/F5C.csv
- __MACOSX/DataFiles/._F5C.csv
- DataFiles/F5B.csv
- __MACOSX/DataFiles/._F5B.csv
- DataFiles/F4D.csv
- __MACOSX/DataFiles/._F4D.csv
- DataFiles/F5A.csv
- __MACOSX/DataFiles/._F5A.csv
- DataFiles/F4A.csv
- __MACOSX/DataFiles/._F4A.csv
- DataFiles/F4B.csv
- __MACOSX/DataFiles/._F4B.csv
- DataFiles/F4C.csv
- __MACOSX/DataFiles/._F4C.csv
