# Supplementary material for: Dissecting the chain of information processing and its interplay with neurochemicals and fluid intelligence across development
Source: eLife. 2023 Sep 29;12:e84086. doi: 10.7554/eLife.84086 (PMC10541179; doi:10.7554/eLife.84086)
Supplement: Source data 1. [file elife-84086-data1.zip › DataFiles/F7B.csv]

X	W	M	DV	ZX	ZW	ZM	ZDV
11.703645749637	123	.743758990870614	26	.706802724037263	-1.20820996635158	.941459733635684	.961808881226283
12.082492805766	126	.247345399204767	26	1.08236731349924	-1.1436704847571	.341921605914522	.961808881226283
10.9378860102563	127	.199752036751455	25	-.0523221985254093	-1.12215732422561	.284441238945802	.741146967117784
12.4572619450465	79	2.98307814949825	18	1.45388931864575	-2.15478902973722	3.64597314397249	-.803486431641712
9.86774104465669	223	-.705680744348034	29	-1.11319504462024	.943106086797595	-.809085375698459	1.62379462355178
13.2422579763675	83	1.69418512839466	18	2.23208386302138	-2.06873638761125	2.08932658618549	-.803486431641712
12.6468949346889	78	1.45971009932848	18	1.64187926010446	-2.17630219026871	1.80614191460557	-.803486431641712
13.0341273198364	131	1.91391413514265	23	2.02575652508916	-1.03610468209965	2.35470190935029	.299823138900785
11.5839412477909	169	-.323098288712874	26	.588135384895335	-.21860458190296	-.347025567100658	.961808881226283
11.8198890129878	171	-.463453761236052	26	.822038814094666	-.175578260839976	-.516538365752247	.961808881226283
10.7256368815817	122	.600488958512939	23	-.262732324682482	-1.22972312688307	.768426906975913	.299823138900785
11.9793537515809	121	1.90905307844172	22	.980121893042987	-1.25123628741456	2.34883102087715	.0791612247922855
10.117361048274	206	-.215955153229977	28	-.865737838174081	.577382357762235	-.217624608053528	1.40313270944328
11.0996367945328	128	1.28331818173575	23	.108027118987228	-1.10064416369412	1.59310649052742	.299823138900785
9.81817629579301	199	-.478912993158479	27	-1.16233034673655	.426790234041793	-.535209085326376	1.18247079533478
11.9217878717131	121	.177330797509819	22	.923054784589051	-1.25123628741456	.257362230591077	.0791612247922855
11.1779464317177	131	.815783711232346	23	.185658253410637	-1.03610468209965	1.02844680796297	.299823138900785
11.921296997624	195	-.331151475709673	27	.92256816360898	.340737591915826	-.35675171629421	1.18247079533478
12.6365543774236	126	-.00926331389694944	22	1.6316282971332	-1.1436704847571	.0320052176591835	.0791612247922855
10.5106643860399	197	-.317987617117136	27	-.475842221480206	.383763912978809	-.3408532089474	1.18247079533478
9.79521517693574	200	-.413787513878802	27	-1.18509252223114	.448303394573284	-.456554494537969	1.18247079533478
13.2215462097922	172	-.666769796075457	25	2.21155155061445	-.154065100308484	-.762091100225641	.741146967117784
9.33103849292038	216	-.79633753033501	27	-1.6452474131027	.792513963077152	-.918575125069455	1.18247079533478
10.4509106917069	207	-.588074904342821	27	-.535078188390738	.598895518293727	-.667048198817005	1.18247079533478
10.3002017965925	199	-.161532842671693	27	-.684481287626211	.426790234041793	-.151896653126105	1.18247079533478
10.8647361847158	222	-.464079833415563	28	-.124838227761699	.921592926266103	-.517294497632244	1.40313270944328
12.5156342821502	77	-.0510458672272159	18	1.51175589690108	-2.1978153508002	-.0184572076563178	-.803486431641712
11.5293016415869	126	.87053390116601	22	.533969195821447	-1.1436704847571	1.09457075564751	.0791612247922855
9.83164627606198	211	-.519189246996107	27	-1.14897707520406	.684948160419694	-.583852293777623	1.18247079533478
10.1229219422401	168	-.0819870593777519	25	-.86022512578624	-.240117742434451	-.0558260966690908	.741146967117784
10.3045706522247	209	-.398311975673259	27	-.680150285324937	.64192183935671	-.43786408122738	1.18247079533478
11.9332617102036	130	-.00579124832802405	22	.93442920963083	-1.05761784263114	.0361985671674698	.0791612247922855
9.43394039892651	223	-.744608438963718	27	-1.5432370860886	.943106086797595	-.856099876385415	1.18247079533478
11.1759686570178	229	-.579725050907198	28	.183697614859539	1.07218504998655	-.656963753951705	1.40313270944328
11.6582046719873	226	-.45874925894054	28	.661755364169674	1.00764556839207	-.510856554163153	1.40313270944328
10.7345017737838	222	-.764146848850256	27	-.253944241083457	.921592926266103	-.87969717887408	1.18247079533478
9.10360622448953	227	-.657416782018401	27	-1.87070912685178	1.02915872892356	-.750795099007182	1.18247079533478
10.499021066743	205	-.704340006627859	26	-.487384658885939	.555869197230743	-.807466114268043	.961808881226283
11.5062196620947	222	-.722617211496772	27	.51108720687178	.921592926266103	-.829540210084622	1.18247079533478
10.1397612815326	128	.918933395181986	22	-.843531688564319	-1.10064416369412	1.15302471926203	.0791612247922855
12.0808293777757	126	.712550292883448	21	1.0807182980452	-1.1436704847571	.903767767351982	-.141500689316214
12.8033057761384	120	.604490704258158	20	1.7969349019685	-1.27274944794605	.77325997196846	-.362162603424713
9.84567551168428	224	-.343352935865092	27	-1.13506939390704	.964619247329086	-.371487897373572	1.18247079533478
10.6772385843069	218	-.88506140906386	26	-.310711281764517	.835540284140136	-1.02573042667743	.961808881226283
10.5522270735334	176	-.786538155563	24	-.434639648006552	-.0680124581825173	-.906740036541896	.520485053009284
11.5738035774009	176	-.538478894457535	24	.578085550914773	-.0680124581825173	-.607149156147198	.520485053009284
10.4683758553783	230	-.514637097489938	27	-.517764349156622	1.09369821051804	-.578354484616361	1.18247079533478
11.3190965528584	127	.309629564885865	21	.325585399315831	-1.12215732422561	.417144631041232	-.141500689316214
10.1251232394683	200	-.686340186053604	25	-.858042901386135	.448303394573284	-.785727026322865	.741146967117784
11.0620269417764	197	-.495815172960465	25	.0707431314738785	.383763912978809	-.555622509541623	.741146967117784
11.6555359062673	120	.599881748494791	20	.659109721592316	-1.27274944794605	.76769355566659	-.362162603424713
10.080928494169	204	-.715966061002737	25	-.901854727573473	.534356036699251	-.821507355260877	.741146967117784
10.7014661354491	206	-.821374001381594	25	-.28669364680818	.577382357762235	-.948812651253303	.741146967117784
11.8788116435945	179	-.276549741590287	24	.880450917912862	-.00347297658804209	-.290807064508163	.520485053009284
12.3555125263048	124	-.218570900600664	20	1.35302149333339	-1.18669680582009	-.220783748551576	-.362162603424713
11.9570474360199	221	-.760778163939389	26	.958008847394234	.900079765734611	-.875628686233566	.961808881226283
12.3515471843454	125	.1934407458131	20	1.34909050851785	-1.1651836452886	.276818845811909	-.362162603424713
13.5880755852843	173	-.551506919303793	23	2.57490518423902	-.132551939776993	-.622883611761153	.299823138900785
8.6478713133877	205	-.405261219801881	25	-2.32249538735573	.555869197230743	-.446256955403065	.741146967117784
11.9525367580361	125	.384643232474407	20	.95353725154104	-1.1651836452886	.507741573942435	-.362162603424713
9.79890392213781	229	-.61769990496174	26	-1.18143573763949	1.07218504998655	-.702827471792191	.961808881226283
10.6670508778821	194	.0146802180833338	25	-.320810718249743	.319224431384334	.0609227585474549	.741146967117784
10.8839536227988	223	-.545060674556	26	-.105787296449474	.943106086797595	-.615098229628575	.961808881226283
11.6913170534636	205	-.583113959334282	25	.694580848105917	.555869197230743	-.661056671324443	.741146967117784
11.0132627798531	201	-.322447474496612	25	.0224014797257772	.469816555104776	-.346239553294302	.741146967117784
11.6431320212134	126	.833365843195335	20	.646813308243878	-1.1436704847571	1.0496814370211	-.362162603424713
11.589447440013	221	-.507753513020878	26	.593593869494692	.900079765734611	-.570040910181903	.961808881226283
10.4985515639141	194	.150480212023672	25	-.487850093774067	.319224431384334	.224933727381564	.741146967117784
11.5971098388714	205	-.50211856439657	25	.601189878583302	.555869197230743	-.563235362137407	.741146967117784
10.7719259838998	206	-.456572720003182	25	-.216844287736139	.577382357762235	-.508227862883696	.741146967117784
11.4652501771098	222	-.492005580776475	26	.470472696187596	.921592926266103	-.551021515927193	.961808881226283
11.07813692186	170	-.249775798711732	23	.0867135289164754	-.197091421371468	-.258471125576162	.299823138900785
11.6799477214946	223	-.534009280707887	26	.683310024103683	.943106086797595	-.601751028650108	.961808881226283
10.2078447188926	227	-.452328205720628	26	-.77603815050562	1.02915872892356	-.503101596824967	.961808881226283
10.6552871392413	121	.0449587585477937	20	-.332472531643022	-1.25123628741456	.097491337178177	-.362162603424713
10.1437972149646	219	-.776315833875612	25	-.839530723905988	.857053444671628	-.894394138467563	.741146967117784
10.7961542203662	224	-.396154447707574	26	-.192825973393497	.964619247329086	-.435258350242634	.961808881226283
10.4849261095169	210	.268955346646807	26	-.501357492351225	.663434999888202	.368020785403295	.961808881226283
10.0368288014828	196	-.57355458169648	24	-.945572324717615	.362250752447318	-.649511436731017	.520485053009284
10.9601883565669	169	.159570583787176	23	-.0302130877360487	-.21860458190296	.235912525220462	.299823138900785
12.2625204470041	232	-.818213266912396	26	1.26083513073463	1.13672453158102	-.944995308501813	.961808881226283
10.1850337786331	226	-.27019516843999	26	-.798651448603636	1.00764556839207	-.283132397752542	.961808881226283
10.3361820386801	200	-.673694165227132	24	-.648812791250801	.448303394573284	-.770453931917888	.520485053009284
9.90824693990528	176	.850140449293317	24	-1.07304010696475	-.0680124581825173	1.0699407854799	.520485053009284
10.7765179195399	209	-.271270095076091	25	-.212292138272101	.64192183935671	-.284430628731035	.741146967117784
12.1797907788367	225	-.446621628740788	26	1.17882226206122	.986132407860578	-.496209540411466	.961808881226283
10.6677305517054	201	-.644132460517315	24	-.320136933364032	.469816555104776	-.734751103889965	.520485053009284
10.3751169109598	174	-.0267143105906557	23	-.610215264658167	-.111038779245501	.0109289657993119	.299823138900785
10.6753422745556	173	.123767588077121	23	-.312591161208525	-.132551939776993	.192671845724192	.299823138900785
9.92982887432507	199	-.399557670979479	24	-1.05164516615939	.426790234041793	-.439368556213844	.520485053009284
10.0097806293984	126	.558312323946307	20	-.972386141745444	-1.1436704847571	.717488534324184	-.362162603424713
12.0527791373143	125	1.26121224628452	19	1.05291109491991	-1.1651836452886	1.56640828690354	-.582824517533213
9.75272982956376	201	-.436432475712357	24	-1.22720976132742	.469816555104776	-.483903701425006	.520485053009284
11.7535092294443	205	-.76098334142428	24	.756234168785239	.555869197230743	-.875876487114137	.520485053009284
11.0476275631133	205	-.678923366444835	24	.0564685141880224	.555869197230743	-.776769442935663	.520485053009284
10.1420104191289	202	-.454692418791003	24	-.841302038302209	.491329715636268	-.505956949501734	.520485053009284
8.94932942549674	203	-.384966161260144	24	-2.02364921636776	.51284287616776	-.421745818713047	.520485053009284
12.0900192888077	217	-.543199242329594	25	1.0898285843945	.814027123608644	-.612850105059394	.741146967117784
11.0025635904491	200	-.392257130202337	24	.0117949919331909	.448303394573284	-.430551407323557	.520485053009284
11.3036643798227	123	1.26925596622969	19	.310286936157956	-1.20820996635158	1.57612300236824	-.582824517533213
10.3317869160119	195	-.0857381194619683	24	-.653169833001061	.340737591915826	-.0603563987752719	.520485053009284
11.7691172052273	235	-.520452430093557	26	.771706911472407	1.2012640131755	-.585377889454149	.961808881226283
11.2465501348337	76	1.92107491809838	14	.253667549456372	-2.21932851133169	2.36335026724857	-1.68613408807571
10.5288382005415	238	-.348656827615912	26	-.457825871420652	1.26580349476997	-.377893615072097	.961808881226283
10.7860449208064	201	-.206871454378732	24	-.202847682358899	.469816555104776	-.206653869351989	.520485053009284
9.71535042799282	223	-.18906144695482	25	-1.26426529436697	.943106086797595	-.185144026179082	.741146967117784
10.6124557622347	219	-.800751691178649	24	-.374932802249157	.857053444671628	-.923906279921148	.520485053009284
10.2544132576313	224	-.273657630860822	25	-.729873098275971	.964619247329086	-.287314149162942	.741146967117784
10.9230893633171	169	.113404869574426	22	-.0669906420126462	-.21860458190296	.180156384919909	.0791612247922855
11.0293338086764	227	-.47306595824228	25	.0383332633957521	1.02915872892356	-.528147392364637	.741146967117784
10.2873289666894	174	-.410929528028937	22	-.697242582717615	-.111038779245501	-.453102793145725	.0791612247922855
11.1826431206732	82	2.25517994346601	14	.190314248569808	-2.09024954814274	2.76686198556988	-1.68613408807571
9.77779576305405	225	-.190305284949653	25	-1.20236100806812	.986132407860578	-.186646258017876	.741146967117784
10.6363983787226	231	-.474324586822705	25	-.35119763317116	1.11521137104953	-.529667487372657	.741146967117784
10.7955596959102	228	-.391434099391966	25	-.193415346676542	1.05067188945505	-.429557400794746	.741146967117784
11.6160242216164	121	1.42944576014496	18	.619940380337586	-1.25123628741456	1.76959048741778	-.803486431641712
10.6375734358036	209	.48971898226616	25	-.350032757205832	.64192183935671	.634645670358575	.741146967117784
11.4843062506619	131	-.73186094584048	19	.489363661089049	-1.03610468209965	-.840704229915306	-.582824517533213
13.1471174761899	77	2.01119561833892	12	2.13776769423415	-2.1978153508002	2.47219256487748	-2.12745791629271
11.7605772844125	203	-.738002848142267	23	.763240983592118	.51284287616776	-.848122045761771	.299823138900785
8.96039855998772	174	-.0827337016654322	22	-2.01267598882501	-.111038779245501	-.056727845788673	.0791612247922855
11.0942035875603	201	-.535950062561627	23	.102640987267111	.469816555104776	-.604094986870514	.299823138900785
11.7425134228504	200	-.501706965304984	23	.745333633800391	.448303394573284	-.562738257801659	.299823138900785
10.9366891276755	217	.223579579655275	25	-.0535087108865855	.814027123608644	.313218695285813	.741146967117784
10.2747249120065	233	-.285919145572574	25	-.70973743135365	1.15823769211251	-.302122860480939	.741146967117784
9.668720501942	206	-.554604628796209	23	-1.31049120202707	.577382357762235	-.626624836780949	.299823138900785
11.2324211601188	80	2.5224022153976	13	.239660993242	-2.13327586920572	3.08959678431226	-1.90679600218421
10.115339436704	83	.205720230188043	16	-.867741933776926	-2.06873638761125	.291649259795598	-1.24481025985871
12.8045382115198	72	3.3124407429126	10	1.79815665908807	-2.30538115345766	4.04375724157219	-2.56878174450971
10.8850486457404	241	-.0339421391086732	26	-.104701761179078	1.33034297636445	.00219963435083142	.961808881226283
11.365550416869	196	-.0672843751657853	23	.371636770400321	.362250752447318	-.0380690893814026	.299823138900785
10.1319877133448	131	-.111706230083699	19	-.851237903771417	-1.03610468209965	-.0917191025448503	-.582824517533213
11.1062941924401	169	-.301983526004321	21	.114626834813153	-.21860458190296	-.321524441599477	-.141500689316214
11.4007350931484	172	-.495216574478828	21	.406516594034811	-.154065100308484	-.554899558722059	-.141500689316214
9.90445784521069	203	-.222805683314409	23	-1.07679637158495	.51284287616776	-.225898261413693	.299823138900785
11.7107240166737	170	-.143664058357129	21	.71381966243162	-.197091421371468	-.130315822801422	-.141500689316214
10.4884711552624	121	.366843083279625	18	-.497843162152551	-1.25123628741456	.486243636938767	-.803486431641712
10.6434908270987	238	-.28647096639189	25	-.34416663630961	1.26580349476997	-.302789316086516	.741146967117784
9.29583236711322	204	-.131087787344587	23	-1.68014850041855	.534356036699251	-.11512696797722	.299823138900785
10.5553312015993	226	-.379726138075718	24	-.431562415218685	1.00764556839207	-.415417237582414	.520485053009284
9.30131907525622	226	-.779619335581586	23	-1.67470933108125	1.00764556839207	-.898383906799806	.299823138900785
10.4954915904957	207	-.124740898447275	23	-.490883554486125	.598895518293727	-.107461581794744	.299823138900785
9.32626854352489	200	-.489266836441961	22	-1.64997603394715	.448303394573284	-.547713827180978	.0791612247922855
10.314876668831	205	-.757054201458455	22	-.669933563740025	.555869197230743	-.871131110963657	.0791612247922855
11.540977949749	164	-.350771986330533	20	.545544336265028	-.326170384560418	-.380448175053707	-.362162603424713
9.49462744916737	200	-.408921567585456	22	-1.4830758502003	.448303394573284	-.450677700712653	.0791612247922855
10.3980013145072	179	-.276378306486602	21	-.587529139784506	-.00347297658804209	-.290600015622285	-.141500689316214
10.4061386494043	225	-.675318277601626	23	-.579462309673245	.986132407860578	-.772415436011572	.299823138900785
11.0062489200086	225	-.147450094476831	24	.0154483904766248	.986132407860578	-.134888366834863	.520485053009284
10.4424721449992	209	-.752357363911271	22	-.543443620505521	.64192183935671	-.865458556391169	.0791612247922855
13.5476886556073	122	1.0092529655699	16	2.53486818139478	-1.22972312688307	1.26210720015309	-1.24481025985871
9.11824928068783	203	-.367691180751213	22	-1.85619294334022	.51284287616776	-.400882148490021	.0791612247922855
12.3713140893293	83	1.97246323887445	12	1.36868614595282	-2.06873638761125	2.42541395394464	-2.12745791629271
9.96911807090986	199	-.235155113690212	22	-1.01269638525443	.426790234041793	-.240813151920792	.0791612247922855
10.7370773382337	226	-.0254098594955846	24	-.251390992246991	1.00764556839207	.0125044024520802	.520485053009284
9.93517561476751	202	-.242158188450165	22	-1.04634475179233	.491329715636268	-.249271039457239	.0791612247922855
11.5633279593003	219	-.418242614099813	23	.567700697323691	.857053444671628	-.461935093478364	.299823138900785
10.7969400989658	177	-.847648373555186	20	-.192046903927729	-.0464992976510256	-.980545239088263	-.362162603424713
9.87773403940541	203	-.203860122075817	22	-1.10328863275935	.51284287616776	-.203016965445355	.0791612247922855
12.079480985449	72	3.60187546040539	9	1.07938158867286	-2.30538115345766	4.3933188803678	-2.78944365861821
10.3686323670857	206	-.314025567796846	22	-.616643624120185	.577382357762235	-.336068086881233	.0791612247922855
10.9303248463681	201	-.102892812588274	22	-.0598178497798817	.469816555104776	-.0810747932174198	.0791612247922855
13.1087618800161	221	-.563121859038726	23	2.09974442469163	.900079765734611	-.636911429168222	.299823138900785
11.5382333271965	223	-.413630742126179	23	.542823494105952	.943106086797595	-.456365155155193	.299823138900785
11.1248078666349	175	-.425011160815857	20	.132980099899725	-.089525618714009	-.47010973231513	-.362162603424713
10.6202933248621	178	-.658337871442168	20	-.367163147073219	-.0249861371195338	-.751907534762085	-.362162603424713
11.4292863237788	200	.0621106054305475	22	.434820446570726	.448303394573284	.118206294100566	.0791612247922855
11.8712644954699	119	.0525423647870368	16	.872969160984391	-1.29426260847755	.106650355308186	-1.24481025985871
12.8738837804011	204	-.212259770094747	22	1.86690139310824	.534356036699251	-.213161549178219	.0791612247922855
10.5798785539251	236	-.590445502910744	23	-.407227749950813	1.22277717370699	-.669911263509133	.299823138900785
10.7714285846674	178	-.401189583230454	20	-.217337377323331	-.0249861371195338	-.441339480523695	-.362162603424713
11.9830146607163	177	-.212633390810312	20	.983751082749627	-.0464992976510256	-.21361278554251	-.362162603424713
9.5757489467315	209	-.871268985968056	21	-1.40265721836371	.64192183935671	-1.00907277737366	-.141500689316214
11.8008021849455	168	-.56200143294611	19	.803117361170939	-.240117742434451	-.635558246714932	-.582824517533213
10.6008559253798	203	-.590753747262888	21	-.386432133960351	.51284287616776	-.670283542280036	-.141500689316214
11.5734417708978	230	-.40811000424088	23	.577726879232881	1.09369821051804	-.449697543891198	.299823138900785
10.5911385918901	199	-.343303281281108	21	-.396065272990159	.426790234041793	-.37142792758867	-.141500689316214
9.47974897902865	230	-.61823397502125	22	-1.49782540794153	1.09369821051804	-.703472489110262	.0791612247922855
12.0118635264914	125	-.0319250102065697	16	1.01234999161268	-1.1651836452886	.00463579989029841	-1.24481025985871
11.6053526806156	81	2.12246883155722	11	.609361301392527	-2.11176270867423	2.60658158048551	-2.34811983040121
11.1890745470093	201	-.270679351155662	21	.196689950723212	.469816555104776	-.283717164172524	-.141500689316214
11.1725224837729	77	.850855434026835	12	.180281300494687	-2.1978153508002	1.07080430053203	-2.12745791629271
11.95054150112	77	2.33797692747845	10	.951559282245929	-2.1978153508002	2.86685914440914	-2.56878174450971
10.3472942352733	220	-.214912472148277	22	-.637796874711318	.878566605203119	-.216365321293399	.0791612247922855
11.8984423961862	227	-.607425779035688	22	.899911582628761	1.02915872892356	-.690419007710847	.0791612247922855
10.7713541530154	182	-.860417206846965	19	-.217411164072822	.0610665050064331	-.995966658915321	-.582824517533213
11.0553141965102	76	.593824441668271	12	.0640885478384043	-2.21932851133169	.760377909087258	-2.12745791629271
9.14045221194968	261	-.470270180361673	23	-1.834182386232	1.76060618699428	-.524770821972117	.299823138900785
11.2387084604851	129	.121617669664684	16	.245893818184658	-1.07913100316263	.190075305094794	-1.24481025985871
10.6504970083546	174	-.177881595874089	19	-.337221159119014	-.111038779245501	-.171641682372076	-.582824517533213
10.001217484507	212	-.308122975694698	21	-.98087509248061	.706461320951185	-.328939295331131	-.141500689316214
10.4967721380321	241	-.171245443399038	23	-.489614102072508	1.33034297636445	-.163626941242985	.299823138900785
11.8422368804161	122	.793019737822691	15	.844193051590451	-1.22972312688307	1.00095386613654	-1.46547217396721
10.2668712485775	207	-.73792350526282	20	-.717523047828074	.598895518293727	-.848026220260233	-.362162603424713
9.35493847766877	199	-.327740578928929	20	-1.62155450638754	.426790234041793	-.352632242725981	-.362162603424713
10.9125092297213	200	.363584436569703	21	-.0774791055392219	.448303394573284	.482308041741192	-.141500689316214
9.57882280673014	206	-.593305100322896	20	-1.39960999138972	.577382357762235	-.673364911248238	-.362162603424713
9.60626999145699	216	-.154076001251475	21	-1.37240061890797	.792513963077152	-.142890733830485	-.141500689316214
9.42036892382139	168	-.60122974155011	18	-1.55669097306961	-.240117742434451	-.682935810683691	-.803486431641712
10.8090365544596	197	-.0874977079625066	20	-.180055256459503	.383763912978809	-.0624815226898534	-.362162603424713
12.913841130666	132	.342960006861595	15	1.90651253857038	-1.01459152156815	.457399110599679	-1.46547217396721
12.0177664604894	170	-.10965886257579	18	1.018201780475	-.197091421371468	-.0892464166574035	-.803486431641712
9.3992493634438	204	-.745876822867138	19	-1.57762754600718	.534356036699251	-.857631753278907	-.582824517533213
13.0672591499026	76	1.56897133070899	8	2.05860128910575	-2.21932851133169	1.93810098098519	-3.01010557272671
9.91234855295304	210	.127547725960236	20	-1.06897403176238	.663434999888202	.197237266226409	-.362162603424713
10.7763456639034	207	-.519771927337324	19	-.212462901424032	.598895518293727	-.584556019635855	-.582824517533213
9.78405345866655	193	-.520468854996856	18	-1.19615753137307	.297711270852842	-.585397726452847	-.803486431641712
12.6212039096423	120	-.27629224084556	13	1.61641083130612	-1.27274944794605	-.290496070778394	-1.90679600218421
11.2731074112163	175	-.302403061848306	17	.279994724078689	-.089525618714009	-.322031131461797	-1.02414834575021
12.5898685100609	77	3.37452239037919	6	1.5853469328568	-2.1978153508002	4.11873567752327	-3.45142940094371
10.4196524007192	200	-.443821124797773	18	-.56606564634285	.448303394573284	-.492827262168365	-.803486431641712
10.9441521125924	202	-.519250319652962	18	-.0461103879456195	.491329715636268	-.583926053616113	-.803486431641712
11.848480736981	123	-.779946022818258	13	.850382809144373	-1.20820996635158	-.898778459764336	-1.90679600218421
11.9334831076781	177	-.776575892261913	16	.934648688838265	-.0464992976510256	-.894708221161186	-1.24481025985871
10.6476968597595	205	-.358174112314018	18	-.339997046223157	.555869197230743	-.389388012374443	-.803486431641712
10.1404117097854	199	-.388060511765103	17	-.842886895855004	.426790234041793	-.425482986952197	-1.02414834575021
11.4015527242513	201	-.437643517510582	17	.407327140888809	.469816555104776	-.485366324013287	-1.02414834575021
13.1414795745101	170	-.0968940183884247	15	2.13217864135504	-.197091421371468	-.073829814627907	-1.46547217396721
12.1676065512345	177	.707663183735011	16	1.1667436029736	-.0464992976510256	.897865414318113	-1.24481025985871
11.2276627990333	120	.199503066947032	11	.234943860302265	-1.27274944794605	.284140548366598	-2.34811983040121
12.2383790695206	122	.377441712056693	10	1.23690292279753	-1.22972312688307	.499044015816573	-2.56878174450971
11.9285510045585	79	1.88180518784036	5	.92975931922768	-2.15478902973722	2.31592267672672	-3.67209131505221
12.3428056940336	130	.638900346250277	10	1.34042475761092	-1.05761784263114	.814817843634064	-2.56878174450971
