# Supplementary material for: Dissecting the chain of information processing and its interplay with neurochemicals and fluid intelligence across development
Source: eLife. 2023 Sep 29;12:e84086. doi: 10.7554/eLife.84086 (PMC10541179; doi:10.7554/eLife.84086)
Supplement: Source data 1. [file elife-84086-data1.zip › DataFiles/F7A.csv]

X	W	M	DV	ZX	ZW	ZM	ZDV
1.6368842593869	123	.743758990870614	26	-.323040248264046	-1.21224494817416	.944901150521488	.959475549753941
1.64305872317216	126	.247345399204767	26	-.300664565121903	-1.14758162025124	.344184587244166	.959475549753941
1.46569536013198	127	.199752036751455	25	-.943412915494607	-1.12602717761026	.286591238456467	.738589092256631
1.43468466221042	79	2.98307814949825	18	-1.05579280382856	-2.1606404243771	3.65473047759067	-.807616110224542
1.77297163078677	122	.600488958512939	23	.170127742996971	-1.23379939081514	.771528215325011	.29681617726201
1.81271325209133	223	-.705680744348034	29	.314147686556882	.94319931592341	-.80908478184645	1.62213492224587
1.87159203372216	169	-.323098288712874	26	.527518921272348	-.220740586689281	-.346116761272884	.959475549753941
1.57917228226829	171	-.463453761236052	26	-.532183091824868	-.177631701407329	-.515962749591517	.959475549753941
1.59202418440926	121	1.90905307844172	22	-.485608992424258	-1.25535383345612	2.35503872782678	.0759297197646997
1.42161016829512	128	1.28331818173575	23	-1.10317355514027	-1.10447273496929	1.59782876624917	.29681617726201
1.4668165014654	78	1.45971009932848	18	-.939350003457767	-2.18219486701807	1.81128292686274	-.807616110224542
1.431563328116	131	1.91391413514265	23	-1.06710422861077	-1.03980940704636	2.36092115595587	.29681617726201
1.52733541746708	83	1.69418512839466	18	-.720035074152937	-2.07442265381319	2.09502421839812	-.807616110224542
1.75847603252834	206	-.215955153229977	28	.117597041568172	.576773791026822	-.216461455280845	1.40124846474856
1.42877642133046	131	.815783711232346	23	-1.07720371989434	-1.03980940704636	1.03205920423536	.29681617726201
1.81715694830554	195	-.331151475709673	27	.330251228812076	.339674921976089	-.355862027916193	1.18036200725125
2.10347302351589	199	-.478912993158479	27	1.36783408624216	.425892692539992	-.534670167815469	1.18036200725125
1.87479131850628	197	-.317987617117136	27	.53911283211232	.38278380725804	-.339932270903214	1.18036200725125
2.22857975434462	172	-.666769796075457	25	1.82120925618902	-.156077258766353	-.761998135725974	.738589092256631
1.52107273593263	200	-.413787513878802	27	-.742730450222602	.447447135180968	-.45586097573958	1.18036200725125
1.6380275116214	121	.177330797509819	22	-.318897208375823	-1.25535383345612	.259459004352127	.0759297197646997
1.95968399214384	128	.918933395181986	22	.846755994736098	-1.10447273496929	1.15688198243012	.0759297197646997
2.1770406412309	207	-.588074904342821	27	1.6344362983149	.598328233667798	-.666768420619923	1.18036200725125
1.80516723645521	199	-.161532842671693	27	.286801626926156	.425892692539992	-.150604307303741	1.18036200725125
1.701667318453	168	-.0819870593777519	25	-.0882724606381406	-.242295029330256	-.0543449172189822	.738589092256631
2.12420577118571	222	-.464079833415563	28	1.44296763769862	.921644873282434	-.516720367703417	1.40124846474856
1.81527930252572	126	-.00926331389694944	22	.32344681494172	-1.14758162025124	.0336590359106675	.0759297197646997
1.57842337411547	216	-.79633753033501	27	-.534897065396156	.792318217436579	-.918789741239508	1.18036200725125
2.12050060393064	130	-.00579124832802405	22	1.42954045578106	-1.06136384968733	.0378606277507281	.0759297197646997
1.76341206355293	211	-.519189246996107	27	.135484759437646	.684546004231701	-.583408988011414	1.18036200725125
2.02253208325662	229	-.579725050907198	28	1.07451163826019	1.07252597176926	-.656664154048807	1.40124846474856
1.82852925704486	226	-.45874925894054	28	.371463419181239	1.00786264384634	-.510269769990763	1.40124846474856
1.62352978238782	209	-.398311975673259	27	-.371435632260594	.641437118949749	-.437133825069703	1.18036200725125
1.04764684282526	126	.87053390116601	22	-2.45838190496837	-1.14758162025124	1.09831312332199	.0759297197646997
1.43681192079969	222	-.764146848850256	27	-1.0480838163261	.921644873282434	-.879835377628745	1.18036200725125
1.65931549935211	222	-.722617211496772	27	-.241751518521213	.921644873282434	-.829579821689149	1.18036200725125
1.56859209572597	223	-.744608438963718	27	-.570524704941277	.94319931592341	-.856191692935185	1.18036200725125
2.02959581590467	205	-.704340006627859	26	1.10010994914686	.555219348385846	-.807462337640567	.959475549753941
2.23098365024483	127	.309629564885865	21	1.82992075160636	-1.12602717761026	.419555468667835	-.144956737732611
1.9151324261603	126	.712550292883448	21	.68530525850962	-1.14758162025124	.907135097951698	-.144956737732611
1.7020383341928	77	-.0510458672272159	18	-.0869279340649455	-2.20374930965905	-.0169025769518674	-.807616110224542
2.08259854565728	227	-.657416782018401	27	1.29218691774844	1.02941708648731	-.750679931400051	1.18036200725125
1.64329491154927	176	-.786538155563	24	-.29980864038546	-.0698594882024504	-.906931389989386	.517702634759321
2.5209469202022	218	-.88506140906386	26	2.88072070397055	.835427102718531	-1.02615566434361	.959475549753941
1.6612293332651	176	-.538478894457535	24	-.234815962218173	-.0698594882024504	-.606751642049098	.517702634759321
1.54220069430259	224	-.343352935865092	27	-.666164691904416	.964753758564385	-.370627174025372	1.18036200725125
1.35825685312156	200	-.686340186053604	25	-1.33276008372466	.447447135180968	-.785680519945589	.738589092256631
1.91431953262206	230	-.514637097489938	27	.682359407845895	1.09408041441024	-.577900372508575	1.18036200725125
2.09825548372867	197	-.495815172960465	25	1.34892620676944	.38278380725804	-.555123716092566	.738589092256631
2.00296118759418	221	-.760778163939389	26	1.00358853054092	.900090430641458	-.875758888071661	.959475549753941
1.68515508928656	120	.599881748494791	20	-.148111245129958	-1.27690827609709	.770793422560644	-.365843195229921
1.91174624889099	179	-.276549741590287	24	.673034066665871	-.00519616027952313	-.289787757147116	.517702634759321
1.92486482326663	206	-.821374001381594	25	.720574561470732	.576773791026822	-.949086701468228	.738589092256631
2.04774541149678	204	-.715966061002737	25	1.16588239745185	.53366490574487	-.821531177708212	.738589092256631
2.24008270818163	197	-.330251420113683	25	1.86289489225512	.38278380725804	-.35477285889774	.738589092256631
1.919431586055	121	.0449587585477937	20	.70088501457052	-1.25535383345612	.0992738731343539	-.365843195229921
1.37076912239885	120	.604490704258158	20	-1.2874167822697	-1.27690827609709	.776370780056388	-.365843195229921
1.89062724164873	205	-.583113959334282	25	.596500746402899	.555219348385846	-.660765116346693	.738589092256631
1.73068664409525	194	.0146802180833338	25	.0168908795566381	.318120479335113	.0626334163172344	.738589092256631
1.79397976601302	125	.384643232474407	20	.246259273374075	-1.16913606289221	.510330486413419	-.365843195229921
1.59221327709136	223	-.534009280707887	26	-.484923738111282	.94319931592341	-.601342904141952	.959475549753941
1.71773535468175	223	-.545060674556	26	-.0300433900864154	.94319931592341	-.61471634000938	.959475549753941
1.69478538722559	201	-.322447474496612	25	-.113211940065998	.469001577821943	-.345329202499537	.738589092256631
2.19418602874005	221	-.507753513020878	26	1.69656958981947	.900090430641458	-.569570457142224	.959475549753941
1.93791866156259	205	-.50211856439657	25	.767880458736897	.555219348385846	-.562751532300784	.738589092256631
1.98966822742475	173	-.551506919303793	23	.955416077820031	-.134522816125378	-.622517024873676	.29681617726201
1.7755064887713	194	.150480212023672	25	.179313832841335	.318120479335113	.226966760573919	.738589092256631
2.30014926153781	222	-.492005580776475	26	2.08057050135773	.921644873282434	-.550513678892386	.959475549753941
1.68614180084509	170	-.249775798711732	23	-.144535494108621	-.199186144048305	-.257388259588202	.29681617726201
2.26316615136443	232	-.818213266912396	26	1.94654714586797	1.13718929969219	-.945261855453441	.959475549753941
1.83909047523774	206	-.456572720003182	25	.409736292761461	.576773791026822	-.507635911828457	.738589092256631
1.57442782022841	205	-.405261219801881	25	-.549376581490758	.555219348385846	-.445543196046659	.738589092256631
1.62423259627099	125	.1934407458131	20	-.368888700040302	-1.16913606289221	.278953862957522	-.365843195229921
1.52949924418209	229	-.61769990496174	26	-.71219356716003	1.07252597176926	-.702618020344148	.959475549753941
1.38528351748108	126	.833365843195335	20	-1.2348179628977	-1.14758162025124	1.05333557149286	-.365843195229921
1.63366153604276	124	-.218570900600664	20	-.334719098268059	-1.19069050553319	-.219626805298051	-.365843195229921
1.46920951705328	224	-.396154447707574	26	-.930677937281521	.964753758564385	-.434522972332228	.959475549753941
1.58893907799106	169	.159570583787176	23	-.496789131473455	-.220740586689281	.237967138034094	.29681617726201
1.29083981695954	126	.558312323946307	20	-1.57707315964632	-1.14758162025124	.720489719617332	-.365843195229921
2.05312599534724	225	-.446621628740788	26	1.18538113346275	.986308201205361	-.495593966474092	.959475549753941
1.52521960921001	176	.850140449293317	24	-.727702566715245	-.0698594882024504	1.07363474116647	.517702634759321
1.70106703428519	219	-.776315833875612	25	-.0904478346951119	.856981545359507	-.894561225159377	.738589092256631
1.69987789223022	227	-.452328205720628	26	-.0947571750294941	1.02941708648731	-.502499569722994	.959475549753941
1.4702326518086	196	-.57355458169648	24	-.926970191978778	.361229364617065	-.649197188759577	.517702634759321
1.93332889165596	210	.268955346646807	26	.751247558990806	.662991561590725	.370335066558044	.959475549753941
1.72042416128853	200	-.673694165227132	24	-.020299404737042	.447447135180968	-.770377405168817	.517702634759321
1.70204645886075	174	-.0267143105906557	23	-.0868984910230869	-.112968373484402	.0125413571532663	.29681617726201
1.83985207612484	173	.123767588077121	23	.412496263622609	-.134522816125378	.194641465854565	.29681617726201
1.41454792463923	209	-.271270095076091	25	-1.12876647005769	.641437118949749	-.283398788024244	.738589092256631
1.39643996427723	76	1.92107491809838	14	-1.19438803615673	-2.22530375230002	2.36958651282716	-1.69116194021378
1.83477389648728	201	-.644132460517315	24	.394093412385521	.469001577821943	-.734604400649928	.517702634759321
1.97748045390065	205	-.76098334142428	24	.911248718828554	.555219348385846	-.876007176022787	.517702634759321
1.98076965564029	217	-.543199242329594	25	.923168480361931	.813872660077555	-.612463796588746	.738589092256631
1.57454798683958	123	1.26925596622969	19	-.548941108855511	-1.21224494817416	1.58081189581555	-.586729652727232
1.82903731366609	226	-.27019516843999	26	.373304569177463	1.00786264384634	-.282098005278858	.959475549753941
1.60078489115332	235	-.520452430093557	26	-.453861005064727	1.20185262761512	-.584937582356593	.959475549753941
1.49494281718474	82	2.25517994346601	14	-.837422848261842	-2.09597709645417	2.77389136261786	-1.69116194021378
1.93628347858836	205	-.678923366444835	24	.761954707548892	.555219348385846	-.776705329780315	.517702634759321
1.63265412240448	199	-.399557670979479	24	-.338369871703161	.425892692539992	-.438641257210576	.517702634759321
1.69300996680973	200	-.392257130202337	24	-.119645898714231	.447447135180968	-.429806777576379	.517702634759321
1.4900003906278	201	-.436432475712357	24	-.855333742946398	.469001577821943	-.483263939470992	.517702634759321
1.80187239839223	202	-.454692418791003	24	.274861439880617	.490556020462919	-.505360534801982	.517702634759321
1.51994038023505	125	1.26121224628452	19	-.746834002073328	-1.16913606289221	1.57107808537492	-.586729652727232
1.56012383776792	195	-.0857381194619683	24	-.601212885069177	.339674921976089	-.0588841239616413	.517702634759321
1.5875175328951	203	-.384966161260144	24	-.501940678837843	.512110463103895	-.420983880944523	.517702634759321
1.31308618613404	238	-.348656827615912	26	-1.49645438447428	1.26651595553805	-.377045482625376	.959475549753941
1.50514749398783	201	-.206871454378732	24	-.800442047555065	.469001577821943	-.205469152798847	.517702634759321
1.49248610477707	80	2.5224022153976	13	-.84632574579549	-2.13908598173612	3.09726051995141	-1.91204839771109
1.69597604571494	169	.113404869574426	22	-.108897104314301	-.220740586689281	.182101405006796	.0759297197646997
1.56491439591419	174	-.410929528028937	22	-.583852347396117	-.112968373484402	-.452402489778579	.0759297197646997
1.40828453691386	219	-.800751691178649	24	-1.15146440529764	.856981545359507	-.924131374861677	.517702634759321
1.72727342485339	121	1.42944576014496	18	.00452169011660234	-1.25535383345612	1.77465965520095	-.807616110224542
1.97168973204591	227	-.47306595824228	25	.890263680792496	1.02941708648731	-.527594594585424	.738589092256631
1.76898109430228	174	-.0827337016654322	22	.155666409503159	-.112968373484402	-.0552484387916847	.0759297197646997
1.2313526751015	83	.205720230188043	16	-1.79264903530774	-2.07442265381319	.293813427192618	-1.24938902521916
1.36875457619445	228	-.391434099391966	25	-1.29471731056051	1.05097152912829	-.428810817255836	.738589092256631
2.03803821443489	224	-.273657630860822	25	1.13070441711068	.964753758564385	-.286287976224132	.738589092256631
1.65795004186468	203	-.738002848142267	23	-.2466998096029	.512110463103895	-.848198181308394	.29681617726201
1.55327836320116	223	-.18906144695482	25	-.62602024894571	.94319931592341	-.183917030473321	.738589092256631
1.46667260714594	209	.48971898226616	25	-.939871463103523	.641437118949749	.637484022010362	.738589092256631
2.10203687484573	231	-.474324586822705	25	1.36262961688156	1.11563485705122	-.529117677450134	.738589092256631
1.46147977569845	225	-.190305284949653	25	-.958689801848496	.986308201205361	-.185422215057455	.738589092256631
2.09725248336564	200	-.501706965304984	23	1.34529142663385	.447447135180968	-.562253450870508	.29681617726201
1.85652531457293	201	-.535950062561627	23	.472918530793156	.469001577821943	-.603691469581785	.29681617726201
1.34021382945126	131	-.111706230083699	19	-1.39814632528569	-1.03980940704636	-.0903084733940233	-.586729652727232
1.52023438626793	131	-.73186094584048	19	-.74576855152371	-1.03980940704636	-.840765785208332	-.586729652727232
1.49475812529411	121	.366843083279625	18	-.838092154515371	-1.25535383345612	.48879029365957	-.807616110224542
2.48813890554898	217	.223579579655275	25	2.76182750677411	.813872660077555	.315425258968461	.738589092256631
1.66006497538232	196	-.0672843751657853	23	-.239035487015021	.361229364617065	-.0365530072490604	.29681617726201
1.811784374567	206	-.554604628796209	23	.310781520702628	.576773791026822	-.626265603541861	.29681617726201
1.59631518039057	169	-.301983526004321	21	-.470058821627045	-.220740586689281	-.320565511464969	-.144956737732611
1.7483833401376	233	-.285919145572574	25	.0810220619682555	1.15874374233317	-.301125795135376	.738589092256631
1.53112109569143	172	-.495216574478828	21	-.706316127962276	-.156077258766353	-.554399344260873	-.144956737732611
1.70327909722066	170	-.143664058357129	21	-.0824315241204648	-.199186144048305	-.128981058296058	-.144956737732611
2.10737206730779	241	-.0339421391086732	26	1.38196385871782	1.33117928346097	.00379486757240895	.959475549753941
1.3580800997863	72	3.3124407429126	10	-1.33340062139103	-2.31152152286393	4.05329644860694	-2.57470777020303
1.45136752407092	203	-.222805683314409	23	-.995335662305461	.512110463103895	-.224751371105144	.29681617726201
1.67609917572037	77	2.01119561833892	12	-.180929034587795	-2.20374930965905	2.47864274786491	-2.1329348552084
1.68232916797349	238	-.28647096639189	25	-.158352121436794	1.26651595553805	-.301793560707652	.738589092256631
2.56801865373995	164	-.350771986330533	20	3.05130429328667	-.328512799894159	-.379605063779408	-.365843195229921
1.64415107557114	204	-.131087787344587	23	-.296705981508945	.53366490574487	-.113762348679051	.29681617726201
1.79188646393197	226	-.379726138075718	24	.23867334110281	1.00786264384634	-.414642860529916	.517702634759321
1.86748425450178	207	-.124740898447275	23	.512632710995672	.598328233667798	-.106081895625576	.29681617726201
1.9441379471824	205	-.757054201458455	22	.790418572043443	.555219348385846	-.871252472492238	.0759297197646997
1.30757568088499	226	-.779619335581586	23	-1.5164239435638	1.00786264384634	-.898558835669867	.29681617726201
1.85694555355954	200	-.489266836441961	22	.474441437839888	.447447135180968	-.547199488644686	.0759297197646997
1.39408904972318	179	-.276378306486602	21	-1.20290753209762	-.00519616027952313	-.289580301291676	-.144956737732611
1.67893259939513	225	-.147450094476831	24	-.170660970419174	.986308201205361	-.133562589995541	.517702634759321
1.7566272739712	200	-.408921567585456	22	.110897312309149	.447447135180968	-.449972630650917	.0759297197646997
1.51092945855298	209	-.752357363911271	22	-.779488745122918	.641437118949749	-.865568768103428	.0759297197646997
1.81770883252224	225	-.675318277601626	23	.332251205942642	.986308201205361	-.772342764740678	.29681617726201
2.27942271227513	221	-.563121859038726	23	2.0054594123529	.900090430641458	-.636572414970527	.29681617726201
1.83137062244641	199	-.235155113690212	22	.381760263429951	.425892692539992	-.239695577908367	.0759297197646997
1.27242066771158	226	-.0254098594955846	24	-1.64382244535823	1.00786264384634	.014119890440731	.517702634759321
2.16007910422903	219	-.418242614099813	23	1.57296926396876	.856981545359507	-.461252150636385	.29681617726201
1.18516906865901	203	-.367691180751213	22	-1.9600141345388	.512110463103895	-.400079201668552	.0759297197646997
1.73919400385703	177	-.847648373555186	20	.0477207609886475	-.0483050455614746	-.980881661999876	-.365843195229921
2.07814179833405	202	-.242158188450165	22	1.27603607948662	.490556020462919	-.248170090034548	.0759297197646997
1.56971307760331	223	-.413630742126179	23	-.566462370758458	.94319931592341	-.455671264196552	.29681617726201
1.01236159623351	72	3.60187546040539	9	-2.58625236057201	-2.31152152286393	4.40354517608829	-2.79559422770034
1.38027689302408	83	1.97246323887445	12	-1.25296150480801	-2.07442265381319	2.43177219018865	-2.1329348552084
1.78029261480488	201	-.102892812588274	22	.196658308949756	.469001577821943	-.0796432419066797	.0759297197646997
1.86121209092397	203	-.203860122075817	22	.489902972881765	.512110463103895	-.201825100294518	.0759297197646997
1.78081552904819	175	-.425011160815857	20	.198553301588104	-.0914139308434261	-.469442857317077	-.365843195229921
1.54936097725991	206	-.314025567796846	22	-.640216491666599	.576773791026822	-.335137743333505	.0759297197646997
1.36618969533882	204	-.212259770094747	22	-1.30401220050058	.53366490574487	-.211989623940493	.0759297197646997
1.99606391851933	122	1.0092529655699	16	.978593468178848	-1.23379939081514	1.26617887282758	-1.24938902521916
2.12639701145461	200	.0621106054305475	22	1.45090848886407	.447447135180968	.120029546802939	.0759297197646997
1.11877229324146	178	-.658337871442168	20	-2.20062988030603	-.0267506029204989	-.751794553727896	-.365843195229921
2.31383545715675	177	-.212633390810312	20	2.13016800281556	-.0483050455614746	-.212441747242496	-.365843195229921
1.77990885622723	178	-.401189583230454	20	.195267603516018	-.0267506029204989	-.44061605551472	-.365843195229921
1.5922330089488	236	-.590445502910744	23	-.484852231693034	1.22340707025609	-.669637112872797	.29681617726201
1.59442055876942	81	2.12246883155722	11	-.476924754369303	-2.11753153909515	2.61329591480381	-2.35382131270572
1.96271918735731	230	-.40811000424088	23	.857755260216167	1.09408041441024	-.448990547260332	.29681617726201
1.71106343753865	209	-.871268985968056	21	-.0542217979833124	.641437118949749	-1.00946527322524	-.144956737732611
1.99290153995047	168	-.56200143294611	19	.967133302034342	-.242295029330256	-.635216572739245	-.586729652727232
1.65401782074319	203	-.590753747262888	21	-.260949813638772	.512110463103895	-.670010123384552	-.144956737732611
1.50950625504152	199	-.343303281281108	21	-.784646302431009	.425892692539992	-.37056708636552	-.144956737732611
1.40268136068971	119	.0525423647870368	16	-1.17176979539167	-1.29846271873807	.108450893976992	-1.24938902521916
1.67394349949211	201	-.270679351155662	21	-.18874100497391	.469001577821943	-.282683921099537	-.144956737732611
1.30458662155414	77	.850855434026835	12	-1.52725601689134	-2.20374930965905	1.07449995351989	-2.1329348552084
2.03163502314275	227	-.607425779035688	22	1.10749984673268	1.02941708648731	-.690185166529116	.0759297197646997
1.60945957966562	125	-.0319250102065697	16	-.42242473978589	-1.16913606289221	.00623582157145783	-1.24938902521916
1.24837793131445	77	2.33797692747845	10	-1.73095108846025	-2.20374930965905	2.87408507310587	-2.57470777020303
1.88862422306173	230	-.61823397502125	22	.589241993126619	1.09408041441024	-.703264305490414	.0759297197646997
1.40670515083734	76	.593824441668271	12	-1.15718795371195	-2.22530375230002	.7634633965488	-2.1329348552084
1.86791768012859	182	-.860417206846965	19	.514203405201432	.0594671676434041	-.996333393743075	-.586729652727232
1.48791050228691	220	-.214912472148277	22	-.862907304140465	.878535988000482	-.215199693301502	.0759297197646997
1.65717931514966	174	-.177881595874089	19	-.249492851616628	-.112968373484402	-.170388146832904	-.586729652727232
1.47409696121244	129	.121617669664684	16	-.912966293698584	-1.08291829232831	.192039821536746	-1.24938902521916
1.82867627825728	212	-.308122975694698	21	.37199621039659	.706100446872676	-.327994939627967	-.144956737732611
1.5547234258547	122	.793019737822691	15	-.620783476137462	-1.23379939081514	1.00451222304314	-1.47027548271647
1.33831787322172	207	-.73792350526282	20	-1.40501709452477	.598328233667798	-.848102167454901	-.365843195229921
2.24206744669689	200	.363584436569703	21	1.87008740024965	.447447135180968	.484846962764962	-.144956737732611
1.39782340404667	199	-.327740578928929	20	-1.18937457895562	.425892692539992	-.351734457224693	-.365843195229921
2.03677248911223	241	-.171245443399038	23	1.12611754612887	1.33117928346097	-.162357652150396	.29681617726201
1.61222631587532	206	-.593305100322896	20	-.412398344795294	.576773791026822	-.673097549006344	-.365843195229921
1.1438375689385	168	-.60122974155011	18	-2.10979564977636	-.242295029330256	-.682687260736925	-.807616110224542
1.70261334458518	197	-.0874977079625066	20	-.0848441498221663	.38278380725804	-.0610134249609926	-.365843195229921
2.17028152062904	170	-.10965886257579	18	1.60994187318477	-.199186144048305	-.0878309272636091	-.807616110224542
1.74885195930144	216	-.154076001251475	21	.0827202942826873	.792318217436579	-.141580686222325	-.144956737732611
1.83762277957505	261	-.470270180361673	23	.404417500030691	1.76226813628049	-.524211387299561	.29681617726201
1.66735425193715	204	-.745876822867138	19	-.212619825963499	.53366490574487	-.857726580843515	-.586729652727232
1.51133931297969	132	.342960006861595	15	-.778003470756525	-1.01825496440538	.459889071317564	-1.47027548271647
1.78826144511655	207	-.519771927337324	19	.225536609684646	.598328233667798	-.584114097093723	-.586729652727232
1.79799524957368	210	.127547725960236	20	.260811012754312	.662991561590725	.199215860021008	-.365843195229921
1.83221095486268	193	-.520468854996856	18	.384805550038549	.296566036694137	-.584957458346347	-.807616110224542
1.76423692715295	175	-.302403061848306	17	.138473988493227	-.0914139308434261	-.321073197262863	-1.02850256772185
1.52003465366387	77	3.37452239037919	6	-.746492363925407	-2.20374930965905	4.12842226009727	-3.45825360019227
1.69382083564522	76	1.56897133070899	8	-.116707385385175	-2.22530375230002	1.94350136833227	-3.01648068519765
2.0429304910501	200	-.443821124797773	18	1.1484335730654	.447447135180968	-.492205040118455	-.807616110224542
1.90751340924779	120	-.27629224084556	13	.65769464903517	-1.27690827609709	-.289476152136675	-1.91204839771109
2.0419954306707	202	-.519250319652962	18	1.14504500111876	.490556020462919	-.583482892830202	-.807616110224542
2.14556458994364	177	-.776575892261913	16	1.52037001261558	-.0483050455614746	-.894875925205252	-1.24938902521916
2.01192027881122	123	-.779946022818258	13	1.03605544480036	-1.21224494817416	-.898954164156788	-1.91204839771109
2.09327060566994	205	-.358174112314018	18	1.3308614717862	.555219348385846	-.388562472997038	-.807616110224542
1.67602167877541	199	-.388060511765103	17	-.181209876316763	.425892692539992	-.424728394858167	-1.02850256772185
1.97251661242131	201	-.437643517510582	17	.893260218454694	.469001577821943	-.484729436949765	-1.02850256772185
1.87105014761325	170	-.0968940183884247	15	.525555176355575	-.199186144048305	-.0723840227877014	-1.47027548271647
1.91207593494886	177	.707663183735011	16	.674228818311333	-.0483050455614746	.901221143416009	-1.24938902521916
1.51516421596829	120	.199503066947032	11	-.764142377664253	-1.27690827609709	.28628995684818	-2.35382131270572
1.71118021837042	122	.377441712056693	10	-.0537985950980679	-1.23379939081514	.501615832607944	-2.57470777020303
1.51450414276933	79	1.88180518784036	5	-.766534421615634	-2.1606404243771	2.32206569994558	-3.67914005768958
1.65252038209601	130	.638900346250277	10	-.266376392182173	-1.06136384968733	.818010336724738	-2.57470777020303
