# Supplementary material for: Dissecting the chain of information processing and its interplay with neurochemicals and fluid intelligence across development
Source: eLife. 2023 Sep 29;12:e84086. doi: 10.7554/eLife.84086 (PMC10541179; doi:10.7554/eLife.84086)
Supplement: Source data 1. [file elife-84086-data1.zip › DataFiles/F6D.csv]

metab	age	dv	Zmetab	Zage	Zdv	ZmetabByZage
1.59439854325202	144	26	-.275287247179343	-.712444944816324	1.13733338250864	.196127007625325
1.87832517277718	141	26	.778119950083708	-.769432190622025	1.13733338250864	-.598710537759608
1.54925535795714	141	25	-.442774729338152	-.769432190622025	.853390068905663	.340685129946729
1.42193470165876	94	22	-.915152033042536	-1.66223237491134	.00156012809672219	1.52119533728923
2.1166202742466	191	27	1.66222784577572	.180355239472987	1.42127669611162	.299791501183548
1.73943035511588	215	28	.262800901526528	.636253205918592	1.7052200097146	.16720791611455
1.45948353173815	100	22	-.775840662634669	-1.54825788329993	.00156012809672219	1.20120142210877
1.77040213966886	150	25	.377710520306399	-.598470453204923	.853390068905663	-.226048586268038
1.94581964957319	143	25	1.02853382549697	-.731440693418224	.853390068905663	-.752311494525604
1.51869715203664	101	22	-.556149913997429	-1.52926213469803	.00156012809672219	.850499004691837
1.37739985799214	145	24	-1.08038248333831	-.693449196214424	.569446755302683	.749190364675091
1.65990194828029	222	28	-.032260524334025	.769223446131894	1.7052200097146	-.0248155517022405
1.6895122201173	139	24	.0775976933265974	-.807423687825825	.569446755302683	-.0626542157125387
1.47861686621098	188	26	-.704853336525005	.123367993667286	1.13733338250864	-.0869563419567823
1.76670368687146	212	27	.363988747177776	.579265960112892	1.42127669611162	.210846291104223
1.70469486174833	213	27	.133927400738474	.598261708714792	1.42127669611162	.0801236356095301
1.5109546710839	154	24	-.584875592789618	-.522487458797322	.569446755302683	.305590162189225
1.46470391323528	157	24	-.756472322825429	-.465500212991621	.569446755302683	.352138027397504
1.53066181512228	139	23	-.511759353561731	-.807423687825825	.285503441699702	.413206624532173
1.79555158238719	151	24	.471018442888193	-.579474704603023	.569446755302683	-.272943273055211
1.62925597356667	96	21	-.145961343395831	-1.62424087770754	-.282383185506258	.237076380508615
2.07698136515972	244	27	1.51516199220078	1.1871299153737	1.42127669611162	1.79869412757876
2.28795852713862	223	26	2.29791654135451	.788219194733794	1.13733338250864	1.81126192579192
1.56414777277243	186	25	-.387521803688699	.0853764964634856	.853390068905663	-.0330852539021518
1.00683565438001	216	27	-2.45522710353437	.655248954520492	1.42127669611162	-1.60878499270128
1.84334435086227	211	26	.648336246339647	.560270211510991	1.13733338250864	.363243485866956
1.53863245344037	149	23	-.482187179281711	-.617466201806823	.285503441699702	.297734286151024
1.92566654012933	188	25	.953762992726208	.123367993667286	.853390068905663	.117663826846739
1.97594243326784	188	25	1.14029353327292	.123367993667286	.853390068905663	.140675725391661
1.75532203074403	142	23	.32176122346343	-.750436442020125	.285503441699702	-.241461347715939
1.59491837286338	151	23	-.273358607182197	-.579474704603023	.285503441699702	.158404398147597
2.07694820547784	195	25	1.51503896517929	.256338233880588	.853390068905663	.388362412594333
1.78533117539531	196	25	.433099314618297	.275333982482488	.853390068905663	.119246959104292
.966185085990236	97	18	-2.60604635351539	-1.60524512910563	-1.1342131263152	4.18334321520408
1.39333356040937	89	19	-1.02126623618168	-1.75721111792084	-.850269812712218	1.79458038457561
1.34641708952489	144	22	-1.1953328539644	-.712444944816324	.00156012809672219	.851608849179809
1.85203175475658	224	26	.680567720376098	.807214943335694	1.13733338250864	.549364433839495
1.66953897817225	241	27	.00349419393740924	1.130142669568	1.42127669611162	.00394893766441199
1.65393517866889	242	27	-.0543980676267089	1.1491384181699	1.42127669611162	-.0625109093840555
1.84123858483348	252	27	.640523562146589	1.3390959041889	1.42127669611162	.857722478606982
1.5768445167463	240	27	-.340415121563641	1.1111469209661	1.42127669611162	-.378251214175739
1.52096891002679	199	25	-.547721376592304	.332321228288189	.853390068905663	-.182019440628852
1.53481091799266	219	26	-.496365606123695	.712236200326193	1.13733338250864	-.353529553278149
1.73078513691389	248	27	.230725942262875	1.2631129097813	1.42127669611162	.291432916293692
2.15826406822567	249	26	1.81673210052723	1.2821086583832	1.13733338250864	2.32924795604866
1.19915495828975	106	19	-1.74169579704878	-1.43428339168853	-.850269812712218	2.49808535508078
1.7499563528821	253	27	.301853813977378	1.3580916527908	1.42127669611162	.409945145125744
1.55886145042151	146	22	-.407134793216398	-.674453447612524	.00156012809672219	.274593464927812
2.01170697515759	246	26	1.27298494688385	1.2251214125775	1.13733338250864	1.55956111631623
1.84325309276828	186	24	.647997666146664	.0853764964634856	.569446755302683	.0553237704521176
1.53453927828536	148	22	-.497373427134393	-.636461950408723	.00156012809672219	.316559261515427
1.775601084197	259	27	.396999325985785	1.4720661444022	1.42127669611162	.584409267134168
1.61500510545448	188	24	-.198834041746576	.123367993667286	.569446755302683	-.0245297568030324
1.93117536237497	245	26	.974201487740589	1.2061256639756	1.13733338250864	1.17500941624713
1.65564027072785	148	22	-.0480719394649783	-.636461950408723	.00156012809672219	.0305959603518101
1.81480300860133	142	22	.542443905746219	-.750436442020125	.00156012809672219	-.407069674623693
2.44358010392671	195	24	2.8752941875167	.256338233880588	.569446755302683	.737047833915149
1.86367401197952	219	25	.723762110319525	.712236200326193	.853390068905663	.515489575394046
1.89537934336802	247	26	.841393289656638	1.2441171611794	1.13733338250864	1.04679183096301
1.74030397811554	241	26	.266042164091704	1.130142669568	1.13733338250864	.300665601544245
1.19926699734841	241	27	-1.741280116593	1.130142669568	1.42127669611162	-1.96789495943209
1.67926811858232	239	26	.0395906550136051	1.0921511723642	1.13733338250864	.0432389802877753
1.80506907175838	221	25	.506329649238416	.750227697529994	.853390068905663	.379862526939306
1.4772634986884	233	26	-.709874517846434	.978176680752796	1.13733338250864	-.694382699618016
1.46050422575323	214	25	-.772053746192606	.617257457316692	.853390068905663	-.476555932286675
1.27296475817474	96	18	-1.46785119657073	-1.62424087770754	-1.1342131263152	2.38414391586211
1.56093391865212	196	24	-.399445648475467	.275333982482488	.569446755302683	-.10998096118005
1.8962593158536	225	25	.844658109695722	.826210691937595	.853390068905663	.697865561262404
1.75411762877808	245	26	.317292725029693	1.2061256639756	1.13733338250864	.382694898651065
1.46676289611371	235	26	-.748833210612507	1.0161681779566	1.13733338250864	-.760940479221499
1.21852622531207	245	27	-1.66982570816158	1.2061256639756	1.42127669611162	-2.0140196409799
1.69168250727364	247	26	.0856497598567407	1.2441171611794	1.13733338250864	.106558336088666
1.94344292436143	149	22	1.01971584513292	-.617466201806823	.00156012809672219	-.629640069816457
1.25809345344736	103	18	-1.5230258008645	-1.49127063749423	-1.1342131263152	2.27124365697537
1.39331702587981	149	21	-1.02132758158091	-.617466201806823	-.282383185506258	.630635262599315
1.34236164327129	152	21	-1.21037912235705	-.560478956001122	-.282383185506258	.678392026864236
1.66814992183415	98	19	-.00165939784228955	-1.58624938050373	-.850269812712218	.00263221879934104
1.65326715174946	143	21	-.0568765402027757	-.731440693418224	-.282383185506258	.0416018160051478
1.71526390372266	98	19	.173140013174843	-1.58624938050373	-.850269812712218	-.274643238639003
1.86084990186446	164	22	.713284269878694	-.33252997277832	.00156012809672219	-.237188398845966
1.43291334969169	227	25	-.87441972528596	.864202189141395	.853390068905663	-.755675440820544
1.96579609865854	219	24	1.10264922382174	.712236200326193	.569446755302683	.785346693467423
1.94127081987154	247	25	1.0116570360431	1.2441171611794	.853390068905663	1.25861987976911
1.62696002926446	192	23	-.154479615375138	.199350988074887	.285503441699702	-.0307956639624622
1.84511912852775	244	25	.65492091777214	1.1871299153737	.853390068905663	.777476213691306
1.73081118372206	193	23	.230822579535814	.218346736676787	.285503441699702	.0503993569929631
1.80508362593944	219	24	.506383647269896	.712236200326193	.569446755302683	.36066476483883
1.60102189499743	91	18	-.250713693052743	-1.71921962071704	-1.1342131263152	.431031900278704
1.46551387652553	101	18	-.753467246616498	-1.52926213469803	-1.1342131263152	1.15224892998579
1.72375583040824	196	23	.204646239639689	.275333982482488	.285503441699702	.0563460641600612
1.20214540070901	100	17	-1.73060084067671	-1.54825788329993	-1.41815643991818	2.67941639442321
1.80759330474184	222	24	.515694903905767	.769223446131894	.569446755302683	.39668461113505
1.92850398561863	227	24	.964290309256077	.864202189141395	.569446755302683	.833341796226934
1.96481297455656	258	25	1.09900169697102	1.4530703958003	.853390068905663	1.59692683080288
1.54242669546256	99	18	-.468110014836032	-1.56725363190183	-1.1342131263152	.733647120881393
1.49283702144606	238	25	-.652094587210497	1.0731554237623	.853390068905663	-.699798843070982
1.66419107323143	201	23	-.0163472755449003	.370312725491989	.285503441699702	-.00605360416140057
1.52938501755386	142	20	-.516496449727282	-.750436442020125	-.566326499109238	.387597758049368
1.34353246106011	148	20	-1.20603522588109	-.636461950408723	-.566326499109238	.767595532125903
1.65847791239648	94	18	-.0375438950825704	-1.66223237491134	-1.1342131263152	.062406677886523
1.53028254532794	144	20	-.513166497131639	-.712444944816324	-.566326499109238	.365602876730537
1.46751425917201	147	20	-.746045549396317	-.655457699010623	-.566326499109238	.489001299164426
2.13394904895818	218	23	1.7265200047446	.693240451724293	.285503441699702	1.19689350800018
1.67820872346928	98	18	.0356601521273912	-1.58624938050373	-1.1342131263152	-.0565658942207432
1.3064801822683	104	17	-1.34350432210347	-1.47227488889233	-1.41815643991818	1.97800767655125
1.85243779004334	239	24	.682074167637248	1.0921511723642	.569446755302683	.744928101824355
1.51770901104495	247	25	-.559816054205192	1.2441171611794	.853390068905663	-.696476760140416
1.8587648184048	138	20	.705548320887318	-.826419436427726	-.566326499109238	-.583078845720225
1.19169528196549	97	16	-1.76937223142328	-1.60524512910563	-1.70209975352116	2.84027615606699
1.66205499148212	148	20	-.0242724352681305	-.636461950408723	-.566326499109238	.0154484814919238
1.65522590235895	105	18	-.0496093036172854	-1.45327914029043	-1.1342131263152	.0720961661113356
1.36787240278024	192	22	-1.11573066434057	.199350988074887	.00156012809672219	-.222422010361742
1.88483056007032	246	24	.80225583972195	1.2251214125775	.569446755302683	.982860807608704
1.37978576572315	104	17	-1.07153043455354	-1.47227488889233	-1.41815643991818	1.57758735147706
2.0598513635054	195	22	1.45160730885894	.256338233880588	.00156012809672219	.372102453841052
1.69197405506396	194	22	.0867314426181741	.237342485278687	.00156012809672219	.0205850561428033
1.86283926692261	195	22	.720665090317212	.256338233880588	.00156012809672219	.184734016471308
1.92095320833131	279	25	.936275877666142	1.85198111644021	.853390068905663	1.73396524521618
1.25393493969116	195	22	-1.53845446399492	.256338233880588	.00156012809672219	-.394364700206164
1.93045038682384	143	20	.971511727837909	-.731440693418224	-.566326499109238	-.710603211873697
1.81124426319441	223	23	.529240466424075	.788219194733794	.285503441699702	.417157494265322
1.93975501889301	144	20	1.00603320405851	-.712444944816324	-.566326499109238	-.716743270548854
1.72546858461987	154	20	.211000795451136	-.522487458797322	-.566326499109238	-.110245269419478
1.48252251779693	218	23	-.690362827136991	.693240451724293	.285503441699702	-.478587438138108
1.68748556207031	223	23	.0700785107241735	.788219194733794	.285503441699702	.0552372272911516
1.30797530383347	99	16	-1.33795721361221	-1.56725363190183	-1.70209975352116	2.09691830236299
1.52270589368459	105	17	-.541276926173141	-1.45327914029043	-1.41815643991818	.786626465927951
1.69726173099706	228	23	.106349454123603	.883197937743295	.285503441699702	.0939276185620911
1.43955517175596	222	23	-.849777643713183	.769223446131894	.285503441699702	-.653668887542895
1.49934912087344	90	16	-.627933794622753	-1.73821536931894	-1.70209975352116	1.09148417272803
1.74939761180181	185	21	.299780807030589	.0663807478615853	-.282383185506258	.0198996741652401
2.29060286040002	229	22	2.30772738471985	.902193686345195	.00156012809672219	2.08201707630016
1.67913008238394	145	19	.0390785215617357	-.693449196214424	-.850269812712218	-.0270989693662336
1.30795100068207	156	19	-1.33804738167656	-.484495961593521	-.850269812712218	.648278552843077
1.2734590511613	91	15	-1.46601730099542	-1.71921962071704	-1.98604306712414	2.52040570818197
1.74664516958485	96	17	.289568864437372	-1.62424087770754	-1.41815643991818	-.470329586530532
1.59090089189837	252	24	-.288264019085569	1.3390959041889	.569446755302683	-.386013167282517
2.54293361668293	192	21	3.24390950755836	.199350988074887	-.282383185506258	.646676565557279
2.05959947198651	192	21	1.45067275636778	.199350988074887	-.282383185506258	.289193047355236
2.05028329930917	256	23	1.41610846288933	1.4150788985965	.285503441699702	2.00390520395861
1.96284624539826	250	23	1.09170485886222	1.3011044069851	.285503441699702	1.42042200299269
1.549884220779	154	19	-.440441560999042	-.522487458797322	-.850269812712218	.230125191955115
1.25710181192378	194	21	-1.52670492853136	.237342485278687	-.282383185506258	-.362351942024854
1.5480916702924	96	16	-.447092172064301	-1.62424087770754	-1.70209975352116	.726185381969889
1.80398468124359	246	23	.50230640994299	1.2251214125775	.285503441699702	.615386338496088
1.5807207719219	217	22	-.326033676937492	.674244703122393	.00156012809672219	-.219826479714621
1.21500007747953	101	15	-1.68290820595906	-1.52926213469803	-1.98604306712414	2.5736077955458
1.64179169378206	158	19	-.0994520817606959	-.446504464389721	-.850269812712218	.0444057984990023
1.43574018134015	202	21	-.863931787578536	.389308474093889	-.282383185506258	-.336335965943406
1.59072608419284	144	18	-.288912579931907	-.712444944816324	-1.1342131263152	.205834307066329
1.45513797181139	93	15	-.79196329301507	-1.68122812351324	-1.98604306712414	1.33147096100709
1.23054423428968	155	18	-1.62523722706363	-.503491710195422	-1.1342131263152	.818293470927531
1.51588395390809	150	18	-.566587269454005	-.598470453204923	-1.1342131263152	.339085739930278
1.49957165191011	229	22	-.627108173595114	.902193686345195	.00156012809672219	-.565773034872979
1.67364300771529	191	20	.018720713075993	.180355239472987	-.566326499109238	.00337637868992579
1.96975165500341	221	21	1.11732488679085	.750227697529994	-.282383185506258	.838248077210058
1.91431217638114	192	20	.911636727526324	.199350988074887	-.566326499109238	.181735682397729
1.75874657859057	194	20	.33446677121339	.237342485278687	-.566326499109238	.079383174722924
1.57861932402099	216	21	-.33383034027687	.655248954520492	-.282383185506258	-.218741981453639
1.90616720753489	226	21	.881417762794231	.845206440539495	-.282383185506258	.744979969919597
1.80752833081534	248	22	.515453841621739	1.2631129097813	.00156012809672219	.651076401748784
2.09763876819453	202	20	1.59180382417697	.389308474093889	-.566326499109238	.619702717847153
1.31445520711941	214	21	-1.3139158731772	.617257457316692	-.282383185506258	-.811024371005403
1.3917734412371	220	21	-1.02705449481528	.731231948928093	-.282383185506258	-.751015059899133
1.19782765975551	217	21	-1.74662025880576	.674244703122393	-.282383185506258	-1.17764945786604
2.04937485356451	248	21	1.4127380031077	1.2631129097813	-.282383185506258	1.78444760986399
1.41770480983278	188	19	-.930845518717281	.123367993667286	-.850269812712218	-.114836544058335
2.04676703567915	220	20	1.40306263685486	.731231948928093	-.566326499109238	1.02596422641557
1.56767640110612	230	21	-.374430102887715	.921189434947096	-.282383185506258	-.344921054906317
1.80179788499216	219	20	.494193092379024	.712236200326193	-.566326499109238	.351982210343487
2.13949447465957	196	19	1.74709430365943	.275333982482488	-.850269812712218	.481034432399021
2.1277935448829	202	19	1.70368223039942	.389308474093889	-.850269812712218	.663257929457674
1.59868954872365	240	21	-.259367021398232	1.1111469209661	-.282383185506258	-.288194867226794
1.86281832121888	97	15	.720587378849648	-1.60524512910563	-1.98604306712414	-1.15671937999339
1.42393887594025	219	20	-.907716268330287	.712236200326193	-.566326499109238	-.646508385929835
1.66544793453498	98	13	-.0116841456886583	-1.58624938050373	-2.5539296943301	.0185339688603495
1.33908280068514	221	19	-1.22254408337082	.750227697529994	-.850269812712218	-.917186432796204
2.01937003842047	214	18	1.30141597502552	.617257457316692	-1.1342131263152	.803308715655574
1.46479020957738	96	12	-.756152151420522	-1.62424087770754	-2.83787300793308	1.22817323410371
1.58321084889405	95	12	-.316795145812079	-1.64323662630944	-2.83787300793308	.520569386635447
2.05846405945457	203	17	1.44646021830818	.408304222695789	-1.41815643991818	.590595815096704
1.50887808770011	101	11	-.592580005319923	-1.52926213469803	-3.12181632153606	.906210163914918
