# Supplementary material for: Dissecting the chain of information processing and its interplay with neurochemicals and fluid intelligence across development
Source: eLife. 2023 Sep 29;12:e84086. doi: 10.7554/eLife.84086 (PMC10541179; doi:10.7554/eLife.84086)
Supplement: Source data 1. [file elife-84086-data1.zip › DataFiles/F6A.csv]

metab	age	dv	Zmetab	Zage	Zdv	ZmetabByZage
12.082492805766	126	26	.987557365111773	-.896298651584464	.986592452191565	-.885146334711988
11.703645749637	123	26	.617950713862949	-.955630990397659	.986592452191565	-.59053285270579
12.6715485543171	126	25	1.5622455383431	-.896298651584464	.79516406594544	-1.40023856946076
12.4733383530036	78	19	1.36886985397222	-1.84561607259559	-.353406251531306	-2.52640820378271
10.9378860102563	127	25	-.12913148818879	-.876521205313398	.79516406594544	.113186487671151
13.2422579763675	83	18	2.11903486772454	-1.74672884124026	-.54483463777743	-3.7013793190482
13.0341273198364	131	23	1.91598069655399	-.797411420229138	.412307293453192	-1.52782488837073
12.6468949346889	78	18	1.53819324165892	-1.84561607259559	-.54483463777743	-2.83891416956362
12.5156342821502	77	18	1.41013414910247	-1.86539351886665	-.54483463777743	-2.63045510246829
12.4572619450465	79	18	1.35318556340429	-1.82583862632452	-.54483463777743	-2.47069847024826
12.6365543774236	126	22	1.52810489946108	-.896298651584464	.220878907207067	-1.36963836086658
11.9793537515809	121	22	.886933960987061	-.995185882939789	.220878907207067	-.882664157074193
11.9217878717131	121	22	.830772162340578	-.995185882939789	.220878907207067	-.826772727900706
11.5839412477909	169	26	.501165907564546	-.0458684619286645	.986592452191565	-.022987709351069
11.2166574131858	126	23	.14284044094143	-.896298651584464	.412307293453192	-.128027694607534
11.8198890129878	171	26	.731358704243886	-.00631356938653432	.986592452191565	-.00461748392568961
10.7256368815817	122	23	-.336203678432199	-.975408436668724	.412307293453192	.327935904381825
11.0996367945328	128	23	.0286740556213521	-.856743759042333	.412307293453192	-.0245663182000261
11.1779464317177	131	23	.105073653538685	-.797411420229138	.412307293453192	-.0837869312969475
9.86774104465669	223	29	-1.17317469952465	1.02211363670885	1.56087761092994	-1.19911785862596
10.117361048274	206	28	-.929643142055462	.685897050100744	1.36944922468381	-.637639488782228
11.9332617102036	130	22	.841966144061792	-.817188866500203	.220878907207067	-.688045358897403
11.5293016415869	126	22	.447859008255453	-.896298651584464	.220878907207067	-.401415425199317
13.2215462097922	172	25	2.09882827891384	.0134638768845308	.79516406594544	.0282583655490676
12.8033057761384	120	20	1.69078908843112	-1.01496332921085	-.161977865285182	-1.71608892218744
11.921296997624	195	27	.83029326109185	.468345141119028	1.17802083843769	.38886381453624
10.5106643860399	197	27	-.545932810287329	.507900033661158	1.17802083843769	-.277279292721665
12.0808293777757	126	21	.98593450955795	-.896298651584464	.0294505209609428	-.88369177146738
10.0622695842956	125	23	-.983390877939989	-.916076097855529	.412307293453192	.900860878129988
9.81817629579301	199	27	-1.22153052161993	.547454926203288	1.17802083843769	-.668732901568503
10.3002017965925	199	27	-.751262036528755	.547454926203288	1.17802083843769	-.411282102767182
9.79521517693574	200	27	-1.24393159907973	.567232372474353	1.17802083843769	-.70559827214181
10.1229219422401	168	25	-.924217883066358	-.0656459081997296	.79516406594544	.0606711223083226
10.1069367252282	171	25	-.939813206914518	-.00631356938653432	.79516406594544	.00593357589223614
12.3555125263048	124	20	1.25391790032173	-.935853544126594	-.161977865285182	-1.17348351105986
10.4509106917069	207	27	-.604229060726308	.705674496371809	1.17802083843769	-.426389038121249
12.3515471843454	125	20	1.25004927645634	-.916076097855529	-.161977865285182	-1.14514026330325
12.0019107879409	168	24	.908940811868539	-.0656459081997296	.603735679699316	-.0596682450949098
9.83164627606198	211	27	-1.2083890857316	.784784281456069	1.17802083843769	-.948324760365232
10.3045706522247	209	27	-.746999741035407	.745229388913939	1.17802083843769	-.556686160530687
10.8647361847158	222	28	-.200497126696625	1.00233619043779	1.36944922468381	-.200965526166817
10.7351359564545	131	22	-.326936294149023	-.797411420229138	.220878907207067	.260702734641824
9.33103849292038	216	27	-1.69678661534857	.883671512811395	1.17802083843769	-1.4994019953032
11.3190965528584	127	21	.24278100206937	-.876521205313398	.0294505209609428	-.212802696561039
11.6555359062673	120	20	.571014310867843	-1.01496332921085	-.161977865285182	-.579558585985468
11.9525367580361	125	20	.860771056933031	-.916076097855529	-.161977865285182	-.78853179098219
9.43394039892651	223	27	-1.59639457515519	1.02211363670885	1.17802083843769	-1.63169666483415
9.10360622448953	227	27	-1.91867161553721	1.10122342179311	1.17802083843769	-2.1128861217592
10.1397612815326	128	22	-.907789269713151	-.856743759042333	.220878907207067	.77774279135234
9.84567551168428	224	27	-1.19470203520804	1.04189108297992	1.17802083843769	-1.24474939730122
11.1759686570178	229	28	.103144118461327	1.14077831433524	1.36944922468381	.117664573591907
11.6582046719873	226	28	.573617983101212	1.08144597552205	1.36944922468381	.620336859311879
11.5738035774009	176	24	.491275503656969	.0925736619687911	.603735679699316	.0454791724090879
11.6431320212134	126	20	.558912967217212	-.896298651584464	-.161977865285182	-.500952938869859
10.499021066743	205	26	-.557292139032603	.666119603829679	.986592452191565	-.371223218869791
13.5880755852843	173	23	2.45641768832931	.0332413231555959	.412307293453192	.0816545741828763
11.8788116435945	179	24	.788844161314188	.151906000781986	.603735679699316	.119830161785459
10.7345017737838	222	27	-.327555008560037	1.00233619043779	1.17802083843769	-.328320239438884
11.9072503432288	168	23	.816589216654214	-.0656459081997296	.412307293453192	-.0536057407533716
10.5522270735334	176	24	-.50538387241689	.0925736619687911	.603735679699316	-.0467852357695998
10.4849261095169	210	26	-.571043308153632	.765006835185004	.986592452191565	-.436852033924185
10.4985515639141	194	25	-.55775019028451	.448567694847963	.79516406594544	-.250188717156935
10.6670508778821	194	25	-.393360719214607	.448567694847963	.79516406594544	-.176448911061833
9.90824693990528	176	24	-1.13365677782918	.0925736619687911	.603735679699316	-.104946759339387
12.0527791373143	125	19	.958568438538166	-.916076097855529	-.353406251531306	-.87812163470351
11.5062196620947	222	27	.425340018055353	1.00233619043779	1.17802083843769	.426333693338341
10.4683758553783	230	27	-.587189887387977	1.16055576060631	1.17802083843769	-.681466606377884
10.1126828170291	180	24	-.934207267224767	.171683447053052	.603735679699316	-.160387923899159
11.0620269417764	197	25	-.00801846054411906	.507900033661158	.79516406594544	-.00407257638026874
10.9356745636104	168	23	-.131288995752814	-.0656459081997296	.412307293453192	.00861858536282393
10.9601883565669	169	23	-.107373115247797	-.0458684619286645	.412307293453192	.00492503964890568
11.07813692186	170	23	.00769858329733345	-.0260910156575994	.412307293453192	-.00020086385735206
8.6478713133877	205	25	-2.36329076097983	.666119603829679	.79516406594544	-1.57423430543822
10.1251232394683	200	25	-.922070277367024	.567232372474353	.79516406594544	-.523028111018982
10.6552871392413	121	20	-.404837530172619	-.995185882939789	-.161977865285182	.402888594912001
11.0132627798531	201	25	-.0555932227016719	.587009818745418	.79516406594544	-.0326337675815821
10.080928494169	204	25	-.965187074894169	.646342157558614	.79516406594544	-.623841096434785
10.6772385843069	218	26	-.383421499694065	.923226405353525	.986592452191565	-.35398485289781
11.0228210475514	73	16	-.0462680893568183	-1.94450330395091	-.927691410269679	.0899684526218292
10.6753422745556	173	23	-.385271556822845	.0332413231555959	.412307293453192	-.0128069363230077
9.79890392213781	229	26	-1.24033282553935	1.14077831433524	.986592452191565	-1.41494478993345
11.3036643798227	123	19	.227725232980128	-.955630990397659	-.353406251531306	-.217621289931337
10.7014661354491	206	25	-.359784879319803	.685897050100744	.79516406594544	-.246775387396305
10.7719259838998	206	25	-.291043607051621	.685897050100744	.79516406594544	-.199625951527387
10.3751169109598	174	23	-.678174166103831	.053018769426661	.412307293453192	-.0359559597437771
10.1850337786331	226	26	-.86362100767632	1.08144597552205	.986592452191565	-.93395946312785
10.2078447188926	227	26	-.841366445829388	1.10122342179311	.986592452191565	-.926532436458147
11.5971098388714	205	25	.514013305405409	.666119603829679	.79516406594544	.342394339359835
11.6913170534636	205	25	.605922725171484	.666119603829679	.79516406594544	.403617005642628
10.6375734358036	209	25	-.42211918117902	.745229388913939	.79516406594544	-.314575619438893
10.8839536227988	223	26	-.181748418423648	1.02211363670885	.986592452191565	-.185767536921077
10.7961542203662	224	26	-.267406318068805	1.04189108297992	.986592452191565	-.278608258328379
10.7765179195399	209	25	-.286563672663245	.745229388913939	.79516406594544	-.213555670663764
10.3317869160119	195	24	-.720447305282899	.468345141119028	.603735679699316	-.337417994861543
13.1471174761899	77	12	2.02621492600957	-1.86539351886665	-1.69340495525418	-3.77968819080914
10.0368288014828	196	24	-1.00821113822303	.488122587390093	.603735679699316	-.492130629424938
11.589447440013	221	26	.506537799032141	.98255874416672	.986592452191565	.497703143689995
11.4652501771098	222	26	.385369813975155	1.00233619043779	.986592452191565	.386270111249575
11.4843062506619	131	19	.403961093536649	-.797411420229138	-.353406251531306	-.322123189314375
9.92982887432507	199	24	-1.11260124531462	.547454926203288	.603735679699316	-.6090990326474
13.5476886556073	122	16	2.41701583053302	-.975408436668724	-.927691410269679	-2.35757763266377
11.6160242216164	121	18	.532466350120205	-.995185882939789	-.54483463777743	-.529902994780103
11.9570474360199	221	26	.865171715609092	.98255874416672	.986592452191565	.850082034377436
8.94932942549674	203	24	-2.06918547097996	.626564711287549	.603735679699316	-1.29647859722495
10.9230893633171	169	22	-.143567232208526	-.0458684619286645	.220878907207067	.00658520812476052
10.0097806293984	126	20	-1.03459958217365	-.896298651584464	-.161977865285182	.927310210432096
9.75272982956376	201	24	-1.28538069236225	.587009818745418	.603735679699316	-.754531087242426
11.6799477214946	223	26	.594830700968008	1.02211363670885	.986592452191565	.607984570992485
9.36476309649065	225	25	-1.6638845838067	1.06166852925098	.79516406594544	-1.76649389893344
10.3361820386801	200	24	-.716159383429105	.567232372474353	.603735679699316	-.406228786132262
10.1437972149646	219	25	-.903851776161778	.94300385162459	.79516406594544	-.852335706218283
9.71535042799282	223	25	-1.32184837824448	1.02211363670885	.79516406594544	-1.35107925306516
11.0025635904491	200	24	-.0660314496925214	.567232372474353	.603735679699316	-.0374551758670098
10.1420104191289	202	24	-.90559499051336	.606787265016484	.603735679699316	-.54950350750623
10.6677305517054	201	24	-.39269762321925	.587009818745418	.603735679699316	-.230517360627689
10.7860449208064	201	24	-.277269043135081	.587009818745418	.603735679699316	-.16275965075444
9.77779576305405	225	25	-1.26092613850499	1.06166852925098	.79516406594544	-1.33868559896071
10.9366891276755	217	25	-.130299177776107	.90344895908246	.79516406594544	-.117718656531124
10.5288382005415	238	26	-.528202270720812	1.31877533077483	.986592452191565	-.696580124285854
10.2544132576313	224	25	-.795933753722362	1.04189108297992	.79516406594544	-.829276280646061
12.1797907788367	225	26	1.08248215710412	1.06166852925098	.986592452191565	1.14923723967316
11.0476275631133	205	24	-.0220666260020023	.666119603829679	.603735679699316	-.0146990121703114
10.2873289666894	174	22	-.7638208870612	.053018769426661	.220878907207067	-.0404968434943654
11.728330622941	80	14	.642033501918946	-1.80606118005346	-1.31054818276193	-1.15955178410959
11.7535092294443	205	24	.666597980597718	.666119603829679	.603735679699316	.444033982749416
12.9731322510936	133	17	1.85647334989259	-.757856527687008	-.736263024023555	-1.40694044669307
12.0900192888077	217	25	.994900270771772	.90344895908246	.79516406594544	.898841614019615
11.7107240166737	170	21	.624856335891034	-.0260910156575994	.0294505209609428	-.0163031364434832
11.365550416869	196	23	.288101816463344	.488122587390093	.412307293453192	.140629004083873
10.8850486457404	241	26	-.1806801040315	1.37810766958802	.986592452191565	-.248996637107772
8.96039855998772	174	22	-2.05838632218035	.053018769426661	.220878907207067	-.109133109806672
10.9445880459867	168	21	-.122592920862508	-.0656459081997296	.0294505209609428	.00804772362887692
11.1062941924401	169	21	.0351690738793527	-.0458684619286645	.0294505209609428	-.00161315132630148
10.7955596959102	228	25	-.267986341563016	1.12100086806418	.79516406594544	-.300412921521484
10.2747249120065	233	25	-.776117518031766	1.2198880994195	.79516406594544	-.946776523997951
11.0293338086764	227	25	-.0399141800658478	1.10122342179311	.79516406594544	-.0439544299501793
9.77741689162757	201	23	-1.26129576893218	.587009818745418	.412307293453192	-.74039300070524
11.7691172052273	235	26	.681825264454355	1.25944299196163	.986592452191565	.858720051059423
10.6363983787226	231	25	-.42326557760921	1.18033320687737	.79516406594544	-.499594416580282
11.4007350931484	172	21	.322428308287725	.0134638768845308	.0294505209609428	.00434113504687347
11.2465501348337	76	14	.172004053450093	-1.88517096513772	-1.31054818276193	-.324257047450111
9.29583236711322	204	23	-1.73113403352832	.646342157558614	.412307293453192	-1.11890490625384
12.2625204470041	232	26	1.16319397765439	1.20011065314844	.986592452191565	1.39596148426113
9.90445784521069	203	23	-1.13735345325182	.626564711287549	.412307293453192	-.712625538068623
10.1319877133448	131	19	-.915373233900453	-.797411420229138	-.353406251531306	.729929070484299
11.0942035875603	201	23	.0233733692304719	.587009818745418	.412307293453192	.0137203972354491
11.7425134228504	200	23	.655870371164832	.567232372474353	.412307293453192	.372030906671462
11.9268994198648	80	13	.83575903544539	-1.80606118005346	-1.50197656900805	-1.50943194979684
10.4884711552624	121	18	-.567584729116734	-.995185882939789	-.54483463777743	.564852309789177
9.668720501942	206	23	-1.36734096037439	.685897050100744	.412307293453192	-.937855131202716
10.6124557622347	219	24	-.446624213129962	.94300385162459	.603735679699316	-.421168353210356
11.540977949749	164	20	.459250521239187	-.14475569328399	-.161977865285182	-.0664791275930122
11.7605772844125	203	23	.67349363963842	.626564711287549	.412307293453192	.421987347874047
10.4954915904957	207	23	-.560735528324725	.705674496371809	.412307293453192	-.395696761548331
10.6434908270987	238	25	-.416346120136764	1.31877533077483	.79516406594544	-.549066992300177
10.115339436704	83	16	-.931615444784032	-1.74672884124026	-.927691410269679	1.62727956634914
11.8712644954699	119	16	.781481094610399	-1.03474077548192	-.927691410269679	-.808630353861623
11.1826431206732	82	14	.109655786219185	-1.76650628751133	-1.31054818276193	-.193707635818188
10.5553312015993	226	24	-.502355456698928	1.08144597552205	.603735679699316	-.543270286928595
12.3713140893293	83	12	1.26933404966088	-1.74672884124026	-1.69340495525418	-2.21718239371095
11.5005851866127	77	13	.419842972266677	-1.86539351886665	-1.50197656900805	-.783172359407972
10.7370773382337	226	24	-.325042264337791	1.08144597552205	.603735679699316	-.351515648642677
10.3980013145072	179	21	-.655847932801648	.151906000781986	.0294505209609428	-.0996272365930314
11.0062489200086	225	24	-.0624360084842586	1.06166852925098	.603735679699316	-.0662863452997845
12.2323229998808	82	12	1.13373307218623	-1.76650628751133	-1.69340495525418	-2.00274660037651
12.0118635264914	125	16	.918650794582915	-.916076097855529	-.927691410269679	-.841554035193398
12.8045382115198	72	10	1.69199146365572	-1.96428075022198	-2.07626172774643	-3.32354626159884
9.32626854352489	200	22	-1.70144022158404	.567232372474353	.220878907207067	-.965111973512407
9.49462744916737	200	22	-1.53718773416008	.567232372474353	.220878907207067	-.871942645386099
9.96911807090986	199	22	-1.07427034595819	.547454926203288	.220878907207067	-.58811459296892
12.0594167464188	80	12	.965044150659253	-1.80606118005346	-1.69340495525418	-1.74292877754334
11.8964311969788	125	16	.806033958667803	-.916076097855529	-.927691410269679	-.738388443595445
9.11824928068783	203	22	-1.90438571604837	.626564711287549	.220878907207067	-1.19322088635598
9.30131907525622	226	23	-1.72578115090641	1.08144597552205	.412307293453192	-1.86633908027954
12.1418347767926	83	12	1.04545193452919	-1.74672884124026	-1.69340495525418	-1.82612104617257
9.93517561476751	202	22	-1.10738491646091	.606787265016484	.220878907207067	-.671947064779823
11.4796467191849	173	20	.399415212031856	.0332413231555959	-.161977865285182	.0132770901364118
9.87773403940541	203	22	-1.16342544249528	.626564711287549	.220878907207067	-.728961326481646
11.4292863237788	200	22	.350283149896266	.567232372474353	.220878907207067	.198691942153448
10.9303248463681	201	22	-.136508228799676	.587009818745418	.220878907207067	-.0801316706449557
11.9830146607163	177	20	.890505577406328	.112351108239856	-.161977865285182	.100049288515374
10.314876668831	205	22	-.736945097020245	.666119603829679	.220878907207067	-.49089357607135
11.1248078666349	175	20	.0532311836694358	.0727962156977261	-.161977865285182	.00387502872824552
10.3686323670857	206	22	-.68450054638687	.685897050100744	.220878907207067	-.469496905559102
11.2324211601188	80	13	.158219696556013	-1.80606118005346	-1.50197656900805	-.285754451869653
10.4061386494043	225	23	-.647909074487323	1.06166852925098	.412307293453192	-.68786467419932
10.7969400989658	177	20	-.266639607722803	.112351108239856	-.161977865285182	-.0299572554282974
10.4424721449992	209	22	-.612461784036629	.745229388913939	.220878907207067	-.456424521050758
11.8008021849455	168	19	.712737420320608	-.0656459081997296	-.353406251531306	-.0467882952648787
12.913841130666	132	15	1.79862839078441	-.777633973958073	-1.1191197965158	-1.3986745431995
10.7714285846674	178	20	-.291528874289804	.132128554510921	-.161977865285182	-.0385192887581079
11.5633279593003	219	23	.48105539487353	.94300385162459	.412307293453192	.453637090210527
10.6202933248621	178	20	-.438977815382372	.132128554510921	-.161977865285182	-.0580015042088349
12.8738837804011	204	22	1.75964563458963	.646342157558614	.220878907207067	1.13733315599926
11.8422368804161	122	15	.753161488003448	-.975408436668724	-1.1191197965158	-.734640069572533
12.2675887157684	174	19	1.1681386269932	.053018769426661	-.353406251531306	.061933272522929
11.5382333271965	223	23	.456572842386573	1.02211363670885	.412307293453192	.466669328354237
11.2387084604851	129	16	.16435364426971	-.836966312771268	-.927691410269679	-.13755846363494
10.5911385918901	199	21	-.467421439392387	.547454926203288	.0294505209609428	-.255892169608394
10.9125092297213	200	21	-.153889307264528	.567232372474353	.0294505209609428	-.087290996858093
11.1890745470093	201	21	.115930344546569	.587009818745418	.0294505209609428	.0680522505393755
10.3472942352733	220	22	-.705318222848904	.962781297895655	.220878907207067	-.679067194023925
10.6008559253798	203	21	-.457941120007318	.626564711287549	.0294505209609428	-.286929745644082
11.1725224837729	77	12	.0997820003398732	-1.86539351886665	-1.69340495525418	-.18613269673355
9.47974897902865	230	22	-1.55170330564127	1.16055576060631	.220878907207067	-1.80083821011382
10.5798785539251	236	23	-.478406835366432	1.2792204382327	.412307293453192	-.611987801590965
9.14045221194968	261	23	-1.88272433333775	1.77365659500932	.412307293453192	-3.33930643040904
9.5757489467315	209	21	-1.45804485955171	.745229388913939	.0294505209609428	-1.08657787969283
10.6504970083546	174	19	-.409510825655411	.053018769426661	-.353406251531306	-.0217117600431458
11.0553141965102	76	12	-.0145674761914312	-1.88517096513772	-1.69340495525418	.027462183151421
11.4770430865072	73	11	.396875084189977	-1.94450330395091	-1.8848333415003	-.771724912463207
13.1087618800161	221	23	1.98879485574876	.98255874416672	.412307293453192	1.95410777586973
11.5734417708978	230	23	.490922521925034	1.16055576060631	.412307293453192	.569742960831474
10.4967721380321	241	23	-.559486214441889	1.37810766958802	.412307293453192	-.771032243151135
11.2366526473621	124	15	.162347974193375	-.935853544126594	-1.1191197965158	-.151933927030643
10.001217484507	212	21	-1.04295386461103	.804561727727135	.0294505209609428	-.839120763251139
12.0177664604894	170	18	.924409750953954	-.0260910156575994	-.54483463777743	-.0241187892861772
9.60626999145699	216	21	-1.42826824930464	.883671512811395	.0294505209609428	-1.26211996456351
12.6212039096423	120	13	1.51312884276495	-1.01496332921085	-1.50197656900805	-1.53577028777769
13.0672591499026	76	8	1.94830441284636	-1.88517096513772	-2.45911850023867	-3.67288691034764
11.6053526806156	81	11	.522055097164271	-1.78628373378239	-1.8848333415003	-.932538528202723
9.35493847766877	199	20	-1.67346957174261	.547454926203288	-.161977865285182	-.916149160901797
10.8090365544596	197	20	-.254838195161419	.507900033661158	-.161977865285182	-.129432327900633
10.7713541530154	182	19	-.291601490489923	.211238339595182	-.353406251531306	-.0615974146745715
11.95054150112	77	10	.858824466045732	-1.86539351886665	-2.07626172774643	-1.60204559280582
12.8144370785878	74	8	1.70164888885929	-1.92472585767985	-2.45911850023867	-3.27520761707967
9.57882280673014	206	20	-1.45504597363687	.685897050100744	-.161977865285182	-.998011741078493
12.079480985449	72	9	.984619005677484	-1.96428075022198	-2.26769011399255	-1.93406815915499
10.2668712485775	207	20	-.783779623868585	.705674496371809	-.161977865285182	-.55309329133995
11.8984423961862	227	22	.807996103000234	1.10122342179311	.220878907207067	.889784233341416
9.42036892382139	168	18	-1.60963503033349	-.0656459081997296	-.54483463777743	.105665953436342
9.91234855295304	210	20	-1.12965520664425	.765006835185004	-.161977865285182	-.864193954485179
11.848480736981	123	13	.759253051547351	-.955630990397659	-1.50197656900805	-.725565745612639
14.2826000542639	79	5	3.13400210936941	-1.82583862632452	-3.03340365897705	-5.72218210626921
9.3992493634438	204	19	-1.63023946650562	.646342157558614	-.353406251531306	-1.05369249411845
11.2731074112163	175	17	.197913575066435	.0727962156977261	-.736263024023555	.0144073593000443
11.4864000962946	73	9	.406003868477127	-1.94450330395091	-2.26769011399255	-.789475863670626
10.7763456639034	207	19	-.286731726836915	.705674496371809	-.353406251531306	-.202339266929459
9.78405345866655	193	18	-1.25482107345974	.428790248576898	-.54483463777743	-.53805504000833
10.4196524007192	200	18	-.634724935166445	.567232372474353	-.54483463777743	-.360036530843093
10.4091958309934	201	18	-.644926460181294	.587009818745418	-.54483463777743	-.378578164495146
12.7977931621234	74	6	1.68541093180367	-1.92472585767985	-2.84197527273092	-3.24395400125881
11.9700444849302	81	8	.877851755340528	-1.78628373378239	-2.45911850023867	-1.56809231123711
12.1676065512345	177	16	1.0705951132714	.112351108239856	-.927691410269679	.120282547452217
10.9441521125924	202	18	-.12301822146714	.606787265016484	-.54483463777743	-.0746458901512381
13.1414795745101	170	15	2.02071453759101	-.0260910156575994	-1.1191197965158	-.0527224946398257
11.9334831076781	177	16	.842182141461853	.112351108239856	-.927691410269679	.0946200969330546
10.6476968597595	205	18	-.412242676222785	.666119603829679	-.54483463777743	-.274602928167208
11.1971616196757	204	18	.123820166569144	.646342157558614	-.54483463777743	.0800301936095675
12.5898685100609	77	6	1.4825577404759	-1.86539351886665	-2.84197527273092	-2.76555360042934
10.1404117097854	199	17	-.907154705963728	.547454926203288	-.736263024023555	-.496626312608338
11.4015527242513	201	17	.323225996666216	.587009818745418	-.736263024023555	.189736833716843
12.432423490446	79	6	1.32895294003144	-1.82583862632452	-2.84197527273092	-2.42645361047694
11.2276627990333	120	11	.1535773959817	-1.01496332921085	-1.8848333415003	-.15587542511712
12.2383790695206	122	10	1.13964142908932	-.975408436668724	-2.07626172774643	-1.11161586471092
12.3428056940336	130	10	1.24152099859646	-.817188866500203	-2.07626172774643	-1.01455713757924
11.7787914251947	77	6	.69126352189294	-1.86539351886665	-2.84197527273092	-1.28947849356803
10.9582185986324	178	14	-.109294829095544	.132128554510921	-1.31054818276193	-.0144409677839124
11.9285510045585	79	5	.837370336570783	-1.82583862632452	-3.03340365897705	-1.5289031050493
10.9655729835407	78	6	-.102119823947751	-1.84561607259559	-2.84197527273092	.188473988408602
