# Supplementary material for: Dissecting the chain of information processing and its interplay with neurochemicals and fluid intelligence across development
Source: eLife. 2023 Sep 29;12:e84086. doi: 10.7554/eLife.84086 (PMC10541179; doi:10.7554/eLife.84086)
Supplement: Source data 1. [file elife-84086-data1.zip › DataFiles/F6C.csv]

metab	age	dv	Zmetab	Zage	Zdv	ZmetabByZage
11.4292330113146	141	26	.413592191316037	-.769432190622022	1.13733338250864	-.318231145788461
11.1622492064651	144	26	.160695168589262	-.712444944816321	1.13733338250864	-.114486460517826
11.3148050851542	143	25	.305201789661984	-.731440693418222	.853390068905659	-.223237008662844
11.0639327600808	141	25	.067566161795453	-.769432190622022	.853390068905659	-.0519875798821973
9.96337603575112	215	28	-.974922235887701	.636253205918595	1.7052200097146	-.620297398104874
9.40047230752196	222	28	-1.50812565259383	.769223446131897	1.7052200097146	-1.16008561168814
12.2000332512946	100	22	1.14372294182321	-1.54825788329993	.00156012809671916	-1.77077806098877
10.7571112591229	191	27	-.223066613269511	.180355239472989	1.42127669611162	-.0402312324546514
11.8822676434789	139	24	.842723500352009	-.807423687825823	.569446755302679	-.680434916471705
11.3797434173751	94	22	.366713801181803	-1.66223237491133	.00156012809671916	-.609563552651191
10.5008650000628	150	25	-.465792631942078	-.59847045320492	.853390068905659	.278763127537888
11.609900050154	101	22	.584726752279771	-1.52926213469803	.00156012809671916	-.89420048140641
10.0405965901779	212	27	-.901776045170807	.579265960112894	1.42127669611162	-.522368166612676
9.88783123643447	213	27	-1.04648108883177	.598261708714794	1.42127669611162	-.626069564342211
12.113163977387	96	21	1.06143712396226	-1.62424087770753	-.282383185506261	-1.72402956585582
13.1439006521969	188	26	2.03778936533383	.123367993667289	1.13733338250864	.251397985517772
10.3493166042748	216	27	-.609344927615625	.655248954520495	1.42127669611162	-.399272626762505
11.5559284903823	151	24	.533602876860147	-.57947470460302	.569446755302679	-.309209369443855
12.5267652398568	157	24	1.45321567372714	-.465500212991618	.569446755302679	-.676472205642742
8.56818961975032	241	27	-2.29649487192957	1.130142669568	1.42127669611162	-2.5953668452117
10.1907729967205	145	24	-.759523348907682	-.693449196214421	.569446755302679	.526690855806117
11.9167510736088	139	23	.875387492155462	-.807423687825823	.285503441699699	-.706808597192761
11.1366431243451	154	24	.136440132088095	-.522487458797319	.569446755302679	-.0712882578926793
9.37415441057838	240	27	-1.53305494665799	1.1111469209661	1.42127669611162	-1.70344928365088
12.6643084370262	149	23	1.58350172265086	-.61746620180682	.285503441699699	-.977758794239784
9.9278041448517	211	26	-1.00861725834907	.560270211510994	1.13733338250864	-.56509820466887
11.1270535901606	142	23	.127356567465274	-.750436442020122	.285503441699699	-.0955730093565361
10.4779398572799	186	25	-.487508182661156	.0853764964634882	.853390068905659	-.0416217406328918
10.9398504389511	188	25	-.0499692430371276	.123367993667289	.853390068905659	-.00616460525856357
10.7471178383978	188	25	-.232532754295025	.123367993667289	.853390068905659	-.0286870993593058
9.08696837888923	224	26	-1.80508827251401	.807214943335697	1.13733338250864	-1.45709422761332
10.1515385347981	242	27	-.796687695314594	1.1491384181699	1.42127669611162	-.915504437969237
12.8768899236291	142	22	1.78486683945639	-.750436442020122	.00156012809671916	-1.33942912048136
9.88826823194048	252	27	-1.04606715038154	1.3390959041889	1.42127669611162	-1.40078423658248
11.0568643476878	151	23	.0608706978117764	-.57947470460302	.285503441699699	-.0352730296334588
10.2042640652456	248	27	-.746744105367709	1.2631129097813	1.42127669611162	-.943222119793043
10.343269337503	196	25	-.61507312436181	.275333982482491	.853390068905659	-.169350532848485
12.1070482744613	195	25	1.05564410193734	.25633823388059	.853390068905659	.270601944697078
11.1842518864308	241	27	.181536928105246	1.130142669568	1.42127669611162	.205162628554037
9.69798682091385	233	26	-1.22630880345114	.978176680752799	1.13733338250864	-1.19954667493777
9.11753470797497	241	26	-1.77613470499021	1.130142669568	1.13733338250864	-2.00728561701001
11.6252633200205	219	26	.599279414793424	.712236200326196	1.13733338250864	.426828493326175
10.4556215705813	253	27	-.50864889665173	1.3580916527908	1.42127669611162	-.690791820743966
12.8413346679619	199	25	1.75118757450775	.332321228288191	.853390068905659	.581956805723433
11.1689268147216	245	27	.16702044831159	1.2061256639756	1.42127669611162	.201447649117319
11.6342998626306	223	26	.607839165161527	.788219194733797	1.13733338250864	.479110497291282
11.7378602059753	146	22	.705935386837597	-.674453447612521	.00156012809671916	-.476120555444296
11.6401365276344	244	27	.613367872054242	1.1871299153737	1.42127669611162	.7281473500447
11.3055130614998	144	22	.296400038115185	-.712444944816321	.00156012809671916	-.211168708798529
12.323961238329	98	19	1.26111215564158	-1.58624938050373	-.850269812712221	-2.00043837563219
10.4847487832859	235	26	-.481058513866246	1.0161681779566	1.13733338250864	-.488836353525972
13.3784888419821	96	18	2.26000005259624	-1.62424087770753	-1.1342131263152	-3.67078446904798
9.71378698694747	186	24	-1.21134229658476	.0853764964634882	.569446755302679	-.103420161300442
10.9650346633489	188	24	-.0261138059124783	.123367993667289	.569446755302679	-.00322160784243943
10.1904180995508	214	25	-.759859520750172	.617257457316695	.853390068905659	-.469028955696133
11.5221234374787	148	22	.501581469279785	-.63646195040872	.00156012809671916	-.319237520226684
8.78084203370851	227	25	-2.09506257008638	.864202189141398	.853390068905659	-1.81055765945685
11.1452363538287	148	22	.144579959720094	-.63646195040872	.00156012809671916	-.0920196431534654
10.0564065081787	247	26	-.886800300877214	1.2441171611794	1.13733338250864	-1.1032834728604
13.7408781667473	105	18	2.60326874394157	-1.45327914029043	-1.1342131263152	-3.78327616214035
10.6522982683827	219	25	-.322349389302416	.712236200326196	.853390068905659	-.229588904214222
11.7661987693139	98	19	.73277873151435	-1.58624938050373	-.850269812712221	-1.16236980891095
10.1707911126983	249	26	-.778450935097919	1.2821086583832	1.13733338250864	-.998058684015542
11.4886283811208	195	24	.469853701995348	.25633823388059	.569446755302679	.120441468151745
10.7118057803799	196	24	-.265981653355087	.275333982482491	.569446755302679	-.0732337878855334
10.5862338156273	149	22	-.38492810421485	-.61746620180682	.00156012809671916	.237680094478243
10.7211802673963	245	26	-.257101789434597	1.2061256639756	1.13733338250864	-.310097066491118
10.721625904846	245	26	-.256679665012823	1.2061256639756	1.13733338250864	-.309587931392626
10.9031121566622	221	25	-.0847691149476948	.750227697529996	.853390068905659	-.0635961379288647
11.535806449912	239	26	.51454252925219	1.0921511723642	1.13733338250864	.56195822655402
10.9450017837421	89	19	-.0450896970234002	-1.75721111792083	-.850269812712221	.0792321169132007
11.6078032365015	259	27	.58274057214338	1.4720661444022	1.42127669611162	.857832667221841
12.3311514600824	164	22	1.26792300199687	-.332529972778317	.00156012809671916	-.421622401339022
9.62603995194247	238	25	-1.29445956251172	1.0731554237623	.853390068905659	-1.38915630035042
11.1878863636182	246	26	.184979640521378	1.2251214125775	1.13733338250864	.226622518493629
12.454963318241	97	18	1.38520221421062	-1.60524512910563	-1.1342131263152	-2.22358910718794
11.536542667432	143	21	.515239901959843	-.731440693418222	-.282383185506261	-.376867431166244
12.6648569431156	103	18	1.58402128808681	-1.49127063749423	-1.1342131263152	-2.36220443608964
11.5107961959255	247	26	.490851883393009	1.2441171611794	1.13733338250864	.610677251726474
12.0736306673809	225	25	1.02398969749865	.826210691937597	.853390068905659	.846031236507326
12.328867371378	101	18	1.26575942794296	-1.52926213469803	-1.1342131263152	-1.93567796479021
12.0088457858165	98	18	.962623040166831	-1.58624938050373	-1.1342131263152	-1.52696020112325
11.7316331557376	94	18	.700036892483708	-1.66223237491133	-1.1342131263152	-1.16362398631874
11.2458455127416	149	21	.239880709375902	-.61746620180682	-.282383185506261	-.148118230505064
10.9385346718918	192	23	-.0512155866948877	.19935098807489	.285503441699699	-.010209877812461
13.769014677948	104	17	2.62992069729352	-1.47227488889233	-1.41815643991818	-3.87196620240346
10.0935391133919	247	25	-.851626911578186	1.2441171611794	.853390068905659	-1.05952365561663
10.9661420362139	193	23	-.0250648610120006	.21834673667679	.285503441699699	-.00547283060722764
10.3371367401559	219	24	-.620882149413115	.712236200326196	.569446755302679	-.442214742948359
10.1399247340008	247	25	-.807688720810633	1.2441171611794	.853390068905659	-1.00485939845155
9.99735311274325	222	24	-.942737880671429	.769223446131897	.569446755302679	-.725176081369157
10.5118915997044	196	23	-.455347825292728	.275333982482491	.285503441699699	-.125372730152588
10.9686798630033	152	21	-.0226609367754828	-.56047895600112	-.282383185506261	.01270097818593
13.4899021846667	104	17	2.36553492828975	-1.47227488889233	-1.41815643991818	-3.48271767371872
11.6776487267844	99	18	.648900826895141	-1.56725363190183	-1.1342131263152	-1.01699217769551
10.058728132899	227	24	-.884601171308347	.864202189141398	.569446755302679	-.764474268761718
9.83408156637858	258	25	-1.09739478203253	1.4530703958003	.853390068905659	-1.5945918702772
11.1032003115802	91	18	.104761851884469	-1.71921962071703	-1.1342131263152	-.180108631262432
13.3112577696899	90	16	2.19631627212494	-1.73821536931893	-1.70209975352116	-3.81767070009284
12.4239454601242	147	20	1.35582094153934	-.655457699010621	-.566326499109241	-.888683274611788
10.51062203525	106	19	-.456550404119031	-1.43428339168853	-.850269812712221	.654822662096612
11.9263022123342	219	24	.884434687166655	.712236200326196	.569446755302679	.629926401024266
11.531389154093	201	23	.510358301816529	.370312725491992	.285503441699699	.188992173723143
9.60104952156609	239	24	-1.31813143070765	1.0921511723642	.569446755302679	-1.43959878737747
11.5604021624506	143	20	.537840505982883	-.731440693418222	-.566326499109241	-.393398432644527
11.6393097576582	144	20	.612584724681019	-.712444944816321	-.566326499109241	-.43643289037069
12.1828551616937	148	20	1.12745121433528	-.63646195040872	-.566326499109241	-.717579798866511
11.7453913170305	244	25	.713069136260182	1.1871299153737	.853390068905659	.846505703384148
9.17431607343574	218	23	-1.72234927677113	.693240451724296	.285503441699699	-1.19400219065583
11.0328441482147	142	20	.0381178685325833	-.750436442020122	-.566326499109241	-.0286050376389826
10.4324086592194	138	20	-.530637032507215	-.826419436427723	-.566326499109241	.438528757352292
9.09859819813829	223	23	-1.79407207374271	.788219194733797	.285503441699699	-1.41412204525987
9.43756026989172	252	24	-1.472994550662	1.3390959041889	.569446755302679	-1.97248096968406
9.30254821631802	222	23	-1.60088300591967	.769223446131897	.285503441699699	-1.23143674266752
11.2906515130189	148	20	.282322624820218	-.63646195040872	-.566326499109241	-.179687608437586
10.028126323102	218	23	-.91358834748585	.693240451724296	.285503441699699	-.633336398701143
10.9070212030701	192	22	-.0810663203200733	.19935098807489	.00156012809671916	-.0161606510554021
9.33352800062365	195	22	-1.57153779818309	.25633823388059	.00156012809671916	-.402845223662844
10.3576579902211	144	20	-.601443655579956	-.712444944816321	-.566326499109241	.428495492009788
11.1326545726872	194	22	.132662027120853	.23734248527869	.00156012809671916	.0314863352189722
11.2641216397649	195	22	.257192538884716	.25633823388059	.00156012809671916	.0659282811849731
11.9218628912075	195	22	.880229596537644	.25633823388059	.00156012809671916	.225636500185884
12.7366747066762	96	16	1.65204975368459	-1.62424087770753	-1.70209975352116	-2.68332674194118
11.5143879375967	100	17	.494254115133478	-1.54825788329993	-1.41815643991818	-.765232830108839
10.4551322629419	228	23	-.509112387106784	.883197937743298	.285503441699699	-.449647010372279
11.2603025065992	96	17	.25357491343531	-1.62424087770753	-1.41815643991818	-.411866739962779
11.1681980573636	246	24	.166330142147768	1.2251214125775	.569446755302679	.20377461870229
10.0575008365999	154	20	-.885763712160671	-.522487458797319	-.566326499109241	.462800431061709
11.612161203245	223	23	.586868600864803	.788219194733797	.285503441699699	.462581095988205
11.1649687952537	185	21	.163271264574056	.066380747861588	-.282383185506261	.0108380686467331
9.53920276822596	246	23	-1.37671498334618	1.2251214125775	.285503441699699	-1.68664300511369
11.2228263648972	145	19	.218076113554677	-.693449196214421	-.850269812712221	-.151224705658055
8.76969122600701	229	22	-2.10562503124501	.902193686345198	.00156012809671916	-1.89968160899966
10.0352580415792	192	21	-.906832917616889	.19935098807489	-.282383185506261	-.180778038145762
10.0672602762288	192	21	-.876519206760719	.19935098807489	-.282383185506261	-.174734969934368
11.0554716560623	105	17	.0595514883343934	-1.45327914029043	-1.41815643991818	-.0865449357696228
11.1291045328448	279	25	.129299296908769	1.85198111644021	.853390068905659	.239459856244036
11.6843251460947	194	21	.655224980403262	.23734248527869	-.282383185506261	.155512725265591
12.4276090333054	91	15	1.35929121476655	-1.71921962071703	-1.98604306712414	-2.33692012669494
11.4282530889111	217	22	.412663972248636	.674244703122395	.00156012809671916	.27823649745809
11.6957836386361	99	16	.666078892123826	-1.56725363190183	-1.70209975352116	-1.04391456281421
9.6420157315437	202	21	-1.2793267079209	.389308474093892	-.282383185506261	-.498052728528248
10.8709554739773	154	19	-.115229124746285	-.522487458797319	-.850269812712221	.0602057725681257
10.9113156028889	156	19	-.0769985045617911	-.484495961593519	-.850269812712221	.0373054645089279
10.8267744951125	250	23	-.157078996585368	1.3011044069851	.285503441699699	-.204376174702021
9.11948094623081	214	21	-1.77429115548841	.617257457316695	-.282383185506261	-1.09519444717627
12.3995003667274	97	15	1.33266563688027	-1.60524512910563	-1.98604306712414	-2.1392550223285
11.0679797232749	229	22	.07139959634947	.902193686345198	.00156012809671916	.0644162650340875
10.9900787114595	97	16	-.00239114899788785	-1.60524512910563	-1.70209975352116	.00383838028182528
9.77249929958942	158	19	-1.1557278031404	-.446504464389718	-.850269812712221	.51603762372151
9.54236031717844	248	22	-1.37372403515123	1.2631129097813	.00156012809671916	-1.73516856327638
11.9261078697486	150	18	.884250598617483	-.59847045320492	-1.1342131263152	-.529197856501327
11.852994950971	93	15	.814995313668112	-1.68122812351323	-1.98604306712414	-1.37019304187032
9.71103903084597	217	21	-1.21394526314689	.674244703122395	-.282383185506261	-.818496163557312
10.8963705811897	256	23	-.09115498680402	1.4150788985965	.285503441699699	-.128991498328211
10.3193225296669	216	21	-.637756434343753	.655248954520495	-.282383185506261	-.417889236842463
10.1841214261198	191	20	-.765823964790815	.180355239472989	-.566326499109241	-.138120364564002
10.5952465969649	144	18	-.376390861410736	-.712444944816321	-1.1342131263152	.26815776648714
10.6084799774455	192	20	-.363855709602406	.19935098807489	-.566326499109241	-.0725349952259297
10.4666093854278	194	20	-.498240828407593	.23734248527869	-.566326499109241	-.118253716481572
10.4039544689902	220	21	-.557589903289479	.731231948928096	-.282383185506261	-.407727551684994
10.0402065129081	230	21	-.902145540916894	.921189434947098	-.282383185506261	-.831046941077278
10.7296309992315	202	20	-.249096940892606	.389308474093892	-.566326499109241	-.096975549960357
10.6563699824097	155	18	-.318492509835873	-.503491710195419	-1.1342131263152	.160358338461695
11.4491702699383	226	21	.432477506663571	.845206440539497	-.282383185506261	.365532774020513
12.4593225206916	221	21	1.38933141343992	.750227697529996	-.282383185506261	1.04231490741113
10.0562250619435	240	21	-.886972173522046	1.1111469209661	-.282383185506261	-.985556399591631
9.23649284062958	219	20	-1.66345312269556	.712236200326196	-.566326499109241	-1.18477153152943
12.1459566899671	188	19	1.09249960501169	.123367993667289	-.850269812712221	.134779484352597
9.95995726044479	220	20	-.978160627432948	.731231948928096	-.566326499109241	-.715262301962524
10.6899708487548	101	15	-.286664515383153	-1.52926213469803	-1.98604306712414	.438385188737017
10.5651406780133	196	19	-.404908311274802	.275333982482491	-.850269812712221	-.111485017883551
10.903571491549	219	20	-.0843340158023672	.712236200326196	-.566326499109241	-.0600657389733274
12.8999103186876	98	13	1.80667261668535	-1.58624938050373	-2.5539296943301	-2.8658333189902
9.71733177129303	202	19	-1.2079845445754	.389308474093892	-.850269812712221	-.470278619777653
11.150823331139	248	21	.149872153112174	1.2631129097813	-.282383185506261	.189305451412707
9.90935811951092	221	19	-1.02609002188413	.750227697529996	-.850269812712221	-.769801154576632
12.7568943292548	95	12	1.67120253470691	-1.64323662630943	-2.83787300793308	-2.74618121501156
10.9418956911786	214	18	-.048031903806564	.617257457316695	-1.1342131263152	-.0296480508137198
11.7613394080103	96	12	.728175763155551	-1.62424087770753	-2.83787300793308	-1.18273284067312
12.0365935717972	203	17	.988906778484719	.408304222695792	-1.41815643991818	.403774813507803
12.1346840483447	101	11	1.08182173821682	-1.52926213469803	-3.12181632153606	-1.65438902074818
