# Supplementary material for: Dissecting the chain of information processing and its interplay with neurochemicals and fluid intelligence across development
Source: eLife. 2023 Sep 29;12:e84086. doi: 10.7554/eLife.84086 (PMC10541179; doi:10.7554/eLife.84086)
Supplement: Source data 1. [file elife-84086-data1.zip › DataFiles/F6B.csv]

metab	age	dv	Zmetab	Zage	Zdv	ZmetabByZage
1.6368842593869	123	26	-.258116026426938	-.974184462027629	.990302145488142	.251452622345436
1.64305872317216	126	26	-.235838274326039	-.914390902901844	.990302145488142	.2156483725998
1.46569536013198	127	25	-.875773525549544	-.894459716526583	.796547377892636	.783344139404531
1.90357688511643	126	25	.704123353342942	-.914390902901844	.796547377892636	-.643843988817527
1.26485629149216	78	19	-1.60041021287037	-1.8710878489144	-.3659812276804	2.99450810258026
1.77297163078677	122	23	.232893529957	-.99411564840289	.409037842701624	-.231523102542041
1.60750295505174	125	23	-.364125137038669	-.934322089277106	.409037842701624	.340210158796281
1.42161016829512	128	23	-1.03483494516734	-.874528530151321	.409037842701624	.904992683546416
1.71780134470348	126	23	.0338365754675616	-.914390902901844	.409037842701624	-.03093985679289
1.42877642133046	131	23	-1.00897877138999	-.814734971025536	.409037842701624	.822050290073807
1.431563328116	131	23	-.998923482274072	-.814734971025536	.409037842701624	.813857894387294
1.04764684282526	126	22	-2.38411199162658	-.914390902901844	.215283075106118	2.18001031664254
1.87159203372216	169	26	.588720524024117	-.0573498887655994	.990302145488142	-.0337630565668086
1.57917228226829	171	26	-.466343520216826	-.0174875160150764	.990302145488142	.00815518977831888
1.59202418440926	121	22	-.419973260404949	-1.01404683477815	.215283075106118	.425872555405099
1.6380275116214	121	22	-.253991119268232	-1.01404683477815	.215283075106118	.257558890555711
1.4668165014654	78	18	-.871728395548843	-1.8710878489144	-.559735995275906	1.63108040846508
1.43468466221042	79	18	-.987661563895739	-1.85115666253913	-.559735995275906	1.82831628433942
1.75847603252834	206	28	.180592738214333	.680104007119076	1.37781168067915	.122821844916175
1.46335945416051	131	22	-.884201582782246	-.814734971025536	.215283075106118	.720389950928827
1.81527930252572	126	22	.385541574507289	-.914390902901844	.215283075106118	-.352535708419919
1.701667318453	168	25	-.0243757405647437	-.077281075140861	.796547377892636	.00188378343819809
1.81715694830554	195	27	.392316207685313	.4608609569912	1.18405691308365	.180803222917012
1.7020383341928	77	18	-.0230370985442774	-1.89101903528966	-.559735995275906	.0435635918650723
1.81271325209133	223	29	.376283145363659	1.01893417549852	1.57156644827466	.38340775647511
1.52733541746708	83	18	-.653373335904785	-1.77143191703809	-.559735995275906	1.15740638096338
1.87479131850628	197	27	.60026369211119	.500723329741723	1.18405691308365	.300566034636975
1.75348209986293	171	25	.162574397221845	-.0174875160150764	.796547377892636	-.00284302237505842
1.95968399214384	128	22	.906560401308004	-.874528530151321	.215283075106118	-.792812935249281
2.10347302351589	199	27	1.42535790456358	.540585702492246	1.18405691308365	.770528104141376
1.80516723645521	199	27	.349056770485196	.540585702492246	1.18405691308365	.188695099482414
1.52107273593263	200	27	-.675969381741901	.560516888867507	1.18405691308365	-.378892254823663
2.22857975434462	172	25	1.87674879978751	.00244367036018506	.796547377892636	.00458615541555362
2.12050060393064	130	22	1.48679420552035	-.834666157400798	.215283075106118	-1.24097680636744
2.1770406412309	207	27	1.69079328601665	.700035193494338	1.18405691308365	1.18361480513559
2.12420577118571	222	28	1.50016262105756	.99900298912326	1.37781168067915	1.49866694260749
1.37076912239885	120	20	-1.21827179999696	-1.03397802115341	-.172226460084894	1.25966626498787
1.48246440284624	168	24	-.815270040623536	-.077281075140861	.60279261029713	.0630049452695203
1.9151324261603	126	21	.745816282108942	-.914390902901844	.0215283075106117	-.681967623596492
1.41143671386096	73	16	-1.07154124125657	-1.9707437807907	-.947245530466919	2.11173323706714
1.62352978238782	209	27	-.30629959966821	.739897566244861	1.18405691308365	-.226630328336283
1.76341206355293	211	27	.198402167397589	.779759938995384	1.18405691308365	.154706061946496
1.29083981695954	126	20	-1.50666044621832	-.914390902901844	-.172226460084894	1.37767660578407
1.68515508928656	120	20	-.0839526302828982	-1.03397802115341	-.172226460084894	.0868051745305352
1.82852925704486	226	28	.433348025786548	1.07872773462431	1.37781168067915	.467464534160638
1.38528351748108	126	20	-1.16590318844104	-.914390902901844	-.172226460084894	1.06609126917474
2.02253208325662	229	28	1.13331923292794	1.13852129375009	1.37781168067915	1.29030807930498
2.23098365024483	127	21	1.8854221678408	-.894459716526583	.0215283075106117	-1.68643417777982
1.52521960921001	176	24	-.661007270361823	.0821684158612311	.60279261029713	-.0543139202783875
1.63366153604276	124	20	-.269743761927132	-.954253275652367	-.172226460084894	.257403868405758
1.2313526751015	83	16	-1.72129281683293	-1.77143191703809	-.947245530466919	3.04915303430625
1.64329491154927	176	24	-.234986095692013	.0821684158612311	.60279261029713	-.0193084352324283
1.6612293332651	176	24	-.170277869204066	.0821684158612311	.60279261029713	-.013991462768724
1.62423259627099	125	20	-.303763814536599	-.934322089277106	-.172226460084894	.283813241844618
1.919431586055	121	20	.761327850677032	-1.01404683477815	-.172226460084894	-.772022097207498
1.57842337411547	216	27	-.469045615614113	.879415870871691	1.18405691308365	-.412486158533834
2.02959581590467	205	26	1.15880550838654	.660172820743815	.990302145488142	.765011901165015
1.79397976601302	125	20	.308691857544541	-.934322089277106	-.172226460084894	-.288417621283847
1.36658429731811	168	23	-1.23337084324618	-.077281075140861	.409037842701624	.0953162248134549
1.56195152715518	180	24	-.528476804456988	.161893161362277	.60279261029713	-.0855567805801758
1.91174624889099	179	24	.733598797255363	.141961974987016	.60279261029713	.104143134106471
1.7755064887713	194	25	.242039415292849	.440929770615938	.796547377892636	.106722383865092
1.73068664409525	194	25	.080327334111411	.440929770615938	.796547377892636	.0354187130039343
1.58893907799106	169	23	-.431104467644941	-.0573498887655994	.409037842701624	.0247237932657903
1.93332889165596	210	26	.811469974724744	.759828752620122	.990302145488142	.616578218683785
1.65931549935211	222	27	-.17718307084727	.99900298912326	1.18405691308365	-.177006417398462
1.68614180084509	170	23	-.0803925291533889	-.0374187023903379	.409037842701624	.00300818412279723
2.24008270818163	197	25	1.91825199146883	.500723329741723	.796547377892636	.960513524451962
2.09825548372867	197	25	1.4065327786905	.500723329741723	.796547377892636	.704283776336786
1.43681192079969	222	27	-.979986316108329	.99900298912326	1.18405691308365	-.979009259092112
2.08259854565728	227	27	1.350041818966	1.09865892099957	1.18405691308365	1.48323548812948
1.56859209572597	223	27	-.504517324642362	1.01893417549852	1.18405691308365	-.514069944209185
2.36329580730025	168	23	2.36281057553581	-.077281075140861	.409037842701624	-.182600541631604
1.54220069430259	224	27	-.599738726686847	1.03886536187378	1.18405691308365	-.623047789329254
1.57454798683958	123	19	-.483028192892056	-.974184462027629	-.3659812276804	.470558560236725
1.83985207612484	173	23	.474201282898412	.0223748567354466	.409037842701624	.0106101857686169
2.5209469202022	218	26	2.93162311275478	.919278243622214	.990302145488142	2.69497734605551
1.70204645886075	174	23	-.0230077843649759	.0423060431107081	.409037842701624	-.000973368317226547
1.35825685312156	200	25	-1.26341664866295	.560516888867507	.796547377892636	-.708166369251967
1.98966822742475	173	23	1.01474491477422	.0223748567354466	.409037842701624	.0227047720910961
1.51994038023505	125	19	-.680054973689326	-.934322089277106	-.3659812276804	.635390383840698
1.69478538722559	201	25	-.0492060680541802	.580448075242769	.796547377892636	-.0285615674923136
1.91431953262206	230	27	.742883324469354	1.15845248012535	1.18405691308365	.86059502967529
2.04774541149678	204	25	1.22429009221354	.640241634368553	.796547377892636	.783841489580021
1.34021382945126	131	19	-1.32851671604647	-.814734971025536	-.3659812276804	1.08238902815507
1.93791866156259	205	25	.828030077712824	.660172820743815	.796547377892636	.546642952064395
1.89062724164873	205	25	.657400438284773	.660172820743815	.796547377892636	.433997901700679
2.19418602874005	221	26	1.75265464044139	.979071802747999	.990302145488142	1.71597473841159
2.30014926153781	222	26	2.13497490567862	.99900298912326	.990302145488142	2.13284631247609
1.92486482326663	206	25	.780931222875121	.680104007119076	.796547377892636	.53111445396177
1.57442782022841	205	25	-.483461759606114	.660172820743815	.796547377892636	-.319168313560937
1.83909047523774	206	25	.471453391526348	.680104007119076	.796547377892636	.320637340746948
2.00296118759418	221	26	1.06270653243706	.979071802747999	.990302145488142	1.04046600050523
1.52023438626793	131	19	-.678994186268027	-.814734971025536	-.3659812276804	.553200308675589
1.56012383776792	195	24	-.535071192650506	.4608609569912	.60279261029713	-.246593421903335
1.69597604571494	169	22	-.0449101169262635	-.0573498887655994	.215283075106118	.00257559021017128
2.05312599534724	225	26	1.24370348863912	1.05879654824904	.990302145488142	1.31682896081639
1.49475812529411	121	18	-.770913719068179	-1.01404683477815	-.559735995275906	.78174261670814
1.4702326518086	196	24	-.859402766452614	.480792143366461	.60279261029713	-.413194098097819
1.71773535468175	223	26	.0335984804043528	1.01893417549852	.990302145488142	.0342346399288125
1.46667260714594	209	25	-.87224757293641	.739897566244861	.796547377892636	-.645373856378636
1.41454792463923	209	25	-1.06031584827307	.739897566244861	.796547377892636	-.7845251155881
1.59221327709136	223	26	-.419291005225807	1.01893417549852	.990302145488142	-.427229934703704
1.39643996427723	76	14	-1.12565021025614	-1.91095022166492	-1.33475506565793	2.15106151880613
1.82903731366609	226	26	.435181117671872	1.07872773462431	.990302145488142	.469441941217452
1.63265412240448	199	24	-.273378557121857	.540585702492246	.60279261029713	-.147784539348036
2.48813890554898	217	25	2.81325027216709	.899347057246953	.796547377892636	2.53008835357266
1.46920951705328	224	26	-.863094284167763	1.03886536187378	.990302145488142	-.896638755853137
1.56491439591419	174	22	-.517786636368499	.0423060431107081	.215283075106118	-.0219055037603542
1.72042416128853	200	24	.0432998195191925	.560516888867507	.60279261029713	.0242702801254224
1.69300996680973	200	24	-.055611867371333	.560516888867507	.60279261029713	-.031171390883092
1.72727342485339	121	18	.0680122805649484	-1.01404683477815	-.559735995275906	-.0689676378329295
2.26316615136443	232	26	2.00153812654816	1.19831485287588	.990302145488142	2.39847286564001
1.76898109430228	174	22	.218495488986497	.0423060431107081	.215283075106118	.00924367957655798
1.83477389648728	201	24	.455878974917683	.580448075242769	.60279261029713	.264614073534615
1.69987789223022	227	26	-.0308320734837425	1.09865892099957	.990302145488142	-.0338739325858279
1.50514749398783	201	24	-.73342839430264	.580448075242769	.60279261029713	-.425717099801362
1.4900003906278	201	24	-.788079846710053	.580448075242769	.60279261029713	-.457439430160467
1.80187239839223	202	24	.337168841730167	.60037926161803	.60279261029713	.202429180238564
1.98076965564029	217	25	.982638454495111	.899347057246953	.796547377892636	.883733002387872
1.5875175328951	203	24	-.436233468372688	.620310447993292	.60279261029713	-.270600178195929
1.52949924418209	229	26	-.645566148621352	1.13852129375009	.990302145488142	-.734990806729645
1.97748045390065	205	24	.970770861856465	.660172820743815	.60279261029713	.640876538167686
1.93628347858836	205	24	.822130261598189	.660172820743815	.60279261029713	.542748053818127
1.70106703428519	219	25	-.0265415937214976	.939209429997476	.796547377892636	-.0249281151103923
1.49494281718474	82	14	-.770247342149049	-1.79136310341335	-1.33475506565793	1.379792669228
1.59631518039057	169	21	-.404491147615531	-.0573498887655994	.0215283075106117	.0231975223224203
2.2230756168613	225	25	1.85688961611631	1.05879654824904	.796547377892636	1.96606831602344
2.03803821443489	224	25	1.18926607437808	1.03886536187378	.796547377892636	1.23548733072299
1.93982480793701	168	21	.834907542359831	-.077281075140861	.0215283075106117	-.0645225525167816
1.66006497538232	196	23	-.174478926521986	.480792143366461	.409037842701624	-.083888097054785
1.70327909722066	170	21	-.0185603679143869	-.0374187023903379	.0215283075106117	.00069450488324362
1.60078489115332	235	26	-.388364223594537	1.25810841200166	.990302145488142	-.488604296624781
2.10737206730779	241	26	1.43942583564997	1.37769553025323	.990302145488142	1.98309053990599
1.53112109569143	172	21	-.6397144330512	.00244367036018506	.0215283075106117	-.0015632511990298
1.68767255214332	80	14	-.0748695073759338	-1.83122547616387	-1.33475506565793	.137102949294649
1.55327836320116	223	25	-.559769982815143	1.01893417549852	.796547377892636	-.570368765908569
1.97168973204591	227	25	.949877668463198	1.09865892099957	.796547377892636	1.04359157431536
2.09725248336564	200	23	1.40291390679785	.560516888867507	.409037842701624	.786356938387289
1.29218525654586	80	13	-1.50180603770396	-1.83122547616387	-1.52850983325344	2.75014547650022
1.46147977569845	225	25	-.890983549972197	1.05879654824904	.796547377892636	-.943370307257242
1.85652531457293	201	23	.534359101582593	.580448075242769	.409037842701624	.310167712002071
2.10203687484573	231	25	1.42017621346188	1.17838366650061	.796547377892636	1.67351245349616
1.25538262456042	201	23	-1.6345916431503	.580448075242769	.409037842701624	-.948795573074506
1.48091989121439	77	13	-.82084271032377	-1.89101903528966	-1.52850983325344	1.552229190201
1.31308618613404	238	26	-1.42639451303758	1.31790197112744	.990302145488142	-1.8798481403376
1.65795004186468	203	23	-.182109704878536	.620310447993292	.409037842701624	-.112964552617131
1.45136752407092	203	23	-.927469023492637	.620310447993292	.409037842701624	-.575318725462618
1.64415107557114	204	23	-.231897016137856	.640241634368553	.409037842701624	-.148470124617292
1.39408904972318	179	21	-1.13413241915184	.141961974987016	.0215283075106117	-.161003678119597
1.36875457619445	228	25	-1.22554037626501	1.11859010737483	.796547377892636	-1.37087734107846
1.40268136068971	119	16	-1.10313096212765	-1.05390920752867	-.947245530466919	1.16259987809629
1.49248610477707	80	13	-.779111274614233	-1.83122547616387	-1.52850983325344	1.42672841484009
1.811784374567	206	23	.372931712115557	.680104007119076	.409037842701624	.253632351791568
1.7483833401376	233	25	.144177835328632	1.21824603925114	.796547377892636	.175644076836908
1.86748425450178	207	23	.573899465817361	.700035193494338	.409037842701624	.401749823599753
1.40828453691386	219	24	-1.08291444207983	.939209429997476	.60279261029713	-1.01708345588183
2.56801865373995	164	20	3.10146011353483	-.157005820641907	-.172226460084894	-.486947290313677
1.30458662155414	77	12	-1.45706133679135	-1.89101903528966	-1.72226460084894	2.75533072345704
1.66535925470703	133	17	-.155376920833595	-.774872598275014	-.753490762871412	.120397318358299
1.83137062244641	199	22	.443599804118281	.540585702492246	.215283075106118	.239803711734704
1.68232916797349	238	25	-.0941486856261187	1.31790197112744	.796547377892636	-.12407873836572
1.40670515083734	76	12	-1.08861294039612	-1.91095022166492	-1.72226460084894	2.08028513975726
1.67893259939513	225	24	-.106403662805358	1.05879654824904	.60279261029713	-.112659830899369
1.79188646393197	226	24	.301139126415848	1.07872773462431	.60279261029713	.32484712764531
2.12639701145461	200	22	1.50806871771661	.560516888867507	.215283075106118	.845297985852923
1.85694555355954	200	22	.53587534336365	.560516888867507	.215283075106118	.300367180283
1.7566272739712	200	22	.173922331477363	.560516888867507	.215283075106118	.097486404144275
1.85455439357864	173	20	.527247927098735	.0223748567354466	-.172226460084894	.0117970968328954
1.78029261480488	201	22	.259307980306429	.580448075242769	.215283075106118	.150514818063956
2.07814179833405	202	22	1.33396166763686	.60037926161803	.215283075106118	.800882921042573
1.78081552904819	175	20	.261194679182256	.0622372294859696	-.172226460084894	.0162560331887803
1.11877229324146	178	20	-2.1274880632104	.122030788611754	-.172226460084894	-.259619046115658
1.60945957966562	125	16	-.357065544559303	-.934322089277106	-.947245530466919	.333614225601516
1.86121209092397	203	22	.551269208327422	.620310447993292	.215283075106118	.34195804958249
1.19900616866031	73	11	-1.83800051435757	-1.9707437807907	-1.91601936844445	3.62222808276029
2.16007910422903	219	23	1.62959527276084	.939209429997476	.409037842701624	1.53053124725629
1.27242066771158	226	24	-1.57311759215464	1.07872773462431	.60279261029713	-1.69696557648261
1.73919400385703	177	20	.111022283243437	.102099602236493	-.172226460084894	.0113353309585421
1.69906019245909	125	16	-.0337823722348151	-.934322089277106	-.947245530466919	.0315636166071693
2.27942271227513	221	23	2.06019255332547	.979071802747999	.409037842701624	2.01707643719237
1.18516906865901	203	22	-1.88792541380555	.620310447993292	.215283075106118	-1.17109985921564
1.47409696121244	129	16	-.845460158651524	-.85459734377606	-.947245530466919	.722528005852078
1.9441379471824	205	22	.850469549074461	.660172820743815	.215283075106118	.561456881169207
1.77990885622723	178	20	.257923361535178	.122030788611754	-.172226460084894	.0314745912095323
1.36618969533882	204	22	-1.23479458551415	.640241634368553	.215283075106118	-.79056690353902
1.41706103073053	82	12	-1.05124844477823	-1.79136310341335	-1.72226460084894	1.88316767649639
1.49539174724804	80	12	-.768627581630781	-1.83122547616387	-1.72226460084894	1.40753040916451
1.38027689302408	83	12	-1.18396732200703	-1.77143191703809	-1.72226460084894	2.09731750293337
2.31383545715675	177	20	2.18435533510652	.102099602236493	-.172226460084894	.223021810857536
1.99606391851933	122	16	1.03782086528172	-.99411564840289	-.947245530466919	-1.03171396241558
1.54936097725991	206	22	-.573904093228269	.680104007119076	.215283075106118	-.390314473506586
1.67609917572037	77	12	-.116626787017992	-1.89101903528966	-1.72226460084894	.220543474275696
1.99290153995047	168	19	1.02641085653335	-.077281075140861	-.3659812276804	-.0793221345291495
1.51092945855298	209	22	-.712566797616934	.739897566244861	.215283075106118	-.527226439343664
1.56971307760331	223	23	-.500472769966603	1.01893417549852	.409037842701624	-.509948809225382
1.81770883252224	225	23	.394307431570598	1.05879654824904	.409037842701624	.417491347495896
1.5547234258547	122	15	-.55455612964741	-.99411564840289	-1.14100029806242	.551292926400232
2.24206744669689	200	21	1.92541302021008	.560516888867507	.0215283075106117	1.07922651587315
1.48993471800561	124	15	-.788316796580982	-.954253275652367	-1.14100029806242	.752253885389182
1.50950625504152	199	21	-.717701781984828	.540585702492246	.0215283075106117	-.387979321994205
1.585829753805	174	19	-.442323053716129	.0423060431107081	-.3659812276804	-.0187129381793746
1.65717931514966	174	19	-.184890522661571	.0423060431107081	-.3659812276804	-.00782198642248176
1.68841124845701	83	12	-.0722042567685017	-1.77143191703809	-1.72226460084894	.127904924985737
1.67394349949211	201	21	-.124404566966693	.580448075242769	.0215283075106117	-.072210391447227
1.96271918735731	230	23	.917511526603279	1.15845248012535	.409037842701624	1.06289350353717
1.30757568088499	226	23	-1.44627667190328	1.07872773462431	.409037842701624	-1.56013875792221
1.65401782074319	203	21	-.196297341310966	.620310447993292	.0215283075106117	-.121765291728497
1.1438375689385	168	18	-2.03705138437646	-.077281075140861	-.559735995275906	.157425521101792
1.3580800997863	72	10	-1.26405438290561	-1.99067496716597	-2.10977413603995	2.51632141718661
1.51133931297969	132	15	-.711088023810293	-.794803784650275	-1.14100029806242	.565175452543906
1.48791050228691	220	22	-.795620260905705	.959140616372737	.215283075106118	-.763111707443736
1.24837793131445	77	10	-1.6598649017042	-1.89101903528966	-2.10977413603995	3.13883612513183
1.86791768012859	182	19	.575463285608692	.2017555341128	-.3659812276804	.116102902550288
1.71106343753865	209	21	.00952589348489487	.739897566244861	.0215283075106117	.00704818540578149
1.01236159623351	72	9	-2.5114228000998	-1.99067496716597	-2.30352890363546	4.99942650012853
1.59442055876942	81	11	-.41132703041749	-1.81129428978861	-1.91601936844445	.745034301430906
1.70261334458518	197	20	-.0209624343430776	.500723329741723	-.172226460084894	-.0104963799237581
1.5922330089488	236	23	-.419219811767747	1.27803959837692	.409037842701624	-.5357795198633
2.03677248911223	241	23	1.18469927862921	1.37769553025323	.409037842701624	1.63215490086169
2.03163502314275	227	22	1.16616306280945	1.09865892099957	.215283075106118	1.28121545229578
1.82867627825728	212	21	.433878485149139	.799691125370645	.0215283075106117	.346968774063026
2.17028152062904	170	18	1.66640606496795	-.0374187023903379	-.559735995275906	-.0623547526064899
1.39782340404667	199	20	-1.12065869531622	.540585702492246	-.172226460084894	-.605812068061564
1.88862422306173	230	22	.650173454195693	1.15845248012535	.215283075106118	.753195050524668
1.74885195930144	216	21	.145868635036078	.879415870871691	.0215283075106117	.128279192713117
1.61222631587532	206	20	-.347083031817805	.680104007119076	-.172226460084894	-.236052560742327
1.3353676802213	73	9	-1.34600184754028	-1.9707437807907	-2.30352890363546	2.6526247699728
1.33831787322172	207	20	-1.33535741417749	.700035193494338	-.172226460084894	-.934797185817837
1.79799524957368	210	20	.323179908724495	.759828752620122	-.172226460084894	.245561386918018
1.76423692715295	175	17	.20137831357601	.0622372294859696	-.753490762871412	.0125332283155277
1.90751340924779	120	13	.718326515234829	-1.03397802115341	-1.52850983325344	-.742733828764535
1.66735425193715	204	19	-.148178878172677	.640241634368553	-.3659812276804	-.0948702871401736
1.83221095486268	193	18	.446631762504158	.420998584240677	-.559735995275906	.188031339691169
1.83762277957505	261	23	.466157877410445	1.77631925775846	.409037842701624	.828045214799981
1.78826144511655	207	19	.288059890171268	.700035193494338	-.3659812276804	.201652060954001
2.01192027881122	123	13	1.09503134963965	-.974184462027629	-1.52850983325344	-1.06676252625209
1.36160061002713	74	8	-1.25135221845189	-1.95081259441544	-2.49728367123097	2.44115366780565
2.0429304910501	200	18	1.20691763562018	.560516888867507	-.559735995275906	.67649771823715
2.0419954306707	202	18	1.20354389434383	.60037926161803	-.559735995275906	.722582794611038
1.14603957438187	201	18	-2.02910644646796	.580448075242769	-.559735995275906	-1.17779093131502
1.90614116032159	204	18	.713375377377063	.640241634368553	-.559735995275906	.456732617530174
2.09327060566994	205	18	1.38854710713944	.660172820743815	-.559735995275906	.91668106045591
1.91207593494886	177	16	.734788319863931	.102099602236493	-.947245530466919	.0750215951861281
2.14556458994364	177	16	1.57722623111437	.102099602236493	-.947245530466919	.16103417083374
1.69382083564522	76	8	-.0526862149533021	-1.91095022166492	-2.49728367123097	.100680734143698
1.50967404549738	81	8	-.71709638622731	-1.81129428978861	-2.49728367123097	1.29887258960157
1.51516421596829	120	11	-.697287596185559	-1.03397802115341	-1.91601936844445	.720980048878765
1.87105014761325	170	15	.586765373776085	-.0374187023903379	-1.14100029806242	-.0219559988942827
1.67602167877541	199	17	-.116906399594637	.540585702492246	-.753490762871412	-.0631979281507058
1.97251661242131	201	17	.952861091260857	.580448075242769	-.753490762871412	.553086386396088
1.71118021837042	122	10	.00994724414963074	-.99411564840289	-2.10977413603995	-.00988871106763202
1.52003465366387	77	6	-.679714830779756	-1.89101903528966	-2.88479320642198	1.28535368357321
1.64490763024074	74	6	-.229167331752896	-1.95081259441544	-2.88479320642198	.447062517012132
1.75094293188059	178	14	.153412961213726	.122030788611754	-1.33475506565793	.0187211046401755
1.6483713283963	78	6	-.216670147941386	-1.8710878489144	-2.88479320642198	.405408881035613
1.65252038209601	130	10	-.201700169496276	-.834666157400798	-2.10977413603995	.168352305420547
1.70716113811493	79	6	-.00455378407231182	-1.85115666253913	-2.88479320642198	.00842976772522462
1.51450414276933	79	5	-.699669170943514	-1.85115666253913	-3.07854797401748	1.29519724736532
1.59605855715802	79	5	-.405417056157051	-1.85115666253913	-3.07854797401748	.750490484612128
1.79247078491665	197	13	.303247383666482	.500723329741723	-1.52850983325344	.151843039684947
