# Supplementary material for: Dissecting the chain of information processing and its interplay with neurochemicals and fluid intelligence across development
Source: eLife. 2023 Sep 29;12:e84086. doi: 10.7554/eLife.84086 (PMC10541179; doi:10.7554/eLife.84086)
Supplement: Source data 1. [file elife-84086-data1.zip › DataFiles/F2D.csv]

metab	age	c1	c2	dv	Zmetab	Zage	Zc1	Zc2	Zdv	ZmetabByZage
1.74664516958485	96	.258087621879361	.173919087519443	.592616114816123	.283177116758416	-1.62975700385694	-1.37246182142414	2.37316531870238	2.91460521949219	-.461509889369044
1.25809345344736	103	.220307119308058	.137100648205602	.623957655875125	-1.53423064896626	-1.49675203613477	-1.76194659290743	1.09026917157034	3.30773897884016	2.29636284774061
1.67820872346928	98	.285706027380555	.132450465557655	.549416076988604	.0285941841420616	-1.59175558450775	-1.08773960696805	.928238908645297	2.3727239749441	-.0455149522925696
1.37978576572315	104	.295202007867951	.153542298912166	.614193561159327	-1.08153639766457	-1.47775132646017	-.989844144006352	1.66315956934482	3.1852627019071	1.59824184626378
1.34641708952489	144	.312733693964266	.0865928505104296	.495616155390245	-1.20566755768613	-.717722939476325	-.809107407112687	-.669616914608832	1.69788270307518	.865335263533733
1.86281832121888	97	.191743055738963	.138862281961871	.493335290496922	.715340142645686	-1.61075629418235	-2.0564177358163	1.15165127251468	1.66927259139021	-1.15223863724784
1.46479020957738	96	.256912139104291	.175579850848765	.606934048040995	-.765320670078617	-1.62975700385694	-1.3845800466692	2.43103270570171	3.09420273526816	1.24728672225712
1.51588395390809	150	.28734197386203	.108355743066809	.478809376736897	-.575252424160409	-.603718681428747	-1.07087439348144	.0886860317230603	1.48706626421273	.347290635002812
1.66814992183415	98	.335046005183103	.114272110016555	.50065949302968	-.00882446285420545	-1.59175558450775	-.579086500960589	.294835029516	1.76114399205008	.0140463880284627
1.60102189499743	91	.296553483643452	.152842564432756	.550295433912356	-.258540088121799	-1.72476055222993	-.975911580970887	1.63877812666609	2.38375422047646	.445919745162528
1.90616720753489	226	.492684844772775	.0919979484094683	.399005553370138	.876597589961788	.840335253840567	1.04603553913399	-.481282498517994	.48604410542822	.736635858276569
1.49934912087344	90	.294369764842823	.153237867650076	.558616156948146	-.636761846744602	-1.74376126190452	-.998423860060916	1.6525520123576	2.48812551228356	1.11036064141202
1.84511912852775	244	.478498692155167	.094271093745311	.386960387682838	.649499313146144	1.1823480279833	.899788400148257	-.402077365232307	.334955131861066	.767934232074851
1.45948353173815	100	.405155730600165	.112398185380589	.523367433533873	-.785061461476229	-1.55375416515856	.143684995561587	.229540282093263	2.04598186905993	1.21979251567416
1.54242669546256	99	.289256800511803	.156698113411107	.54089973143804	-.476513676487806	-1.57275487483316	-1.05113416322089	1.77312029384062	2.26589888501324	.749439207620865
1.80752833081534	248	.452110515255618	.100254237408979	.382762012233545	.509661901003899	1.25835086668168	.627748793735287	-.193601609689577	.282292656827449	.641333494842892
1.549884220779	154	.309784798850613	.146314457971161	.478061064420544	-.448771752807054	-.527715842730362	-.839508001633675	1.41131376957424	1.47767978147595	.236823963726156
1.80179788499216	219	.502762619464807	.0905770778354239	.389734785690283	.488344696711896	.707330286118394	1.14992880433284	-.530791098528902	.369755894099945	.345420994049626
1.93045038682384	143	.320348807400499	.142153702039768	.442353214946112	.966930787366426	-.736723649150921	-.730602079902365	1.26633701735394	1.02977707383028	-.712360778144966
1.5480916702924	96	.322683871039523	.140465635253213	.516319235050608	-.455440023672126	-1.62975700385694	-.706529564558564	1.20751827280822	1.95757253522596	.74225656841642
1.65990194828029	222	.402698110913086	.0956087822955054	.368491334975482	-.0395068465060081	.764332415142182	.118349031848339	-.355467147116356	.103287897988619	-.0301963634045886
1.73943035511588	215	.310181865300083	.0873052394111542	.351814758122322	.256338075135894	.631327447420009	-.835414585061366	-.644794543182142	-.105895349861125	.161833262652103
1.51770901104495	247	.513960453060756	.0881896547907638	.341797163113605	-.568463228863657	1.23935015700709	1.26536892191716	-.613978107067238	-.231551416931613	-.70452499194493
1.74030397811554	241	.548220134415112	.0826784572220979	.356666216084078	.259587944436222	1.12534589895951	1.61855702835403	-.806009444046451	-.0450409105968512	.292126228690632
1.74939761180181	185	.538966702710967	.0840979502138923	.389769851466631	.293416175786517	.0613061571821212	1.52316203656102	-.756548844303719	.370195742939993	.0179882181925451
1.00683565438001	216	.438560031969464	.0714952113134529	.333455206070775	-2.46890728634272	.650328157094605	.488054863612594	-1.19567677802379	-.336189058277749	-1.6055999255647
1.75532203074403	142	.341598517806014	.112709727970672	.416985050798772	.315454958247711	-.755724358825517	-.511535682207998	.240395625120657	.711570584869661	-.238396996060081
1.19782765975551	217	.494178576555246	.0921504311931955	.360685619329685	-1.75841883180401	.669328866769201	1.06143464031998	-.475969411396616	.00537662009527998	-1.176960483997
1.33908280068514	221	.509874384067984	.089313702235203	.354511474912964	-1.23295104283856	.745331705467586	1.22324503420785	-.574811967422568	-.0720689847884552	-.918957503516902
1.80398468124359	246	.423378215438833	.0909387271548529	.342674042116313	.496479558095308	1.22034944733249	.331543278543701	-.518189844180405	-.220552253291927	.605878554333488
1.69726173099706	228	.449587226166673	.0856373886450838	.345281510109584	.0994711920362536	.87833667318976	.6017358344757	-.702908883758728	-.18784538375273	.0873691958913427
1.19169528196549	97	.159091976592675	.149278788625159	.548535260305744	-1.78123121921317	-1.61075629418235	-2.39302252491284	1.51460245985313	2.36167541887032	2.86912939774171
1.51869715203664	101	.210171761139857	.126686278526907	.47015648110072	-.564787353715523	-1.53475345548396	-1.86643349465239	.727392445000784	1.37852835332022	.866809342728542
1.66953897817225	241	.449979613755738	.06968080597605	.315047332521667	-.00365718640730079	1.12534589895951	.605781015986227	-1.25889764398306	-.567088889155221	-.00411559972518641
1.5768445167463	240	.326240374354037	.073500874241769	.300353654760635	-.348479706665889	1.10634518928491	-.669865047507242	-1.12579176140889	-.751399570176537	-.385538847033224
1.25393493969116	195	.48493578975321	.093906801432785	.383422378140021	-1.54970028082866	.251313253928084	.96614938839233	-.414770711633704	.290575980575614	-.389460220188315
1.45513797181139	93	.19882724346125	.132731173237313	.492886180074906	-.801226903324955	-1.68675913288073	-1.9833858000724	.938019844703829	1.66363915848922	1.35147679669312
1.43291334969169	227	.588900262958693	.0765980216047764	.338965956553431	-.883902287519639	.859335963515164	2.03793447151547	-1.0178752257504	-.267064759316293	-.759569023898946
1.94127081987154	247	.499318719778302	.0907756772100542	.353545137603192	1.00718269601771	1.23935015700709	1.11442513468529	-.523871131868602	-.0841902719540633	1.24825203244437
1.3064801822683	104	.268952120848327	.167719796828102	.547932501532782	-1.35423247515482	-1.47775132646017	-1.26045809965728	2.15715816872296	2.35411469229505	2.00121883649548
1.7499563528821	253	.480539954879251	.080121279461091	.324043861532448	.295494687323385	1.35335441505467	.920832078541013	-.895111360321708	-.454240600539382	.399909039714301
1.49957165191011	229	.459309433495199	.083824701191344	.328253449872717	-.635934033391788	.897337382864356	.701963503298198	-.766069892038706	-.401437476200287	-.570647381198161
2.01937003842047	214	.386537271560983	.0996061152437308	.356417994532892	1.29771105074343	.612326737745412	-.0482554438373034	-.216184680676924	-.0481544866454961	.794623174237897
1.59868954872365	240	.482622904659999	.0556454598262821	.293505897590035	-.26721639421246	1.10634518928491	.94230551494739	-1.74794312865772	-.83729466112028	-.295633572235016
1.49283702144606	238	.455458861987704	.0840611900662162	.313949366876482	-.660986795055214	1.06834376993572	.6622673938871	-.757829709345816	-.580861261129972	-.706161124507018
2.29060286040002	229	.41594113465754	.0925647232481594	.35421595084376	2.30669458452827	.897337382864356	.254873316222848	-.461533881509808	-.0757759016910176	2.06988328154798
1.65393517866889	242	.462851439132473	.0827185803649039	.316597032372001	-.0617031730562076	1.14434660863411	.73847856165727	-.804611399309197	-.547650172760394	-.0706098168288345
1.53481091799266	219	.433613773935169	.071803883925419	.315760617204379	-.504844296683462	.707330286118394	.437063160245257	-1.1849214360811	-.558141776814064	-.357091660818353
1.31445520711941	214	.358771841663563	.0873952147802461	.324417268873719	-1.32456545809705	.612326737745412	-.334493354471824	-.641659454990031	-.449556751983064	-.811066845886825
1.8962593158536	225	.59648275180528	.076345491597503	.343357696556699	.839740326567246	.821334544165971	2.11610346702086	-1.02667434324163	-.211976808972264	.689707738338892
1.96284624539826	250	.489874177962368	.0785946223523099	.328719018156648	1.0874430750234	1.29635228603088	1.01705996057198	-.948305970396088	-.395597603510223	1.40970931623503
1.5807207719219	217	.419770584750768	.108484897632938	.352806130787701	-.334060074055115	.669328866769201	.294351681860061	.0931862739484045	-.0934600308025773	-.223596050800145
2.1277935448829	202	.365810800495652	.104661792142318	.351250277807575	1.70104546985018	.384318221650257	-.261927690025664	-.0400254372321932	-.11297592920458	.653742769919048
1.2734590511613	91	.302792507574449	.14969325131134	.543369348924999	-1.47707077072226	-1.72476055222993	-.911592563364994	1.52904393518834	2.29687662171648	2.5475933981936
1.75874657859057	194	.370095928631963	.104031071510078	.35720361394692	.328194243864396	.232312544253487	-.21775167225571	-.0620021718276	-.0383000409731489	.0762436398014874
2.44358010392671	195	.411810128415061	.093493271195834	.338257324214513	2.87576848434509	.251313253928084	.212286163780622	-.429179696848556	-.275953514813986	.722718735344598
1.75411762877808	245	.488906568001022	.0641327898037687	.298834205430494	.310974594319656	1.2013487376579	1.00708472681302	-1.45221188283431	-.770458838071902	.373588936329595
1.52270589368459	105	.206840766978908	.110097603981616	.430706963853221	-.549874872680008	-1.45875061678558	-1.90077320458983	.149379170761296	.883691899976217	.802130309676853
1.30795100068207	156	.421099509117689	.0744596977208265	.387630452492113	-1.34876104455933	-.48971442338117	.308051759099424	-1.09238266069777	.343360114148987	.660507737215355
2.54293361668293	192	.496955589688121	.091635489892738	.339682241215173	3.2453626126039	.194311124904295	1.09006327815831	-.493911948415228	-.258080016629142	.630610059977405
1.86084990186446	164	.250254009812134	.108212060343614	.354865552022815	.708017641254822	-.3377087459844	-1.4532196832375	.083679572583794	-.0676276056924897	-.239103749762999
2.07698136515972	244	.404594634868659	.0663769885659002	.308647330577115	1.51202464161034	1.1823480279833	.137900576935778	-1.37401535959779	-.647367546147851	1.78773935327014
1.88483056007032	246	.497642610801808	.0915089824053307	.332931330694313	.797225463090113	1.22034944733249	1.09714588011585	-.498319956228779	-.342760308102083	.97289365328141
1.56767640110612	230	.475774830696391	.095714960056526	.328757086607017	-.382585010180647	.916338092538952	.871707710755063	-.351767505223245	-.395120090519463	-.35057721846293
1.39333356040937	89	.249814375164158	.180568452217878	.543994866483362	-1.0311387294999	-1.76276197157912	-1.45775194164459	2.60485477951261	2.30472282394357	1.81765213978483
1.59090089189837	252	.438434675360592	.0873252416301293	.297650249398701	-.296190123975892	1.33435370538007	.486762543848761	-.644097588880562	-.785309833586298	-.395222389424213
1.85243779004334	239	.472470558316109	.081034496840066	.318980019895566	.676724664800421	1.08734447961032	.837643479594459	-.863291351684334	-.517759082151454	.735832828486881
1.86367401197952	219	.312113268124525	.123357383197627	.352489984235706	.718523304186374	.707330286118394	-.815503468572107	.611400918153699	-.0974256265675311	.508233294332882
1.96579609865854	219	.354269410838362	.128542763001299	.364276733720929	1.09841650126651	.707330286118394	-.380909577701336	.792079510063659	.0504218939770138	.776943258118007
1.56414777277243	186	.462763985022259	.0979462455993683	.36427528218979	-.395711474225652	.0803068668567175	.737576984340566	-.274020928252294	.0504036866434174	-.0317783486743148
1.69197405506396	194	.473454040923901	.0808661678970541	.338212083292506	.079801087549819	.232312544253487	.847782346805945	-.869156579990184	-.276520995963413	.0185387936828938
1.67926811858232	239	.41815767597525	.0749835384132643	.294094819063605	.0325351239480489	1.08734447961032	.27772396748092	-1.07413003460705	-.829907503212841	.0353768874183484
1.59439854325202	144	.359119793482259	.126806624815725	.414063681311142	-.283178894003808	-.717722939476325	-.330906267869781	.731585772939815	.674926280527563	.203243988202068
2.13394904895818	218	.501487235101752	.0903831478827889	.34065330325747	1.7239438868219	.688329576443797	1.13678067888743	-.537548364553359	-.24589946460939	1.18664156542899
1.87832517277718	141	.439623432089281	.0870891112035074	.35412173190371	.773025483855424	-.774725068500113	.499017612238835	-.652325281856673	-.0769577403898203	-.598882220932226
2.04937485356451	248	.352024729260951	.0769278398931676	.30354883490295	1.40932867944206	1.25835086668168	-.404050331045754	-1.00638308704718	-.711320711936046	1.77342996521527
1.58321084889405	95	.201972964000639	.15073910772106	.46018625463696	-.324797011257554	-1.64875771353154	-1.95095610321694	1.56548559821067	1.25346645531496	.535511577642883
1.70469486174833	213	.470955223292566	.0808285438084111	.320984278075158	.127122368165176	.593326028070816	.822021667411008	-.870467548061047	-.492618596833148	.0754250097823999
2.04676703567915	220	.441447190353223	.0872164935205358	.326778097525864	1.39962762156037	.72633099579299	.517819005082448	-.647886791611731	-.419943611983121	1.01659292410732
1.46676289611371	235	.412791957217985	.0759582196576901	.283705148986227	-.757982294811386	1.01134164091193	.222407981673882	-1.04016838831082	-.960230707429743	-.76657905781674
1.92850398561863	227	.459969790171946	.099003825662077	.335184659941694	.959690193282484	.859335963515164	.708771217643842	-.237170768033184	-.314495590792748	.824696296920457
1.96481297455656	258	.408687926168991	.110906126727097	.334499207451274	1.09475928890067	1.44835796342765	.180098920478601	.177551215377437	-.32309358901836	1.58560333411568
1.775601084197	259	.417438816681623	.109090882534619	.317638648332205	.390892845393729	1.46735867310224	.270313141032052	.114301120478428	-.53458462510717	.573580006942102
1.19915495828975	106	.324581889307794	.140299783863856	.511795383678579	-1.75348129380366	-1.43974990711098	-.686962614381195	1.2017393720083	1.90082744112643	2.52457452987467
1.93117536237497	245	.418495922264617	.0572979363770758	.279747968806707	.969627689563394	1.2013487376579	.281210998350098	-1.69036448491976	-1.00986774083098	1.16486100085513
1.92095320833131	279	.546629171368816	.082919092696849	.309257267137176	.931601373151575	1.84737286659417	1.60215555573318	-.797624777852699	-.639716784739242	1.72101509924209
1.8587648184048	138	.318422509829664	.119547531102831	.37104326511276	.700261150495298	-.831727197523902	-.750460565579455	.478651006298546	.135298126412704	-.582426244236318
1.92566654012933	188	.456494960901627	.0997574405335415	.343511786669563	.94913492288482	.11830828620591	.672948690356403	-.210911925099019	-.210043974041317	.112290526104682
1.62925597356667	96	.350021186937105	.130102892669147	.441688517210487	-.153509582742555	-1.62975700385694	-.424705144270843	.846440432938415	1.02143941362575	.250183317633836
1.80506907175838	221	.483248783331189	.0937943280872556	.326721335930932	.500513480559522	.745331705467586	.9487577904502	-.418689715924048	-.42065560311209	.373048566074946
1.97594243326784	188	.49589747416401	.0918310160639057	.337629912392265	1.13616077009924	.11830828620591	1.07915500920838	-.487099063992931	-.283823477808957	.134417233564828
1.19926699734841	241	.434520473241784	.104312679661268	.288372984852986	-1.75306450956456	1.12534589895951	.446410457083739	-.0521898598748002	-.90167953858761	-1.97280395644994
2.13949447465957	196	.395164916232547	.0968871789781056	.325821466754583	1.74457281800985	.27031396360268	.0406882171688249	-.310922885893484	-.431943144830394	.471582393229738
1.48252251779693	218	.552173986462177	.0820864365993406	.317229989634271	-.699356651126396	.688329576443797	1.65931787207556	-.826637721347508	-.539710650336963	-.481387867452985
1.21852622531207	245	.433708822226377	.104998484195547	.283849608647523	-1.68142036359831	1.2013487376579	.438043027093539	-.0282937901035468	-.958418672418047	-2.01997223128111
1.96975165500341	221	.37209087795332	.0836762063702345	.304328857974467	1.11313113347733	.745331705467586	-.197185445560259	-.771244023192028	-.701536464189378	.829651926123727
1.34236164327129	152	.402586265746362	.112587037333482	.406251778351614	-1.22075377941316	-.565717262079555	.117196003533779	.236120611060486	.576937391839567	.690601485762884
1.69168250727364	247	.431538694452346	.105526502029667	.308425360330891	.0787165325258461	1.23935015700709	.415670859900612	-.00989561631797561	-.65015183799863	.097557346944961
1.61500510545448	188	.502099255672004	.0906967465129119	.342084901635226	-.206522677405646	.11830828620591	1.14309008918439	-.526621381176868	-.227942158328115	-.024433344026518
1.79555158238719	151	.477741313599087	.095320977314976	.356587085911775	.465108510068056	-.584717971754151	.89198047294336	-.365495380456159	-.0460334827890342	-.271957304652589
1.80759330474184	222	.456513794626478	.0997533249860841	.322520614201309	.509903603396277	.764332415142182	.673142850002796	-.21105532661399	-.473347508798299	.389735852673578
1.66544793453498	98	.256759552483768	.177359589839931	.46425222762165	-.0188758300650804	-1.59175558450775	-1.38615308463802	2.49304566272048	1.3044681352218	.0300457079183111
1.68748556207031	223	.516946328347956	.0880918703137657	.313633507196028	.0631039360434174	.783333124816779	1.29615075049972	-.617385294637598	-.584823258511325	.0494314034091283
1.53028254532794	144	.228213905001905	.103033829474319	.364162321242755	-.521689800189259	-.717722939476325	-1.68043437338829	-.0967499229348119	.0489867568988405	.374428736886652
1.4772634986884	233	.527644869746002	.0854904456607014	.295228027893914	-.718920152496325	.973340221562741	1.40644359119865	-.708028942947153	-.815693057064612	-.699753900516693
1.91431217638114	192	.402456462733785	.0768043935078504	.302355115317031	.90689679707499	.194311124904295	.11585784513856	-1.01068443428112	-.726294176946467	.176220136811743
1.81124426319441	223	.417478957839538	.0460337595796845	.258992268994544	.523485134327122	.783333124816779	.270726962147535	-2.08285176257998	-1.27021761576829	.410063246067595
1.73078513691389	248	.414303505307142	.109916446114173	.306590668530895	.224177945148224	1.25835086668168	.23799075379239	.143066933347205	-.673165361271768	.282094511568187
1.85203175475658	224	.498942010654865	.0912706646133796	.315087136605595	.675214217371948	.802333834491375	1.11054158478861	-.506623865432561	-.566589605181834	.541747212127128
1.42393887594025	219	.407484944110168	.11175570919669	.317978210530513	-.917287245038791	.707330286118394	.167697201062749	.207153938828619	-.530325314331673	-.648825049486041
1.80508362593944	219	.614371053290287	.0741225822279889	.310474461777854	.500567621975484	.707330286118394	2.30051660453704	-1.10412906209228	-.624448859526277	.354066639273523
1.66419107323143	201	.408512177477249	.094248049727342	.315940579272748	-.0235513422331058	.365317511975661	.178287101302494	-.402880307519318	-.555884416068951	-.00860371774828553
1.84334435086227	211	.556539984690512	.0818247927708721	.313477782256936	.642897157007631	.555324608721624	1.70432759154793	-.835754399450073	-.58677659994448	.357016612163507
1.46551387652553	101	.275653964440216	.112950137159578	.422581857018646	-.762628635872364	-1.53475345548396	-1.19136780592767	.248772406644547	.781774327098513	1.17044693415613
1.94581964957319	143	.350891088723449	.129173969895986	.356510246627197	1.0241042995075	-.736723649150921	-.415737198494377	.81407318791444	-.0469973191477793	-.754481856644316
1.30797530383347	99	.247129905135109	.154924244979414	.490325971747936	-1.34867063706586	-1.57275487483316	-1.48542653898073	1.71131188971083	1.63152509229187	2.12112831898967
1.73081118372206	193	.464506438175967	.0675016309406103	.296721525702354	.224274839028395	.213311834578891	.755540190814897	-1.33482849029248	-.796959313024884	.0478404773630324
1.84123858483348	252	.490439747150831	.0928529328639433	.297475875095638	.635063727286457	1.33435370538007	1.02289049672514	-.451491549120216	-.787497103994214	.847399637657162
1.43955517175596	222	.453649938186751	.0843963830744088	.286330289650664	-.859194772226071	.764332415142182	.643618931709679	-.746150294716358	-.927302160097482	-.65671041533309
1.76670368687146	212	.528662516405472	.0857371073699665	.309913191879125	.357794611450316	.57432531839622	1.41693466065614	-.699434299546767	-.63148916889973	.205490504141655
1.37739985799214	145	.24864526572416	.108912196386094	.375587421615254	-1.09041195186981	-.698722229801728	-1.46980446323869	.108075007265574	.192297918654186	.76189507041293
1.67364300771529	191	.392676572809231	.115428314470781	.338023177133098	.0116097646971861	.175310415229699	.0150355179287059	.335121643160316	-.278890547239537	.00203531266978278
1.94344292436143	149	.350838599871416	.128573637797269	.35150670716573	1.01526290418707	-.622719391103344	-.416278313809105	.793155306798435	-.109759398230915	-.632223897505187
1.50887808770011	101	.214554650329786	.17530266111279	.467530946146461	-.601314180227248	-1.53475345548396	-1.82124964376649	2.42137434834235	1.34559486019925	.922869015935275
1.78533117539531	196	.40048289101549	.077744027998688	.292664477393153	.427088692672344	.27031396360268	.095512003305056	-.977943951781779	-.847849045940375	.115448037326148
1.55886145042151	146	.419726307502846	.0917299567095626	.35676888837392	-.415376543399173	-.679721520127132	.293895221182857	-.49062036089564	-.0437530369977048	.28234037550444
1.47861686621098	188	.409042531989953	.0941258500180766	.322716424809262	-.713885638105786	.11830828620591	.183754604171092	-.407138215760918	-.470891351320917	-.084458586391308
2.0598513635054	195	.441983021740893	.0871107579323976	.301433030641945	1.44830119738713	.251313253928084	.523342969862597	-.651571026499608	-.737860379580578	.363977286583301
2.01170697515759	246	.545915711876233	.0822221502712452	.298477957102754	1.26920452784489	1.22034944733249	1.59480039662944	-.82190893462965	-.774927451918369	1.5488730441074
1.62696002926446	192	.3415616018151	.132702255436983	.342832440801613	-.162050473843086	.194311124904295	-.511916254601341	.937012237230012	-.218565373626037	-.0314882098637242
1.42193470165876	94	.287218084621066	.157810379493799	.472761231776783	-.924742754420362	-1.66775842320614	-1.07215158593316	1.81187592549323	1.41120113809226	1.5422475179834
1.57861932402099	216	.435414122340055	.0884249592323311	.286838603795644	-.341877440381395	.650328157094605	.45562321740024	-.605779194589808	-.920926103145798	-.222332525755453
1.6895122201173	139	.435243890169605	.0884595439170837	.340592256297077	.0706430848201083	-.812726487849306	.453868268855506	-.604574131049751	-.246665209375765	-.0574135062166872
2.1166202742466	191	.463897548523382	.082995644490154	.292761928037549	1.6594810087047	.175310415229699	.749263057609799	-.794957418710996	-.846626670240656	.29092430470182
1.34353246106011	148	.296936638097337	.0896685516508288	.350611872662324	-1.21639834830656	-.64172010077794	-.971961585212293	-.562447647896747	-.12098378734618	.780587270661405
1.52096891002679	199	.511668468127838	.0885846944944204	.309532574675619	-.55633643546722	.327316092626469	1.24174051130627	-.600213403206074	-.636263454625028	-.182097868242868
1.86283926692261	195	.37832682097373	.101767767661849	.303170715946854	.71541806046556	.251313253928084	-.132898189515866	-.140864389802998	-.71606366080416	.179794040694518
1.89537934336802	247	.394752016530561	.0794294667190486	.262494500168307	.836466837239317	1.23935015700709	.0364315732618249	-.919216779178215	-1.22628725175539	1.03667530606377
1.3917734412371	220	.435111323457602	.104660040915811	.291654133411522	-1.03694235807285	.72633099579299	.452501619075415	-.040086456704513	-.860522332393822	-.753163375518984
1.64179169378206	158	.287023296706534	.132625558045291	.354653272490322	-.106876822042171	-.451713004031977	-1.07415968326421	.934339804880069	-.0702903417233851	.0482776503460602
1.41770480983278	188	.416243220950818	.0753284151695442	.294250100434936	-.940477912027603	.11830828620591	.257987568360801	-1.06211320091957	-.827959725688017	-.111266329986498
2.05846405945457	203	.406870928974439	.111924361445018	.307843474851181	1.44314043943231	.403318931324854	.161367228496202	.213030432336148	-.65745073966137	.582045859783519
1.81480300860133	142	.341105363306014	.112872678529419	.3313573599433	.536723633599845	-.755724358825517	-.516619684660744	.246073449816256	-.362503467421678	-.405615123868745
2.09763876819453	202	.389685183221603	.0982496015074779	.290605933502129	1.58886998562424	.384318221650257	-.015803158390009	-.263450840737009	-.873670466052984	.610631687308578
1.72375583040824	196	.438403986005943	.103873984657129	.308041417402594	.198028991395635	.27031396360268	.48644616276675	-.0674756824426357	-.654967840073714	.0535300015723952
1.65564027072785	148	.325514864236553	.117618020469468	.344545001822374	-.0553602467152078	-.64172010077794	-.677344438279871	.411419428765026	-.197083802220945	.0355257831011748
1.77040213966886	150	.313079649104431	.086497164822071	.299439282750804	.371552820894962	-.603718681428747	-.805540904564016	-.672950972304341	-.762869028713713	-.224313379111838
1.66205499148212	148	.424965521552312	.107158737842217	.344547321116903	-.031497546148038	-.64172010077794	.347907051304944	.0469777621889763	-.197054710065729	.0202126084883768
2.15826406822567	249	.439779819264847	.10306519977952	.299931991666678	1.81439552864572	1.27735157635628	.50062983068996	-.0956568607511142	-.756688716520476	2.3176209886494
2.05028329930917	256	.500224867642642	.0906112387917373	.285228866429557	1.41270808902461	1.41035654407845	1.12376674662405	-.529600799318682	-.941117902301472	1.99242209822842
1.5109546710839	154	.375252644402255	.12078794275716	.356950225749795	-.593589309669609	-.527715842730362	-.164590329057432	.52187172292458	-.0414784250329061	.313246482788031
1.53453927828536	148	.396345071415101	.0971413013403594	.338453343593043	-.505854793826793	-.64172010077794	.0528546109515534	-.302068284625446	-.273494738615282	.324617189273533
2.28795852713862	223	.547875469014072	.070274137453874	.278262313001783	2.29685768979289	.783333124816779	1.61500382191616	-1.23822369144574	-1.0285031184146	1.79920471140491
1.46050422575323	214	.341686459792544	.112680719161295	.285257912092708	-.78126448938881	.612326737745412	-.510629075302419	.239384846541331	-.940753566970105	-.478389136103785
1.53066181512228	139	.283161668517848	.160822505229499	.397939701099364	-.520278920139573	-.812726487849306	-1.11396977763194	1.91682998039132	.47267454873252	.422844459467065
1.48216187291481	105	.260261732271776	.147107350860597	.420216231854327	-.700698246678686	-1.45875061678558	-1.35004859683108	1.43894120984338	.752101021873793	1.02214399952311
1.84325309276828	186	.452480523802552	.10064249513616	.300959118920377	.642557677760656	.0803068668567175	.631563266400849	-.180073215993989	-.743804908483874	.0516017938756866
1.43574018134015	202	.443882313856328	.101622870876015	.295996238915136	-.873386500509566	.384318221650257	.542923052318199	-.145913151557774	-.806056974200116	-.335658346689178
1.46470391323528	157	.328272491434277	.117285112282425	.344335370046219	-.765641691655465	-.470713713706574	-.648915652905336	.399819626099148	-.199713326023986	.360398044047727
1.65326715174946	143	.310189234515139	.10037470559148	.319951722651172	-.0641882268815917	-.736723649150921	-.835338614736814	-.189404034505437	-.505570493321025	.0472889847407335
1.53863245344037	149	.409767414183347	.0759825013273814	.311554164352739	-.49062822094317	-.622719391103344	.191227521581693	-1.03932232147384	-.610905571037585	.305523707003848
1.72546858461987	154	.247965928490171	.0858275860239253	.280234897328381	.204400420872137	-.527715842730362	-1.4768078509475	-.69628167497265	-1.00375993522247	-.107865340354981
2.05959947198651	192	.440675714096551	.0873691805232203	.270722936424824	1.44736416331801	.194311124904295	.509865742603538	-.642566588715802	-1.12307356251816	.281238958720486
1.59491837286338	151	.424867998118004	.0901136685617286	.311094140274909	-.281245132763528	-.584717971754151	.346901667841503	-.546938061378179	-.616675899776923	.164449083595217
2.07694820547784	195	.483621559171299	.0796107520166679	.250675775974596	1.5119012879072	.251313253928084	.952600791549133	-.912900101606278	-1.37453584821794	.37996083228202
1.71526390372266	98	.255778076798604	.177208287351467	.391683599848147	.166439104399937	-1.59175558450775	-1.39627126218823	2.48777370162926	.394200915316652	-.264930373909068
1.39331702587981	149	.36067190808581	.126260925497893	.344590036021362	-1.03120023779356	-.622719391103344	-.314905289573131	.712571508202198	-.19651891410922	.642148384184429
1.93975501889301	144	.285172100589956	.15894259935584	.320527540698769	1.00154393070653	-.717722939476325	-1.09324393697617	1.85132682362439	-.498347698713509	-.718831053961362
1.36787240278024	192	.451768774812758	.0847478092764585	.260760959058439	-1.12585399519451	.194311124904295	.624225741122561	-.733905253128153	-1.2480319876707	-.21876595628424
1.54925535795714	141	.43289489464127	.105195902006981	.317195154193037	-.451111116559698	-.774725068500113	.429652127610636	-.0214149936530758	-.540147609960138	.349487090677875
1.59072608419284	144	.285147092601148	.109189796775008	.295076871803195	-.296840406987997	-.717722939476325	-1.09350174802005	.117747673354009	-.817589088982151	.213049169458774
1.56093391865212	196	.357692250966122	.124853365053121	.27619026849187	-.407666981172462	.27031396360268	-.34562301414998	.663526684328455	-1.05449388403091	-.110198077510667
1.65847791239648	94	.216534777822984	.143788233027198	.348502675676514	-.0448042465322902	-1.66775842320614	-1.80083621748291	1.3232903685883	-.147440576394169	.0747226595496314
1.25710181192378	194	.389544595034022	.116902581877765	.275575728836668	-1.53791954605993	.232312544253487	-.0172525027445446	.386490794365786	-1.06220238453071	-.357278002602351
1.23054423428968	155	.289293415934512	.10838456885721	.307175468487025	-1.63671348380851	-.508715133055766	-1.05075668942949	.0896904332167864	-.66582990176813	.832620917689813
1.46751425917201	147	.382274874138719	.119125718159233	.299059476792318	-.755187231337187	-.660720810452536	-.0921971273246597	.463953419702341	-.767633138557619	.498967919532513
1.20214540070901	100	.218631343226546	.122835880053454	.37571476281293	-1.74235687627284	-1.55375416515856	-1.77922241561341	.593229741242209	.193895227595313	2.70719425370158
1.67913008238394	145	.22011948273603	.172936190947501	.314722493394037	.0320216305949391	-.698722229801728	-1.76388096599419	2.33891741877307	-.571163520558574	-.0223742251311831
.966185085990236	97	.175768885552402	.177136886282535	.469392905116305	-2.62012701648058	-1.61075629418235	-2.22109781155128	2.48528581355087	1.36895041020837	4.22038608335331
1.65522590235895	105	.24438571516878	.185469084804032	.329464925449818	-.0569016931304683	-1.45875061678558	-1.51371679795559	2.77561168231602	-.386241288269153	.0830053799502143
1.21500007747953	101	.352822193267353	.129070023895856	.358566446390946	-1.69453760020248	-1.53475345548396	-.395829157023163	.810451309161246	-.0212053026808394	2.60069743735826
