# Supplementary material for: Dissecting the chain of information processing and its interplay with neurochemicals and fluid intelligence across development
Source: eLife. 2023 Sep 29;12:e84086. doi: 10.7554/eLife.84086 (PMC10541179; doi:10.7554/eLife.84086)
Supplement: Source data 1. [file elife-84086-data1.zip › DataFiles/F3A.csv]

metab	age	c1	c2	dv	Zmetab	Zage	Zc1	Zc2	Zdv	ZmetabByZage
12.8045382115198	72	.151682825319096	.233444974181367	.861299997805788	1.70073674195024	-2.06760561327985	-1.49172880687104	3.06336372178801	4.14293991613109	-3.51645283436761
12.079480985449	72	.100993983178805	.159359781818355	.789662125932408	.996261927515604	-2.06760561327985	-2.04344453128512	1.13849457121658	3.52390428352534	-2.05987675362827
11.9268994198648	80	.0868625178963531	.102150296409743	.696137313990472	.84801173948068	-1.90618670472167	-2.19725651980445	-.347912767020736	2.71573969668307	-1.61646870324597
11.1400487201865	174	.262405074890493	.135490827034238	.5178002862495	.083497600855286	-.00951452916297903	-.286587723514468	.518335356468155	1.17469762078517	-.000794440358376401
11.95054150112	77	.145035830177063	.164278564666318	.717873518912837	.870982686057357	-1.96671879543099	-1.56407711046444	1.2662935693755	2.90356612162694	-1.71297801916397
11.9285510045585	79	.20843447856193	.150430688701895	.70801018239412	.849616440156408	-1.92636406829144	-.874023249622194	.906500358415765	2.81833527093585	-1.63667058214699
11.9700444849302	81	.112491740766009	.172982490608173	.707158886737456	.88993203295935	-1.88600934115189	-1.91829877161666	1.49243752608202	2.81097907327704	-1.67842012715163
11.1779464317177	131	.255637690217971	.193026072521751	.609383609084055	.120319498959964	-.87714116266323	-.360246390379566	2.0132065389146	1.96608545384686	-.1055371852088
10.8850486457404	241	.361371120499443	.0863626128229249	.363663856185729	-.164263711861698	1.34236883001183	.790594576180212	-.758105737113116	-.157222772673274	-.220502486705188
10.6375734358036	209	.184184528869669	.104781320100696	.410844053883475	-.404713770600064	.696693195779086	-1.13796848878236	-.279553946916403	.250469733602043	-.281961330215162
11.5005851866127	77	.153447611956471	.168149689440866	.681642773326078	.433799413112123	-1.96671879543099	-1.47252022965831	1.36687248965459	2.59048978466206	-.853161459214544
11.9793537515809	121	.211693330389496	.147425306728646	.59677969653622	.898977034733643	-1.07891479836096	-.838552725520903	.828415023661628	1.85717279671004	-.969919626160784
10.6434908270987	238	.439550447525441	.0802265256347409	.359602154117854	-.39896435802315	1.28183673930251	1.64152669897315	-.917532534250635	-.192320664937399	-.511407171786314
12.8144370785878	74	.0545794650120113	.183484491831145	.71547742532947	1.71035460698226	-2.02725088614031	-2.54863696481614	1.76529877579452	2.88286104945808	-3.46731789261895
10.9366891276755	217	.289189380845427	.107918741946342	.389797321686047	-.11408916339786	.858112104337272	.00494236750548203	-.198037974150596	.0686011654912155	-.0979012920854164
12.432423490446	79	.157634431254747	.178793315384021	.698711740033565	1.33918535034841	-1.92636406829144	-1.42694937136673	1.64341340930035	2.7379857714548	-2.57975853969346
11.4292863237788	200	.350098801451963	.141755544711308	.436513822828928	.364524531960319	.515096923651126	.66790257126334	.681104209581804	.472286787102436	.187765465008127
12.9731322510936	133	.17796547943849	.116845218985211	.548248790757721	1.8645448531902	-.836786435523683	-1.20565887619728	.0338882681571946	1.43780858091336	-1.56022584157505
11.2465501348337	76	.056506419749513	.171234353645286	.654248707728725	.186975728681415	-1.98689615900076	-2.52766329124176	1.44701772215754	2.35377277614073	-.371501357143471
9.90824693990528	176	.356492478979916	.139213165014331	.481777305510132	-1.11333666185039	.0308401979765675	.737493674158168	.615048522991006	.863416616936344	-.0343355230660369
12.0177664604894	170	.23565892925266	.132432724972706	.471893581059758	.936299310834377	-.0902239834420721	-.577702463816109	.43888025714549	.778009590490159	-.0844766535175444
11.8964311969788	125	.143247955542606	.154485481200893	.56811745601564	.81840842695308	-.998205344081869	-1.5835369858031	1.01185130297492	1.60949726240724	-.816939665426201
11.5734417708978	230	.264901182004467	.073457963997401	.323376353114093	.504587796220487	1.12041783074432	-.259419189248291	-1.09339217737092	-.505354274878373	.565349164061418
11.1725224837729	77	.135439977630413	.229332608072241	.676678028122472	.115049522212579	-1.96671879543099	-1.66852184653659	2.9565169092627	2.54758853553963	-.226270057740833
11.365550416869	196	.260160823539109	.0997557845817139	.393803766195938	.302597914889792	.434387469372033	-.311014968403376	-.410126575225043	.103221567337655	.131444742486231
9.90445784521069	203	.309658790669854	.100306544632684	.399143406910736	-1.11701819440516	.575629014360446	.227738840906003	-.395816819150106	.149362355461774	-.642988082268125
10.7765179195399	209	.257697108828518	.121107117991951	.385289611883474	-.269713544580263	.696693195779086	-.337830932014092	.144620219566969	.0296492408141255	-.187907591318529
11.1826431206732	82	.124406737876999	.1658827503983	.624672954657228	.124882861631781	-1.86583197758212	-1.78861162578903	1.30797325635193	2.09820341689503	-.23301043668454
9.77779576305405	225	.324277202543401	.0864495055131523	.360544165681938	-1.2400846829729	1.01953101289546	.386850932562692	-.755848105682406	-.184180574936885	-1.26430479290751
13.0341273198364	131	.306060027590404	.138812483142525	.554071825944222	1.92380843706877	-.87714116266323	.188568599576004	.604638073215111	1.48812646691551	-1.68745156923183
11.6582046719873	226	.401833601936415	.0701384415013917	.320560584511338	.586944508034205	1.03970837646523	1.23100288528708	-1.17963945895841	-.529685833768881	.610251121523427
11.5382333271965	223	.334505371971357	.0932988130538972	.332871420175011	.470378824912912	.979176285755911	.498178034684231	-.577890535924668	-.423305706279373	.460583790676455
10.4954915904957	207	.319015246283897	.0978290364759136	.377539486264495	-.542762296990503	.656338468639539	.329577894020747	-.4601870241688	-.0373209774497339	-.356235774842025
10.001217484507	212	.242443279545773	.115629535541622	.379361960122595	-1.02300529930248	.757225286488405	-.503859136989187	.0023025830453989	-.0215726556730847	-.774645480843478
12.1797907788367	225	.476764291271426	.0891110202636937	.325849976268598	1.09372419744666	1.01953101289546	2.04657565834224	-.686697071937291	-.483979255852351	1.11508573885107
9.87773403940541	203	.348960916561688	.121334691183068	.404057807104662	-1.14298338371536	.575629014360446	.655517419817182	.150532988382252	.191828564372919	-.657934398598442
10.7068705188145	206	.255553812257829	.10155413781652	.370484277157082	-.33738384416168	.636161105069766	-.361159348490032	-.363402060472526	-.0982862981489958	-.21463047913458
11.7691172052273	235	.446098821213454	.0949140930944375	.311410756676941	.694708534738899	1.22130464859319	1.71280157092657	-.535922598467815	-.608751128613358	.848450762893982
11.3036643798227	123	.207256989452511	.151285330555648	.538907572828289	.242468654885658	-1.03856007122142	-.886839467739681	.928705520967218	1.35708945010955	-.25181826348701
10.4967721380321	241	.431449644914745	.114700752421665	.336440295866578	-.541518100731721	1.34236883001183	1.55335462811926	-.0218289055578392	-.392466414663825	-.726917019309469
13.1087618800161	221	.328700345045293	.0857436963713171	.29995435702934	1.99632432414976	.938821558616365	.434994018231606	-.774186321457738	-.707747922038097	1.87419231350204
9.668720501942	206	.223754118397886	.0989019978782777	.373697661347505	-1.34606359273115	.636161105069766	-.707278738740202	-.432309519403142	-.0705188720222159	-.856313302646026
10.9303248463681	201	.339473996238855	.104731086942749	.380800486080323	-.120272779989528	.535274287220899	.552258341539478	-.280859096474417	-.00914209620817046	-.0643789265809709
10.5288382005415	238	.353445348150284	.0734273267575549	.307224875464908	-.510362306921656	1.28183673930251	.704327598113227	-1.09418818904285	-.6449220750184	-.654201155367363
10.6363983787226	231	.353979815497937	.0796203098277365	.317088173522424	-.40585547099187	1.1405951943141	.710144934383602	-.933283132558781	-.559691556677413	-.462916799799412
10.3045706522247	209	.330328958759648	.107194940986502	.370929761314195	-.728263506721246	.696693195779086	.452720440009386	-.216843650350009	-.0944367900633606	-.507376229866908
10.5798785539251	236	.327967946320579	.0726481910015265	.303317986879201	-.460770850984523	1.24148201216296	.427022325134984	-1.11443156471687	-.678682196361034	-.572038723226307
10.4985515639141	194	.352309869582086	.140865898424784	.412900684243857	-.539789187932912	.394032742232486	.691968637948459	.657989567677933	.268241443493503	-.212694613948652
10.7955596959102	228	.422926886059442	.0837250938815849	.326390664322308	-.25121231268762	1.08006310360478	1.46058983260773	-.826633315733103	-.479307073909784	-.271325150105125
10.4849261095169	210	.325055178581564	.130258084891111	.378129738121134	-.553027852569182	.716870559348859	.395318705653345	.382379120101156	-.0322205058428017	-.396449386006768
10.8839536227988	223	.339978790960785	.104575584007519	.337232786799678	-.165327650066639	.979176285755911	.557752710199926	-.284899347883645	-.385618359113362	-.161884914325005
10.9125092297213	200	.308358954558314	.138237590121133	.392766102844098	-.137582659513531	.515096923651126	.213590953686306	.58970129831502	.0942549331727904	-.0708684046631602
10.4683758553783	230	.377944385587719	.0825755199843723	.321282965331104	-.569108289800764	1.12041783074432	.970983998546141	-.85650135360232	-.5234436122169	-.637639075517184
11.0996367945328	128	.19066953746145	.12576184453603	.500417356461087	.0442328603600898	-.93767325337255	-1.06738330549599	.265558550740379	1.02448862299234	-.0414759700798191
13.5476886556073	122	.226626828626471	.114516658185885	.538689978258888	2.42279115692747	-1.05873743479119	-.676011119716493	-.026612011384367	1.35520917661177	-2.56509969452016
10.7961542203662	224	.367388693214128	.0959844597765252	.329172178233627	-.250634665171317	.999353649325685	.856092018009879	-.508112509292981	-.455271515919753	-.250472667286477
10.1404117097854	199	.2910058067716	.107245125144787	.377084914029559	-.887762421226815	.494919560081353	.0247130054484323	-.215539773893066	-.0412490172373477	-.439370986970332
10.3751169109598	174	.318890106720743	.11104011223334	.418632173889068	-.659719865275466	-.00951452916297903	.328215829672398	-.116939050312849	.317768268139656	.00627692389756002
11.8984423961862	227	.481869226890046	.073180861690942	.300022394327018	.820362533660081	1.059885740035	2.10213962733406	-1.10059180342631	-.707159999609534	.869490551085306
10.2747249120065	233	.35904720181417	.118721991300952	.333854802670189	-.757262007178681	1.18094992145364	.76530020316265	.0826502544326055	-.414808122681805	-.894288507897492
11.9334831076781	177	.255661105080035	.074851013658805	.379468356475099	.854408534221565	.0510175615463408	-.359991534536738	-1.05719819267676	-.0206532658076838	.0435898399803675
14.2826000542639	79	.135453134400562	.175900529080536	.688899043874191	3.13684041066727	-1.92636406829144	-1.66837864348307	1.56825351651787	2.65319251314413	-6.042696655074
12.1676065512345	177	.315125025566439	.112366807989065	.404161013297443	1.08188584707864	.0510175615463408	.287235322152115	-.082469061764043	.192720387498959	.0551951777894498
12.1418347767926	83	.204680325982168	.152476570551285	.615060669722493	1.05684566353893	-1.84565461401235	-.914884806577311	.959656120478293	2.01514194773417	-1.95057207520956
10.1850337786331	226	.416291234806394	.101710200710001	.33647296580086	-.844407052104401	1.03970837646523	1.38836500001239	-.35934726032112	-.39218410793267	-.877937085219259
10.4061386494043	225	.356047057655518	.0724684216345562	.31235336648492	-.629578749997492	1.01953101289546	.732645547069772	-1.11910230252104	-.600605869080606	-.641875060682399
12.0900192888077	217	.448323558389059	.0631957275284992	.301615778590666	1.00650107697324	.858112104337272	1.73701641645555	-1.36002389910645	-.693391281893089	.863690757179234
11.4864000962946	73	.200959129160419	.129143409299169	.601369547780953	.420016999103597	-2.04742824971008	-.955387661121047	.353417804197287	1.89683452024465	-.859954669323158
10.2544132576313	224	.342411531599318	.0911445768759912	.323360952252289	-.776997068677718	.999353649325685	.584231540787238	-.633861542135707	-.505487356473069	-.776494856098437
11.0062489200086	225	.503723729808385	.0982435330624719	.32658860006248	-.0465039852436768	1.01953101289546	2.34001195584237	-.449417642771046	-.477596675862935	-.0474122551791612
13.1414795745101	170	.371991842757932	.114209365736388	.418985092008931	2.0281132518766	-.0902239834420721	.906194365546587	-.0345960327167542	.320817896581628	-.182984456455962
9.93517561476751	202	.260707529945304	.120268648035865	.368896669569398	-1.0871724191611	.555451650790673	-.305064417785138	.122835232571961	-.112005098577751	-.603871714917123
9.92982887432507	199	.290277237751449	.0888880178679958	.35563761009436	-1.09236738011809	.494919560081353	.016782996243926	-.692491083105935	-.226578997204928	-.540633983215264
10.5553312015993	226	.364436161674668	.0703813075430002	.301386490192734	-.484621370437027	1.03970837646523	.82395559491621	-1.17332935384425	-.695372603849636	-.503864898257436
9.60626999145699	216	.307401756611523	.138668038986786	.362449084958658	-1.40674130230132	.837934740767498	.203172464403006	.600885149175987	-.167719827587891	-1.17875740847079
11.9570474360199	221	.387803069985706	.0726760171954017	.286497567625083	.877303935079546	.938821558616365	1.07828949172255	-1.11370858917399	-.824030440262958	.823631847711649
10.6753422745556	173	.255731620367164	.138463883306781	.412501821905121	-.368017086925292	-.0296918927327523	-.359224020601166	.595580810241021	.264794802858805	.0109271238688057
12.6468949346889	78	.136723559756641	.125287740783222	.605738138631232	1.54756853094689	-1.94654143186121	-1.65455087358249	.253240465859413	1.93458429323313	-3.01240626413271
11.0293338086764	227	.411095283150708	.0857796396394895	.298954672773541	-.0240744140653813	1.059885740035	1.33181037949446	-.773252449440011	-.716386372057778	-.0255161281675958
9.96911807090986	199	.282041409778603	.077904325434375	.343307285694954	-1.0541934974532	.494919560081353	-.0728587395766041	-.977867553767528	-.333127530337118	-.521740982000161
12.8738837804011	204	.385584985747182	.0922066001766097	.320389749623806	1.76811377787643	.595806377930219	1.05414705917139	-.606268229311035	-.531162048512689	1.05345346576507
10.2078447188926	227	.334151683813303	.1059686213048	.318065165516587	-.822243652680778	1.059885740035	.494328364616855	-.248705684432075	-.551249194539319	-.871484322310652
11.2276627990333	120	.265361462843504	.13398132582598	.505531567644149	.168624553209022	-1.09909216193074	-.25440932581838	.479115747044871	1.06868143431122	-.185333924741108
9.29583236711322	204	.257453801392209	.093138856751444	.349262831739478	-1.70836644296539	.595806377930219	-.340479178310723	-.582046493980672	-.281664594367987	-1.01785562256074
10.9056726936386	224	.399700323560708	.106646895831044	.315395816812598	-.144225124846006	.999353649325685	1.20778351047531	-.231082868461129	-.574315512960109	-.144131904839308
10.6670508778821	194	.28993916631693	.0977175101951991	.35378347143896	-.376073113295269	.394032742232486	.0131033042540574	-.463084681451964	-.242600940144733	-.148185120111643
10.3472942352733	220	.361943313717773	.137116626890633	.343463527960953	-.686752730526035	.918644195046591	.796822534496601	.56057661803152	-.331777413039617	-.630881409330138
11.6799477214946	223	.405360786710112	.0773507038353825	.286062845505621	.608070331232887	.979176285755911	1.26939404240163	-.992251658107422	-.82778695166107	.595408048414985
9.14045221194968	261	.360451921215549	.0986358471748395	.289664488923398	-1.85933577619836	1.7459161014073	.780589678112292	-.439224602729657	-.796664508276869	-3.24624426958736
11.1890745470093	201	.305760883689193	.077924545871261	.323186661201526	.131131717186572	.535274287220899	.185312608963634	-.977342189738206	-.50699343654001	.0701914364490949
10.6504970083546	174	.310658228558826	.114445642659556	.393377480622621	-.392157063284647	-.00951452916297903	.238617085025191	-.0284571249824054	.0995379576400444	.00373118981508998
11.728330622941	80	.160821691956658	.174314817037372	.598516936104399	.655079773098562	-1.90618670472167	-1.39225807101735	1.52705380985287	1.87218459377984	-1.24870435401256
10.4196524007192	200	.286848152353511	.123443685970599	.355225227330452	-.61644861749544	.515096923651126	-.020540411719605	.205328540310402	-.230142470245874	-.317530786460891
11.5062196620947	222	.345689168023063	.0907027036415547	.288495089372832	.439273941089907	.958998922186138	.619906523239739	-.645342219046991	-.806769498439516	.421263236049678
9.91234855295304	210	.351014055761781	.121034903654475	.349063346061113	-1.1093514824924	.716870559348859	.677864530803998	.142743958657024	-.283388385707304	-.79526141776881
10.7763456639034	207	.280444982924333	.0741479316191186	.310180165463868	-.269880910345606	.656338468639539	-.0902348279066541	-1.07546555333747	-.619384886849646	-.17713322341128
9.79521517693574	200	.286871182990073	.109299727607623	.352241678356547	-1.22315975909018	.515096923651126	-.0202897379263596	-.162157434301874	-.255923849259141	-.630045829041206
11.6053526806156	81	.184992499133927	.191410967504894	.60350859115811	.535592841606646	-1.88600934115189	-1.1291742476668	1.97124314889399	1.91531837571833	-1.01013310232422
10.3002017965925	199	.362346522105591	.116852411884428	.359377455249791	-.732508342370239	.494919560081353	.801211200687854	.0340751528687595	-.194262327947476	-.3625327065618
8.94932942549674	203	.399688301556873	.0780832314669063	.349162740167549	-2.04503310418764	.575629014360446	1.20765265862953	-.973219246975218	-.28252950349953	-1.17718039009802
9.77741689162757	201	.347158621858309	.0738840747705355	.335696927316206	-1.24045279926534	.535274287220899	.635900591223419	-1.08232103810852	-.398889994940639	-.663982487957922
11.5633279593003	219	.405450892627149	.104784458964214	.303748894684021	.494761088352219	.898466831476818	1.27037478785158	-.279472393486346	-.674958645136299	.44452642738984
9.86774104465669	223	.481994622137333	.0734647060652971	.311446734929968	-1.15269270439809	.979176285755911	2.10350447464115	-1.09321700608378	-.608440234109652	-1.12868936091046
11.921296997624	195	.305440662217038	.0922731845136059	.329044983624062	.842568354839359	.41421010580226	.181827202431877	-.604538246137512	-.456370627235277	.349000327403647
12.3713140893293	83	.16696683093362	.169687196445778	.600064288940048	1.27981067968249	-1.84565461401235	-1.32537215176679	1.40681974103029	1.88555554571394	-2.36208848601826
11.589447440013	221	.325281133049958	.0793226709892222	.274258900870306	.52013910772308	.938821558616365	.397778075959527	-.941016335375625	-.929786943334199	.488317807809908
11.5971098388714	205	.251278425563203	.0948202296049602	.307367056502238	.527583991822985	.615983741499992	-.407694206414929	-.53836134404567	-.643693463306656	.324983161238624
10.7370773382337	226	.403429030808056	.123016546933162	.310737207351354	-.308034514564178	1.03970837646523	1.24836811121259	.194230684855851	-.614571388511542	-.320266065032778
9.84567551168428	224	.325457424728958	.0797417575929695	.298373357954339	-1.1741318566294	.999353649325685	.399696898471166	-.930127696914403	-.721409617129657	-1.17337295571213
9.81817629579301	199	.339473577161045	.0919333823447311	.342139885167419	-1.20085044423259	.494919560081353	.552253780144745	-.613366929593707	-.343215246585085	-.59432437358309
11.4652501771098	222	.352708832393222	.0794808670337229	.276235042878946	.399467468863393	.958998922186138	.696311093744766	-.936906112049083	-.912710747651007	.383088872088419
9.43394039892651	223	.340916432530729	.0752368942271607	.304295435758017	-1.57417892426311	.979176285755911	.567958340791579	-1.04717230790625	-.670235886201135	-1.54139867217519
11.1759686570178	229	.447154346963331	.0791887487639182	.274861434492412	.118397867929187	1.10024046717455	1.72429029564669	-.944495880367564	-.924580342800533	.13026612552288
9.33103849292038	216	.26145425146994	.119366787840006	.330780814738958	-1.67415972375322	.837934740767498	-.296936830144452	.0994032509064316	-.441371000861595	-1.40283659412654
11.7425134228504	200	.308908105581448	.0840138105820144	.311006181271053	.668859961716892	.515096923651126	.219568112401089	-.819131926424583	-.61224713688065	.344527708633781
10.4884711552624	121	.290387773217571	.146304205406961	.483998605961645	-.549583441074578	-1.07891479836096	.0179861043085404	.799286755515918	.882611270465977	.592953707509502
11.4015527242513	201	.346898774776023	.0808120577167371	.313197526849564	.33757821423776	.535274287220899	.63307232142701	-.902319337046775	-.593311328753226	.180696938007421
11.6913170534636	205	.266439325633564	.117681359854567	.31311330364104	.619116918648492	.615983741499992	-.242677476659327	.0556127412080184	-.594039116525326	.381365955975045
10.3686323670857	206	.410647014875676	.0862287852039872	.320329434037151	-.666020330505164	.636161105069766	1.3269312651638	-.761582824058174	-.531683246258582	-.423696229453095
11.7535092294443	205	.319750919303327	.0745151196393384	.29006535400211	.679543627131516	.615983741499992	.337585225727464	-1.0659253352448	-.793200561608707	.418587825952947
11.07813692186	170	.361912458735552	.0782844932709662	.366348487327438	.0233433108639507	-.0902239834420721	.796486697690136	-.967990096243921	-.134024395981428	-.00210612649287223
10.7345017737838	222	.351806134349271	.0796848066930912	.278691954244915	-.310536965712401	.958998922186138	.686485801151433	-.931607385726384	-.89148013817147	-.297804615417146
10.8647361847158	222	.385744295852337	.0734479647403721	.275816360924111	-.183999557111543	.958998922186138	1.0558810480802	-1.09365197640457	-.916328653124665	-.176455376952696
9.75272982956376	201	.336545238514661	.105214958311854	.336751198257902	-1.26443906247464	.535274287220899	.520380681265351	-.268287231010787	-.389779851628674	-.676821717900373
10.9230893633171	169	.24622211695451	.0898770980314986	.363022967558813	-.127302867265978	-.110401347011845	-.462728901411223	-.666792966742277	-.162760805646867	.0140544080246341
10.3361820386801	200	.319240920763752	.0812945502333467	.316030872194154	-.697549481942993	.515096923651126	.33203421683022	-.889783296699433	-.56882788610045	-.359305592243272
12.913841130666	132	.190754749266604	.107346886577557	.452052893768082	1.80693684714741	-.856963799093456	-1.06645582933311	-.212895825265692	.606562671594466	-1.54847946525339
10.8090365544596	197	.310640707168626	.136765566907596	.345666325726347	-.238118025665337	.454564832941806	.238426375865566	.551455435919486	-.312742644522018	-.108240080556997
11.0942035875603	201	.31126164374779	.0824049287466936	.305153290124508	.0389538874237327	.535274287220899	.245184874582907	-.860933626777189	-.662823013560488	.0208510143252217
11.4770430865072	73	.144267827140872	.166211366755868	.578532926677268	.410925609490995	-2.04742824971008	-1.57243633378802	1.3165113119185	1.69949920273991	-.841340701401195
12.2323229998808	82	.133289306860095	.210321476414386	.602095436194155	1.14476517096048	-1.86583197758212	-1.69193052647326	2.46257284731913	1.90310705153734	-2.13593946280033
12.0527791373143	125	.200719111681968	.128548637345535	.466653944261982	.970318072557156	-.998205344081869	-.958000098324271	.337964538184756	.732732954055892	-.968576685485772
10.5106643860399	197	.320117076891169	.111063992462299	.331077711174872	-.528020216033141	.454564832941806	.341570617586817	-.116318598174363	-.438805465786108	-.240019421291001
10.117361048274	206	.351735779377813	.120786553178199	.327564519002422	-.910158736865014	.636161105069766	.685720032149714	.136291357873172	-.46916358617782	-.579007587832949
9.71535042799282	223	.406816591367201	.0873943722290394	.294083434874486	-1.30075736403556	.979176285755911	1.28523954778462	-.731298735763771	-.758479607877855	-1.27367076438599
13.0672591499026	76	.260167452763387	.163298490911283	.618435514581535	1.95599974418014	-1.98689615900076	-.310942813524307	1.24082945601924	2.04430458430657	-3.886368378718
11.8712644954699	119	.165817474676219	.11735253795506	.463525194427542	.793956139963966	-1.11926952550051	-1.33788216172928	.0470693452849576	.705696868499763	-.888650912045684
10.6677305517054	201	.373961871578143	.0834549095429867	.308450305062058	-.37541273357167	.535274287220899	.927636873044611	-.833653200297712	-.634332919226247	-.200948783376225
10.080928494169	204	.397037106281518	.0782314872232749	.309059710590808	-.945557069396072	.595806377930219	1.17879608862034	-.969367290562251	-.629066937321173	-.563368932643187
10.5522270735334	176	.282687211092519	.07883190442991	.339678897246337	-.487637380711218	.0308401979765675	-.0658296040767516	-.953767350524825	-.3644810823047	-.0150388333619088
13.1471174761899	77	.110599434605768	.126944042998396	.582730449358495	2.0335911087917	-1.96671879543099	-1.93889531752159	.296274234637252	1.73577074515735	-3.99950185588198
10.6772385843069	218	.369934780512605	.0843633954121181	.27793473108851	-.366174608273783	.878289467907045	.883804554713971	-.810049071490804	-.898023438570976	-.321607301861851
9.32626854352489	200	.3508511934488	.0735416289803461	.313592985920389	-1.67879426719948	.515096923651126	.676091878378098	-1.09121840769418	-.589894096363764	-.864741762477597
12.2625204470041	232	.403415840826106	.105313049516087	.237564427102632	1.17410539431619	1.16077255788387	1.2482245466698	-.265738641651049	-1.24687043824952	1.36286932178565
11.8788116435945	179	.304586194827523	.102463455977552	.341645445512668	.801289044986375	.0913722886858873	.172526869757288	-.339776307195833	-.347487787860532	.073215613939334
9.47974897902865	230	.423337387748122	.117231427553777	.301753746053123	-1.52967072572842	1.12041783074432	1.46505788172822	.0439226749746384	-.692199080433615	-1.71387035627373
11.7107240166737	170	.342023169562992	.082403723170924	.351242744507503	.637972970715257	-.0902239834420721	.580004467665041	-.860964949846396	-.264555814880164	-.0575604627463029
11.9830146607163	177	.410019698736239	.103265928872384	.353481528024449	.902534020570194	.0510175615463408	1.32010332900088	-.318926589861455	-.245210087062767	.0460450849421063
10.7719259838998	206	.404910940628073	.0774366385621877	.292723480668436	-.274175127599697	.636161105069766	1.26449775464781	-.990018916323078	-.770231214817617	-.174419552156467
11.8422368804161	122	.199743552897527	.141100837418116	.467846490669835	.765752540312498	-1.05873743479119	-.968618433617406	.664093713541727	.743037960342257	-.81073088021529
9.83164627606198	211	.419608005223003	.100906237533457	.310703943108963	-1.18776284023498	.737047922918632	1.424465931023	-.380235697907166	-.614858830765104	-.875438134315127
12.0808293777757	126	.209712888334658	.1343931830157	.458114856840803	.997572042634771	-.978027980512096	-.860108574437731	.489816552072799	.65894517609135	-.975653370273411
10.1229219422401	168	.331809946694545	.0936102236134058	.358075631261885	-.90475570162311	-.130578710581619	.468840049312924	-.569799518542636	-.205511621300566	.118141832909313
9.57882280673014	206	.311127290036465	.100778501801037	.309046638329878	-1.43340933576398	.636161105069766	.243722520107217	-.383554506469559	-.629179897060244	-.911879267056932
10.3317869160119	195	.374225511210468	.0946210030573208	.319366619439957	-.701819838977949	.41421010580226	.930506422329834	-.543537615083031	-.540003098979912	-.290700869757181
10.1126828170291	180	.343324808238864	.123326552669373	.356365951014702	-.914704165790664	.111549652255661	.594171974648068	.202285202352531	-.220285273360459	-.102034931610753
11.0620269417764	197	.279622144715108	.0796960170343734	.292049149225688	.00769064949894039	.454564832941806	-.0991908971224731	-.931316120503021	-.776058233129737	.00349589880469983
10.1437972149646	219	.301112110281652	.0780896940665742	.267850546801262	-.884473021373773	.898466831476818	.134713674762694	-.973051336785118	-.985162674233965	-.794669673040422
9.79890392213781	229	.334041349269183	.127184710855235	.289704191583369	-1.21957572737753	1.10024046717455	.493127443460112	.302527226880204	-.796321430508245	-1.3418265680446
11.0553141965102	76	.161450158471014	.261350483959646	.599576003342693	.00116846089683384	-1.98689615900076	-1.38541761375699	3.7884000372771	1.88133618274647	-.00232161046786174
10.6124557622347	219	.322445733941524	.0804865573885224	.263363676644875	-.429118421419655	.898466831476818	.366916564686827	-.910776432456764	-1.02393451981012	-.385548668421252
10.5911385918901	199	.363688471425873	.13645867329263	.331404593186202	-.449830455012046	.494919560081353	.81581746333077	.543481777039573	-.435980820003375	-.222629890905756
10.0097806293984	126	.243616869385084	.116297912833687	.42234564965122	-1.01468523891078	-.978027980512096	-.491085359940415	.0196682507234207	.349857074764914	.992390555067348
10.1251232394683	200	.315612189860643	.0706080814503489	.292799112685716	-.90261689326345	.515096923651126	.292537794848996	-1.16743735188694	-.76957766506191	-.46493518495554
10.6552871392413	121	.296286514396875	.0956241072876213	.431073809405996	-.387502911245072	-1.07891479836096	.082190140649786	-.517475127747476	.425278660498667	.418082625350263
11.2166574131858	126	.254409632353924	.12267206188822	.441002906023735	.157931580469871	-.978027980512096	-.373613017145471	.185280331692253	.51107775593843	-.154461504706031
10.7351359564545	131	.235422591278712	.118429284701696	.421760489345131	-.309920785770743	-.87714116266323	-.580274851959093	.0750452002361364	.344800600154726	.271844278364452
10.6008559253798	203	.22019151850899	.0821234525028009	.278917086287344	-.440388970311516	.575629014360446	-.746055366800866	-.868246895747768	-.889534732024408	-.25350066891563
10.3980013145072	179	.364529087727096	.0971379086951834	.339239826577977	-.637485087987794	.0913722886858873	.824967035741596	-.478143791260824	-.368275170289715	-.058248471492569
9.10360622448953	227	.373000071915888	.0836701022731107	.279672814318166	-1.89513580583094	1.059885740035	.917168297022819	-.828062098561575	-.883004351271827	-2.00862741602996
10.7714285846674	178	.251145433207275	.141565308040267	.354261292546476	-.274658407014544	.0711949251161141	-.409141743405205	.676161512023567	-.238472002701053	-.0195542847199116
11.1971616196757	204	.325262386020494	.130617477601043	.305568134941957	.138989219754825	.595806377930219	.397574026498056	.391716801737976	-.659238265475611	.0828106635934698
9.35493847766877	199	.298631271254962	.104506651409707	.315590053494907	-1.65093819486528	.494919560081353	.107711323890745	-.286690343179262	-.572637079132246	-.817081605124225
9.5757489467315	209	.318405121185166	.133430493398964	.317287083569356	-1.43639593719939	.696693195779086	.322937071373863	.464804110507543	-.557972739472013	-1.00072727589154
9.49462744916737	200	.307323787811994	.101550727287574	.30799425707866	-1.51521461507513	.515096923651126	.202323823737773	-.363490672268567	-.638273711219626	-.780482386896425
11.6555359062673	120	.215166013462778	.103570126386426	.436353749906318	.58435150134761	-1.09909216193074	-.800754784661777	-.311022980627495	.470903568417687	-.642256154943616
9.30131907525622	226	.415749764716294	.0851704468540987	.277152355111193	-1.70303548761192	1.03970837646523	1.38247144335585	-.78908039510564	-.904784088983791	-1.77066026188766
10.7969400989658	177	.215599649624164	.088759387604432	.317596201751659	-.24987109553748	.0510175615463408	-.796034931557832	-.695833133227782	-.555301594105354	-.012747813995235
10.9601883565669	169	.266018199480112	.0969939964496763	.339960892137147	-.0912570139931327	-.110401347011845	-.24726116630405	-.48188289529674	-.362044314139215	.0100748972691207
10.7860449208064	201	.341444302576775	.144936080439223	.318834087405409	-.26045698908642	.535274287220899	.573703869640802	.76374036006861	-.54460480330569	-.139415929184935
11.8008021849455	168	.224438817654564	.106839596548267	.342381465050217	.725494063666467	-.130578710581619	-.699826223937075	-.226076150464663	-.341127711714745	-.094734079368186
12.8033057761384	120	.218138393912466	.129881461637291	.464741631318641	1.69953929207264	-1.09909216193074	-.768402318837146	.372593757337788	.716208316714437	-1.86795031481035
11.0476275631133	205	.451068986050404	.0941872612269249	.288465046147968	-.00629996978863423	.615983741499992	1.76689864589794	-.554807023206458	-.807029107305928	-.00388067896173983
9.78405345866655	193	.369056138841546	.115117858637584	.324273637338771	-1.23400462639682	.373855378662713	.874241100399764	-.0109917212039126	-.497600681797991	-.461339266873125
11.0025635904491	200	.335181035748668	.126752255913281	.303660199573829	-.0500846982746039	.515096923651126	.505532204056019	.291291254478315	-.675725075408597	-.0257984740032433
11.0132627798531	201	.36844193024492	.114919235760779	.29727093299308	-.0396892298909146	.535274287220899	.867555831482179	-.0161523077660198	-.730935867916385	-.0212446242402057
9.3992493634438	204	.294547785347484	.0870809248976568	.286526722413094	-1.60788517517059	.595806377930219	.0632651836663623	-.739442672213999	-.823778508537909	-.957988242346086
8.96039855998772	174	.287895968552346	.108910667686514	.337308752706987	-2.03427819245641	-.00951452916297903	-.0091356005465057	-.172265924487024	-.384961924154341	.0193551991877388
12.4901824547011	197	.212732668200929	.112718713730113	.272179188674268	1.39530469398429	.454564832941806	-.82724019618834	-.0733259053079835	-.947758107485861	.634256445123889
10.9378860102563	127	.265939302484521	.116796588608923	.414931144858712	-.112926257073102	-.957850616942323	-.248119909791544	.0326247618057664	.285787015944614	.108166485006458
9.11824928068783	203	.360407692608316	.117880259749798	.309812163650249	-1.88090842635366	.575629014360446	.780108277925406	.060780525216813	-.622564856180621	-1.08270546356422
11.6160242216164	121	.229741140781386	.184925313228599	.468015371520478	.545961446450446	-1.07891479836096	-.642113817784738	1.80273395779219	.744497289904665	-.589045883909943
10.6476968597595	205	.323496705501848	.131330402127545	.292317933795812	-.394877723242223	.615983741499992	.378355719957684	.410239888254716	-.773735617702306	-.243238257397743
11.1062941924401	169	.296019207965096	.0947019755973769	.326761268981617	.0507012727649665	-.110401347011845	.0792806805906805	-.541433800009788	-.476104612924797	-.00559748880846729
11.7605772844125	203	.387791521175142	.0916819442239346	.26392831861409	.686411039155144	.575629014360446	1.07816379028379	-.619899753044139	-1.01905534780977	.395118109915005
10.6202933248621	178	.367408338253329	.115634154147041	.329153891120696	-.421503345975917	.0711949251161141	.856305841734713	.00242258288350576	-.455429538125407	-.0300088991529469
10.2668712485775	207	.401950401447503	.105339029127708	.281810442458732	-.764892726365853	.656338468639539	1.23227417348681	-.265063643701282	-.86453272511004	-.502028520696486
8.6478713133877	205	.329608632684452	.128895144749337	.310494542327605	-2.3379336366583	.615983741499992	.444880150004513	.346967435940017	-.616668300278453	-1.44012910888746
12.3428056940336	130	.182435948998718	.121301363379863	.41326042924834	1.25211156054592	-.897318526233003	-1.15700066567698	.14966707094046	.27135006426354	-1.12354290018837
10.4509106917069	207	.280048371622835	.0921346842561657	.259670900842879	-.586077664760525	.656338468639539	-.0945516890200162	-.60813673679927	-1.05584445438635	-.38466531699276
11.5738035774009	176	.225582240829692	.106298051831514	.3090537719814	.504939332016516	.0308401979765675	-.687380791791838	-.240146475258113	-.629118253904645	.0155724289655451
10.0368288014828	196	.340402034075555	.0916826312446561	.285329894857084	-.988404891201935	.434387469372033	.562359441618693	-.619881902985977	-.834120508989348	-.429350699404148
11.1248078666349	175	.287339171014215	.0712639643295954	.296789302047605	.0686893938730948	.0106628344067942	-.0151959867011489	-1.15039631196545	-.735097726849626	.000732423632371877
11.5839412477909	169	.244785756229188	.115742573738789	.327808263160005	.514789221390761	-.110401347011845	-.478362771995556	.00523952269046086	-.467057349422909	-.0568334234687191
10.4424721449992	209	.335120849251603	.105662161335084	.266436619556056	-.594276663973622	.696693195779086	.504877112414031	-.256668076413201	-.997380671835034	-.414028508200717
10.1397612815326	128	.227699386942405	.185951598792326	.428136622044076	-.888394385582481	-.93767325337255	-.664337006375847	1.82939873867871	.399897900446477	.833023653807032
10.115339436704	83	.171573550262964	.149495615934411	.467176767876054	-.912122960355832	-1.84565461401235	-1.27523094939079	.882205453236198	.737250766188144	1.68346395032734
10.2873289666894	174	.282373645323528	.0913759790378473	.30485257046656	-.745015747484149	-.00951452916297903	-.0692425675236483	-.627849289639286	-.665421585779717	.00708847405631656
10.499021066743	205	.371104226093663	.0840975444919971	.256665136181987	-.539333013018199	.615983741499992	.89653322415429	-.816956365897013	-1.08181780311463	-.332220367273414
12.082492805766	126	.209490207304095	.123884297044473	.411147515304689	.999188250407973	-.978027980512096	-.862532315460466	.216776423975797	.253091997886843	-.977234066697924
12.3555125263048	124	.202335231697604	.13855028397112	.42619026433058	1.26445768025128	-1.01838270765164	-.940409662490307	.597825657936901	.383079076171788	-1.28770183612521
11.2387084604851	129	.212581369238956	.104829370928332	.384272168874336	.179356658237107	-.917495889802776	-.828886988912013	-.278305498301696	.0208573342382958	-.164558996741307
12.3515471843454	125	.241029494689807	.117546333808749	.413633713554348	1.26060490361438	-.998205344081869	-.519247283631324	.052104516935006	.274575680553761	-1.25834255156368
10.9582185986324	178	.285139383483435	.0899542296166376	.290427374238915	-.0931708558327732	.0711949251161141	-.0391392712556147	-.664788946721093	-.790072280150224	-.00663329210401855
11.8198890129878	171	.38375537378201	.081325126101838	.305318268611991	.744039068336114	-.0700466198722988	1.03423289960215	-.888988879567836	-.661397405014412	-.0521174217898792
11.4007350931484	172	.24152201677455	.116693223082098	.311163688412688	.336783793468227	-.0498692563025256	-.513886494800878	.0299391358733519	-.610886089567097	-.0167951573150038
10.9441521125924	202	.235669829685859	.150250854288702	.277590844215109	-.106838032417547	.555451650790673	-.577583819551515	.901827930591455	-.9009950264009	-.0593433614735538
13.2215462097922	172	.209011314433581	.0865163101853942	.287744394789611	2.10590701215457	-.0498692563025256	-.867744758984844	-.754112397795162	-.813256384273301	-.105020016538422
11.9525367580361	125	.248894959214959	.142267217271329	.420984731656917	.872921303031545	-.998205344081869	-.433636717772725	.694398400965588	.338097139558897	-.871354709648997
12.6212039096423	120	.218175849840034	.102141328771	.412035328649726	1.52260680454576	-1.09909216193074	-.767994634949741	-.348145762719597	.260763751406437	-1.67348520457865
10.7014661354491	206	.300016615391889	.0939414056981349	.241647427236642	-.342634811715103	.636161105069766	.122789911441671	-.561194800679539	-1.21158850559588	-.217970940456051
10.281562698876	203	.393093554143603	.108078476415244	.266757887433458	-.750618326565856	.575629014360446	1.13587303824739	-.193887779737038	-.994604538785256	-.432077687481991
10.1420104191289	202	.379892226433672	.112207609959757	.266573771140196	-.886209094913249	.555451650790673	.992185004092766	-.0866053184932585	-.996195520525667	-.492246304715272
10.314876668831	205	.373832787560998	.114026378072731	.260078630024762	-.718250050024002	.615983741499992	.926231875829794	-.0393503877703608	-1.05232119377798	-.442430353146341
9.42036892382139	168	.276047754402288	.0868652338067524	.29115828478125	-1.58736514193325	-.130578710581619	-.13809585642926	-.745046722277076	-.783756351743636	.207276093455852
11.9332617102036	130	.178494007777298	.157898760488784	.398141199681115	.854193421621957	-.897318526233003	-1.19990618225111	1.10053455794107	.140702103975143	-.766483582207741
10.1319877133448	131	.272843447674749	.154106417259589	.381823361797434	-.895947283215502	-.87714116266323	-.172972691898025	1.00200252667513	-.000303244633433354	.785872241684607
13.5880755852843	173	.306532352258655	.0841743721528981	.274097809888561	2.46203161101407	-.0296918927327523	.193709552407033	-.814960242384851	-.931178959249577	-.073102378498875
11.9217878717131	121	.197739965649309	.105160407753267	.383965627310964	.843045294342057	-1.07891479836096	-.990426203205395	-.269704554554418	.0182084538955443	-.909574043754219
10.7256368815817	122	.256187332498941	.138217580451678	.389293940891665	-.319150207625595	-1.05873743479119	-.354263884636494	.589181410410048	.0642513622329248	.337896272134598
11.4843062506619	131	.186030708468324	.128077123410691	.362082770713472	.417982592079554	-.87714116266323	-1.11787400108719	.325713741523547	-.170885214338938	-.366629736789651
12.2383790695206	122	.177781607236504	.0954232170466842	.36320217604636	1.15064932517934	-1.05873743479119	-1.20766020786782	-.522694624587491	-.161212233131298	-1.21823551488459
10.7713541530154	182	.218983229990208	.0927665704165709	.241877563966059	-.274730725753458	.151904379395207	-.759206816849696	-.591719175637017	-1.20959985305561	-.0417328003963739
12.6365543774236	126	.200695640608824	.0785037660000447	.347873109637286	1.53752151410644	-.978027980512096	-.958255565988863	-.962292988653288	-.293673431009549	-1.50373906143542
11.5293016415869	126	.202924429462787	.153795943877734	.3739426762143	.461700685676221	-.978027980512096	-.933996620524555	.993935858887077	-.0684016548422814	-.451556189212965
11.540977949749	164	.401422718132771	.0885686808665741	.279938904504262	.473045535061908	-.211288164860712	1.22653067708887	-.700788043983903	-.880705018497519	-.099948922998784
11.3190965528584	127	.273705678850464	.180805890150415	.374627068933978	.257462750309771	-.957850616942323	-.163587855361309	1.69570379227011	-.06248769524106	-.246610854223881
12.4733383530036	78	.0720994533210168	.288412941554674	.528065970818159	1.37893875073045	-1.94654143186121	-2.35794306388077	4.49153231110683	1.26340523276341	-2.68416141029576
12.6715485543171	126	.117228133635002	.110833717456909	.325688687861923	1.57152230106079	-.978027980512096	-1.8667461554493	-.122301565078883	-.485372977751774	-1.5369927824362
13.2422579763675	83	.0804323001885647	.220676562369905	.488812136257906	2.12603082775161	-1.84565461401235	-2.26724533925655	2.7316169689788	.924205844594024	-3.92391860677225
11.848480736981	123	.167680830924694	.168081124284077	.350383380893777	.771819150694068	-1.03856007122142	-1.31760071715369	1.36509104115054	-.271981729195451	-.801580552114884
11.6431320212134	126	.137261907787399	.0933204168665694	.284510637359452	.572299729008248	-.978027980512096	-1.64869129855107	-.577329229255669	-.841199859199667	-.559725148209557
11.7787914251947	77	.174693216727258	.244009467390854	.470399980855998	.704108129793303	-1.96671879543099	-1.24127536921568	3.33784862790423	.765103124638844	-1.38478269288025
12.0118635264914	125	.158134573386703	.178227834553229	.337889796981812	.930563945151042	-.998205344081869	-1.42150564318138	1.62872118037156	-.379941016904696	-.928893903059677
12.7977931621234	74	.0303108153012641	.308831468195874	.50875837747946	1.69418316624473	-2.02725088614031	-2.81278574175326	5.02204307551417	1.0965648738309	-3.43453432505362
12.0594167464188	80	.11419807556878	.18071173042393	.365908062227938	.976767257909769	-1.90618670472167	-1.89972640535115	1.69325734991158	-.137830187847584	-1.86190076063504
