# Supplementary material for: Dissecting the chain of information processing and its interplay with neurochemicals and fluid intelligence across development
Source: eLife. 2023 Sep 29;12:e84086. doi: 10.7554/eLife.84086 (PMC10541179; doi:10.7554/eLife.84086)
Supplement: Source data 1. [file elife-84086-data1.zip › DataFiles/F3C.csv]

metab	age	c1	c2	dv	Zmetab	Zage	Zc1	Zc2	Zdv	ZmetabByZage
12.4276090333054	91	.172722027546465	.162304740207637	.713064774278106	1.34816647906844	-1.70357551267382	-1.53836598933435	1.48942771056474	3.11873615201754	-2.29670340074868
10.9900787114595	97	.196102051906885	.131575208137928	.620637461311786	-.0072250623065636	-1.59004681512343	-1.2473290628675	.556169394753997	2.26566057924777	.0114881873096198
13.3112577696899	90	.207790244564864	.169707703650899	.742722009585406	2.18132457294735	-1.72249696226556	-1.10183324923228	1.71425629498297	3.39246328076964	-3.75732495061702
12.0088457858165	98	.188926461219151	.224114000615604	.744676537042468	.953330867701053	-1.5711253655317	-1.33665154718782	3.36657983051869	3.41050296597108	-1.49780230798947
11.0679797232749	229	.235775499850934	.0881958279377856	.428232634838614	.0662247779330269	.907584530985262	-.753469938771574	-.761265807795192	.489823412943066	.0601045840199493
11.0554716560623	105	.14709474026337	.151499442933873	.607253484426294	.0544314068706766	-1.43867521838957	-1.85737707373601	1.16126997901608	2.14213060330128	-.0783091161669222
11.2603025065992	96	.160214033732238	.161048116041107	.624549769710957	.247558465139519	-1.60896826471516	-1.69406677132847	1.45126393538579	2.30176997831351	-.39831371407108
13.769014677948	104	.26731382124236	.131918376245087	.646219401003437	2.61292579347834	-1.4575966679813	-.360877699251797	.566591437269993	2.50177398722891	-3.80859193025643
10.51062203525	106	.23119420407626	.152528067851259	.578788530364273	-.459286151741999	-1.41975376879784	-.81049837556627	1.19250939899238	1.87940786246847	.652073244892358
13.3784888419821	96	.172393509984641	.180173855210651	.699882402519557	2.24471414137426	-1.60896826471516	-1.54245540943117	2.03211414441317	2.99706692917119	-3.61167381682853
11.7453913170305	244	.403416203683469	.087412466143354	.360144690671282	.704929875316094	1.19140627486125	1.3333386308874	-.785056567357794	-.138607297689277	.839857876788753
12.6648569431156	103	.131285072288218	.168562418844245	.653880454272579	1.57185832422739	-1.47651811757303	-2.05417743223944	1.67947390495643	2.5724831444666	-2.32087729397973
12.2000332512946	100	.303715295938111	.13941038074882	.597164992859907	1.1335941077788	-1.53328246634823	.0922515683227452	.79412420572671	2.04901693976208	-1.7381199694129
10.0352580415792	192	.325017161440156	.0867153674526819	.405973192779395	-.907488409673022	.207490896091159	.357419361484701	-.806227509646623	.284375632684398	-.188295583315396
10.9686798630033	152	.225996720022182	.157318569098722	.526452833499223	-.0274012058994547	-.549367087578142	-.875197186873759	1.33799730020593	1.39636553280856	.0150533206811124
9.95995726044479	220	.302757479751569	.117432212225006	.412207992732066	-.978486593333909	.737291484659669	.0803285747982698	.126645491940568	.34192091199667	-.721429833118739
12.7366747066762	96	.241466697658289	.146643796365174	.612483935244097	1.63957250581453	-1.60896826471516	-.682625328336886	1.01380360925176	2.19040605007173	-2.6380201295551
9.54236031717844	248	.474364687605309	.0892584674877868	.359518987570258	-1.37222254172105	1.26709207322818	2.21651259083634	-.728993360740081	-.144382344200521	-1.73873230531977
9.77249929958942	158	.30578448398678	.101577434218577	.428277707333814	-1.15523342826711	-.435838390027747	.118009032073982	-.35486536824004	.490239418163004	.503495077482173
13.4899021846667	104	.203744457433625	.208520776249014	.685921910627847	2.34976145757773	-1.4575966679813	-1.15219561984676	2.89301237503609	2.86821589764756	-3.42500447111619
10.8267744951125	250	.364752100651241	.0648967781105378	.308227689895102	-.16119826909317	1.30493497241164	.852043935140767	-1.46885979108274	-.617785191671402	-.210353258831901
11.609900050154	101	.123715725721852	.146164827521184	.568280401354666	.57718041899939	-1.5143610167565	-2.14840142987423	.999257287633396	1.78242107484136	-.874059526167859
10.9450017837421	89	.12032601232537	.172817290417377	.587945761840693	-.0497263477478911	-1.74141841185729	-2.19059692776198	1.8086946906594	1.96392628279276	.0865943775225958
9.11753470797497	241	.385428406151618	.110595893011697	.383922383828571	-1.77277411863282	1.13464192608605	1.10942469363589	-.0809740624634637	.0808534716256273	-2.01146384048105
10.4779398572799	186	.364345641417695	.116995495279014	.418636633253809	-.490100908760484	.0939621985407637	.846984289169415	.113382363801228	.401255279936321	-.0460509588939613
11.1291045328448	279	.388650040281883	.0806765442158457	.285075887123765	.123856988259425	1.85365701057189	1.14952792368471	-.989627048263219	-.831469185892978	.229588374595404
11.1366431243451	154	.278995805420366	.111861732537724	.451013350535155	.13096483356753	-.511524188394677	-.215459169408138	-.0425304160888052	.70008238799315	-.0669916801988746
10.4556215705813	253	.408871775728954	.0862461224751749	.326734814980589	-.511143954983273	1.36169932118684	1.40125014781996	-.820478516671963	-.446970138999942	-.69602437652948
11.3797434173751	94	.236746583349191	.131198528265201	.540947423165438	.360174663698658	-1.64681116389863	-.741381792398474	.544729597271121	1.53014612195188	-.593139657132383
11.1032003115802	91	.223575292620055	.140243323812065	.537455209195779	.0994329035257824	-1.70357551267382	-.905339362002142	.819420752338838	1.49791406481649	-.169391459600582
11.5107961959255	247	.454195347367613	.0779611535996506	.2960407319304	.483739241656789	1.24817062363645	1.96544258760826	-1.07209367572406	-.730267052415829	.603789110936176
12.0365935717972	203	.316164411180607	.0896120260176204	.362514230612365	.979493178045805	.415626841600216	.247219423854207	-.718255760266878	-.11673717534593	.407103655960136
10.7211802673963	245	.328452119475612	.0954627487542204	.332077866927771	-.260758967667365	1.21032772445298	.400178069250382	-.540568848697623	-.397655418557492	-.315603807967551
9.17431607343574	218	.41660264757299	.0849960830701857	.349910036883319	-1.71923717316205	.699448585476204	1.49748482857616	-.858442312122894	-.233069993423473	-1.2025180088663
10.8963705811897	256	.361963177958586	.0978265066631297	.319900199696028	-.0955788209686148	1.41846366996204	.817327141175486	-.468781334327122	-.510051528704114	-.135575085161786
11.9261078697486	150	.190524494267257	.135427039946525	.483045250723684	.875320498190775	-.587209986761607	-1.31675906891048	.673149830978112	.995726940704431	-.513996938154768
10.903571491549	219	.299514276806097	.0940989621037559	.352330304101826	-.0887893621009491	.718370035067937	.0399568539391454	-.581987156976788	-.210731673965499	-.0637836171661185
11.150823331139	248	.338925564407621	.0831568507733287	.305593380587382	.144334800135414	1.26709207322818	.530552579368169	-.914299942231147	-.642099053552845	.182885481142556
10.721625904846	245	.331178795744342	.0783641567728963	.308688289418526	-.260338793413879	1.21032772445298	.434120013385595	-1.05985443752555	-.613534000225367	-.315095259419456
10.1399247340008	247	.420044756183414	.0842995721744267	.315756627339007	-.80880224812495	1.24817062363645	1.54033254742794	-.879595403033791	-.548295422725643	-1.00952320644068
11.4491702699383	226	.32008682857827	.088051053859028	.328029916839935	.425634548111822	.850820182210064	.29604607544951	-.76566260800054	-.435016748546415	.362138463779399
10.0575008365999	154	.22418975731855	.0927536372112293	.398465053390895	-.886516541623044	-.511524188394677	-.897690442800197	-.622844780209367	.215077823371108	.453474654452183
10.9385346718918	192	.34098700816025	.0826541243749248	.355995117036576	-.0558239364845012	.207490896091159	.55621364133289	-.929567782653309	-.17690658165166	-.0115829586045051
11.0328441482147	142	.17701630152196	.144899048020351	.479371772302942	.0330968080292049	-.738581583495467	-1.48491042915322	.96081546422862	.961821868629321	-.0244446928828556
9.96337603575112	215	.32425659645002	.0869187640013206	.342148595296467	-.975263162800554	.642684236701006	.347951770959765	-.800050340401296	-.304705703850709	-.626786261367084
11.1842518864308	241	.378202370763775	.0829051972783	.300964192372881	.175853287359192	1.13464192608605	1.01947426854656	-.921942678749413	-.684825032062936	.199530512677797
11.6776487267844	99	.177572166306701	.239254570714163	.64265148099025	.641058016465496	-1.55220391593996	-1.47799096765103	3.82640014013297	2.46884318667696	-.995052763502449
12.4593225206916	221	.238697852725858	.0920504542560636	.327285334283299	1.378067895336	.756212934251402	-.717092192296285	-.644200502091369	-.441889015743105	1.04211276672969
10.1707911126983	249	.338443397561976	.076237765256444	.300081858121709	-.779699537758641	1.28601352281991	.524550517324201	-1.12443311581121	-.692968704885787	-1.00270414929405
9.43756026989172	252	.345108996180146	.0820961891870614	.315288122112849	-1.47103443839515	1.34277787159511	.607524568376858	-.94651231837145	-.55261958136797	-1.97527249223135
9.62603995194247	238	.414313610776622	.0575078331653502	.289097701101949	-1.29332426220589	1.07787757731085	1.46899066520342	-1.69326263260734	-.794349084129737	-1.39404522242383
10.2042640652456	248	.381192323295624	.0928916745600676	.312774470376277	-.748139190085974	1.26709207322818	1.05669350244199	-.618652575023699	-.575819811106351	-.947961237429288
10.1907729967205	145	.202334498011123	.101203347105578	.404106300679942	-.760859394929757	-.681817234720269	-1.1697469384614	-.366226423405214	.267144794786724	.518767048661944
9.71103903084597	217	.327375980593939	.108601371885596	.356405512291099	-1.21318193002709	.680527135884472	.386782182755765	-.141547826579736	-.173118760113001	-.825603224148131
11.1622492064651	144	.251458228084823	.124692448515603	.442519966773957	.155107814474281	-.700738684312002	-.55824973910691	.347139441460534	.62169107719655	-.108690045841218
9.6420157315437	202	.389763001584268	.0611301686148487	.30812666995326	-1.27826131973482	.396705392008484	1.16338217942582	-1.58325201893344	-.618717574556745	-.507093157934685
10.4847487832859	235	.316547318291303	.0752692461123605	.298141725987562	-.483681036724303	1.02111322853566	.25198589059955	-1.15384711870548	-.71087552569956	-.493893104991027
10.1515385347981	242	.34972872378246	.068127884232627	.28612264439909	-.797852046153794	1.15356337567778	.665031408479542	-1.37073084297946	-.821807939303193	-.920372899652598
11.4282530889111	217	.372368621063307	.132899487509095	.367977381729136	.40591255004136	.680527135884472	.946855157615467	.596387863840823	-.0663139766344687	.276234505099209
11.9218628912075	195	.397035016863073	.0789727374855327	.330588268806866	.871318072697212	.264255244866356	1.25390496688477	-1.04137179322035	-.411403949477685	.230250370657083
10.1841214261198	191	.272154293866569	.130637220929997	.393770707693899	-.76713090266218	.188569446499426	-.300623002615057	.527682649171932	.171750461407189	-.144657449707612
11.612161203245	223	.33236967007883	.0716860777369511	.29200112931614	.579312372480107	.794055833434867	.448944138492341	-1.26266822524609	-.767551337799933	.460006368748821
12.0736306673809	225	.365288914579957	.0854363571392987	.299277248531788	1.01441401784192	.831898732618332	.85872624964522	-.845071153873447	-.70039500307351	.843889735792967
9.83408156637858	258	.334777710300384	.106200262206804	.31844159416486	-1.09716989928531	1.4563065691455	.478919668632337	-.214469717151418	-.5235140075863	-1.5978157317979
11.6078032365015	259	.30330074435552	.116266134859289	.298519687966716	.575203414796245	1.47522801873724	.0870911879655935	.0912316302532043	-.707387053282652	.848556193980757
10.9418956911786	214	.291283017908419	.107644250545185	.344056737431839	-.0526549618601073	.623762787109274	-.0625066958674408	-.17061567727633	-.287094140852531	-.032844205764993
11.852994950971	93	.156690965903397	.130683529299813	.519322380653837	.806385165022186	-1.66573261349036	-1.73792227878362	.529089038020431	1.33055365372253	-1.34322206841226
10.028126323102	218	.369113440161923	.133684482769472	.370812651655138	-.914212630200803	.699448585476204	.906334333940185	.62022823189319	-.0401453102689066	-.639444731018431
9.71733177129303	202	.336818922410789	.105556660416877	.351751763306326	-1.20724874931821	.396705392008484	.504328885052354	-.234015954339719	-.216071426952494	-.478922088350031
9.69798682091385	233	.271847857906271	.115340037625392	.346102828322692	-1.22548835213826	.983270329352192	-.304437548685207	.0631059841215583	-.26820935341649	-1.20498633562427
10.5952465969649	144	.169626698560647	.151211417732361	.456663510208026	-.379496937283093	-.700738684312002	-1.57689696007026	1.15252263089948	.752231617960827	.265928184532189
10.4551322629419	228	.374689361828487	.0941142419258314	.314086863300146	-.511605304163526	.888663081393529	.975743975223704	-.581523107573636	-.56370682946383	-.454644746055233
11.1649687952537	185	.311626783385598	.100148497590667	.360392547814645	.15767200917965	.0750407489490312	.190734570521649	-.39826228647942	-.136319652752368	.0118318256571395
10.7571112591229	191	.300678023505596	.0691584146202537	.318739861940456	-.226881030263643	.188569446499426	.0544432914803102	-1.33943355372147	-.520761088072151	-.0427828302980347
11.6957836386361	99	.183467361250459	.154426014782459	.526363270566453	.658156720926778	-1.55220391593996	-1.40460698006808	1.25015019718259	1.39553889458096	-1.02159343952475
9.30254821631802	222	.38829919571897	.0725831598247987	.297575568506441	-1.59833206308976	.775134383843134	1.14516057480245	-1.23542377139142	-.716100984516709	-1.23892213889981
10.6899708487548	101	.210898504818634	.123057046288152	.458312701977271	-.290185117081453	-1.5143610167565	-1.06314130875476	.297472146657548	.767453148999693	.439445028951073
10.343269337503	196	.421280334801459	.0737295352793215	.309307489930158	-.617076514495048	.283176694458089	1.5557131560133	-1.20060825830298	-.607818970607312	-.174741687602427
11.1878863636182	246	.416137182458806	.0847403373998006	.268926839008287	.179280094823534	1.22924917404471	1.4916906713879	-.866209328329912	-.980519915906279	.220379908484488
11.1452363538287	148	.273669349801712	.129388231696495	.424575030011276	.139067056093319	-.625052885945072	-.281763431898106	.489750747512003	.456064849235995	-.0869242647510143
11.4886283811208	195	.306616576665459	.138560520381936	.385414013168862	.462838069542048	.264255244866356	.128367006557032	.768313879267028	.0946207500738558	.122307387400306
11.5143879375967	100	.132379675115924	.0932729636865652	.448686740517189	.487125755461727	-1.53328246634823	-2.04055170466249	-.607072794139796	.67860849559068	-.746901379756102
12.4239454601242	147	.325717928528775	.130434798638173	.442027853934516	1.34471223812093	-.643974335536804	.366142581636091	.52153506818301	.617149027569656	-.865960170032134
11.1689268147216	245	.368240952788061	.0961587595629348	.282776282456262	.161403872101679	1.21032772445298	.89547352217389	-.519430945469765	-.852693827245356	.195351581238726
10.3371367401559	219	.425643301964493	.0831907681313097	.297303720039564	-.622858702491085	.718370035067937	1.61002381599511	-.913269869390653	-.718610061965192	-.44744302795089
11.6843251460947	194	.354265263855229	.0885069617553721	.327015195747952	.647352953081674	.245333795274624	.72150272173478	-.751816649183409	-.444382311051303	.158817556861763
10.0562250619435	240	.304651382794594	.0633481387809778	.266728611825142	-.887719420026168	1.11572047649432	.103904072931681	-1.51589208982471	-1.00080887436624	-.990446734304857
11.9263022123342	219	.352950673766632	.120370792799745	.330611270206826	.875503736271147	.718370035067937	.705138570309995	.21589041606873	-.411191653654993	.628935649727213
11.5604021624506	143	.310539198416995	.100499242363511	.398669153704053	.53051078199099	-.719660133903734	.177196201970177	-.387610140028206	.216961606269926	-.38178746040501
11.5221234374787	148	.25365971832407	.111109413701641	.406396105913033	.49441925803975	-.625052885945072	-.530845364201216	-.0653783985547538	.288278990383886	-.309038184104567
9.33352800062365	195	.419887451740299	.1015195824351	.33303236854861	-1.56912242697749	.264255244866356	1.53837440568531	-.35662233147306	-.388845663185683	-.414648831166228
10.5862338156273	149	.270993848141997	.115703520114087	.393063645663519	-.387994738966718	-.606131436353339	-.315068349283847	.0741449760091235	.165224497087854	.235175808427436
10.9650346633489	188	.3387810379585	.104945308713675	.344532465482542	-.0308381231617305	.131805097724229	.528753499397297	-.252582753847244	-.28270331776884	-.0040646218369637
11.6252633200205	219	.403733628138428	.0639088906586609	.262469864126457	.591665849816721	.718370035067937	1.33728996285919	-1.4988620110143	-1.04011580124468	.425035017281339
10.4039544689902	220	.296225343136587	.0956438539004357	.307999855612609	-.559858859566306	.737291484659669	-.000984127634336699	-.535068671104351	-.619888031782151	-.412779169769511
10.9070212030701	192	.352504032497884	.0623318990641451	.29206322694862	-.0855367630115063	.207490896091159	.699578734268519	-1.54675537028208	-.766978195817379	-.0177480996059945
10.3193225296669	216	.35963151850392	.087186301939633	.298450405888589	-.639655030085803	.661605686292739	.788302406607537	-.791925192086037	-.708026505481185	-.423199405170521
9.9278041448517	211	.327254461290443	.086575239734981	.304407418555827	-1.00880251797317	.566998438334076	.385269498078852	-.810483199499734	-.653045117079766	-.571989452278269
10.4666093854278	194	.32820947397945	.107887175866807	.33988787420224	-.500783970866891	.245333795274624	.397157593380239	-.16323801607373	-.325571461822415	-.122859232185471
10.0564065081787	247	.362223259792732	.117289409975505	.310329954974226	-.887548341414005	1.24817062363645	.820564666358216	.122308576345466	-.598381933814701	-1.10781176681021
11.0639327600808	141	.323633894366173	.0870860038869175	.369138266445927	.0624090534239973	-.757503033087199	.340200311945286	-.794971251868009	-.0555993689831892	-.047275047260779
9.53920276822596	246	.346053702759599	.102323983121695	.300905453128563	-1.37519967206511	1.22924917404471	.619284372175971	-.332192619093917	-.685367177159255	-1.69046306103259
13.1439006521969	188	.221506192407896	.107564839373883	.35209547144938	2.02353004298735	.131805097724229	-.931095732355549	-.17302740082024	-.212899106871002	.26671157506386
10.0935391133919	247	.387678224801949	.109588183453424	.296127996522953	-.852537449295526	1.24817062363645	1.13743066552908	-.111578281331713	-.7294616271591	-1.06411219976062
11.5559284903823	151	.362879412096424	.0975795045406547	.371847685454593	.526292730247584	-.568288537169874	.828732517119054	-.476282808293591	-.0305922677431772	-.299086125795539
10.8709554739773	154	.247210615285265	.11278208686785	.380261221164744	-.119541739047861	-.511524188394677	-.611124456213594	-.014579182398228	.047062070185821	.0611484910457451
11.535806449912	239	.30334402998224	.0924152151954553	.267642051176294	.507320439344093	1.09679902690259	.0876300118592978	-.63312268355518	-.992378111070564	.556428564200394
9.71378698694747	186	.30200285655085	.0938141240256505	.322158429784809	-1.21059098888349	.0939621985407637	.0709349482736699	-.590637711903833	-.489208761943873	-.11374979084913
11.536542667432	143	.296574478664503	.0798154859713808	.36222427560822	.508014590266725	-.719660133903734	.00336194700607587	-1.01577745514938	-.119413370545163	-.365597848056402
11.2641216397649	195	.450703456917095	.0782412575385421	.294749137541302	.251159377558207	.264255244866356	1.92197517933652	-1.06358689697881	-.74218807000148	.0663701828171255
12.1070482744613	195	.336957535777984	.083642535305341	.304721106173707	1.04592218242214	.264255244866356	.506054358376665	-.899549664637173	-.650149877180373	.276390422427116
10.6084799774455	192	.242048288565917	.098436052358979	.325212189321039	-.367019696494064	.207490896091159	-.675385625434623	-.450269383405528	-.461023503908515	-.0761532457086584
12.113163977387	96	.226161387651657	.187852368884164	.552564175461438	1.05168844132401	-1.60896826471516	-.873147387436761	2.2653112110856	1.63736516035719	-1.69213332645809
11.1681980573636	246	.433044819137345	.114278237994775	.2794885220652	.160716755076225	1.22924917404471	1.70215865623186	.0308590454844784	-.883038840950958	.197560938432597
11.531389154093	201	.262239423668998	.107474239335902	.324426635029243	.503155542577856	.377783942416751	-.424044317500589	-.175778931128828	-.468273927575595	.190084084523902
9.08696837888923	224	.311504785755456	.11367271021053	.320720435386064	-1.80159392386691	.812977283026599	.189215931585888	.0124691188556201	-.502481006435024	-1.46465493334255
10.1904180995508	214	.36446311150213	.135782188490405	.341064931676852	-.7611940136954	.623762787109274	.848446568754703	.683935720303475	-.314707584607858	-.474804499513537
10.5008650000628	150	.324231649621434	.0795794251611444	.332185707135862	-.468485681491498	-.587209986761607	.347641230294588	-1.02294664059908	-.396660086719615	.275099470826625
9.40047230752196	222	.405152234577962	.121793082007084	.322727601618989	-1.5060032385094	.775134383843134	1.35494892042328	.259085451620391	-.483955481578312	-1.16735489234775
9.99735311274325	222	.272845416866069	.129243898069475	.331262956954319	-.943227495756922	.775134383843134	-.292019833068085	.48536732386071	-.405176786106192	-.731128063747445
9.60104952156609	239	.240870919734218	.117008655979765	.311167437289318	-1.31688676898068	1.09679902690259	-.690041632665977	.113782055322397	-.590652230519182	-1.44436012675891
10.9031121566622	221	.383062025789841	.0920571679572024	.278633123145768	-.0892224511361968	.756212934251402	1.07996774967697	-.643996606457572	-.89093390897492	-.0674711715748057
10.7296309992315	202	.328368362963412	.129381990509321	.336899253519623	-.252791100643071	.396705392008484	.399135459648849	.489561202164633	-.353155508342777	-.100283592676866
12.8768899236291	142	.297417132264235	.0862408072438394	.379605850727235	1.77177599129371	-.738581583495467	.0138513849109141	-.82063994066739	.041013203315072	-1.30860111724896
8.78084203370851	227	.383340756775097	.0927464142190157	.287606526267106	-2.09022857215538	.869741631801797	1.0834374213937	-.623064143053328	-.808112167632955	-1.81795880918516
10.0405965901779	212	.376655964059937	.0936228511187205	.288202509350688	-.9024548994201	.585919887925809	1.00022444026518	-.596446685193006	-.802611427710189	-.528766273526322
9.37415441057838	240	.38360785898234	.0926818358445856	.273422716792127	-1.53081736198354	1.11572047649432	1.08676233689636	-.625025393384824	-.939024351527493	-1.70796427653806
8.76969122600701	229	.286440708023491	.124121605690133	.323017680542686	-2.10074223590802	.907584530985262	-.122784262912891	.329802899768905	-.48127814263986	-1.90660115689751
12.1459566899671	188	.288204484567848	.0767848195569416	.29277358742846	1.08260741713576	.131805097724229	-.100828592699263	-1.10781903350168	-.760421787827532	.142693176412554
10.6522982683827	219	.305298675611494	.116454748923109	.298587332282028	-.325705130817615	.718370035067937	.111961639897846	.0969598542671455	-.706762717129437	-.233976806247257
10.9661420362139	193	.338310054594015	.0762678139344302	.275732835794293	-.0297940242710425	.226412345682891	.522890650466789	-1.12352053508769	-.917702666111222	-.00674573492253972
12.3995003667274	97	.208838486792592	.170243910310479	.517204355268439	1.32166390841641	-1.59004681512343	-1.0887846231296	1.73054093358114	1.31100493310304	-2.1015074882411
10.4324086592194	138	.304634708086245	.102447138611154	.346547427797379	-.53303050807539	-.814267381862397	.103696504462427	-.328452377152887	-.264105837482191	.434029356263331
12.8999103186876	98	.126100129252333	.143401024400283	.504077332096589	1.79348102823605	-1.5711253655317	-2.1187201316741	.915320368581281	1.18984656062965	-2.81778353606152
11.2228263648972	145	.289982994112106	.122109206261537	.375475675554585	.212223665800443	-.681817234720269	-.0786895246010675	.268686170193927	.00289296117050414	-.144697752958257
9.88826823194048	252	.363301152960547	.116941419189791	.274947930032662	-1.04607939563346	1.34277787159511	.833982390385551	.111740068700886	-.924947104045036	-1.40465226438819
10.0672602762288	192	.326651064591615	.0794503673270284	.27347128208824	-.877314744818795	.207490896091159	.377758354464971	-1.02686613721348	-.938576108833113	-.182034822556438
11.8822676434789	139	.280678949885689	.111711056964056	.37898776707327	.833985250540751	-.795345932270664	-.194507215533506	-.0471064451606511	.0353084819485859	-.663306776591317
11.7661987693139	98	.266052620741295	.0969814475949585	.408849903208934	.724548414413254	-1.5711253655317	-.376577251648748	-.494445844965716	.310926782107794	-1.13835639244044
11.1326545726872	194	.31914018134585	.110495660864298	.302895293387659	.127204183028684	.245333795274624	.284262114204445	-.084018120695769	-.667001565693657	.031207484997235
10.7471178383978	188	.284540002958012	.124950728352036	.324846217965335	-.2363034387613	.131805097724229	-.14644443331517	.354983420490561	-.464401306571655	-.0311459978385044
9.90935811951092	221	.294216767972204	.120352057037478	.294993224348397	-1.02619455926714	.756212934251402	-.025987076023445	.215321409489031	-.739935224104684	-.776021598776227
10.5118915997044	196	.363501656734434	.116876915506143	.305134715584341	-.458089128697285	.283176694458089	.836478281801125	.109781086734341	-.646332389972797	-.129720165231683
10.058728132899	227	.339607406016481	.104266257487491	.268877592681234	-.885359371581283	.869741631801797	.539040213218361	-.273205593214277	-.980974444306048	-.770033904570119
10.7118057803799	196	.41095204751256	.0865149129444538	.267457726429591	-.269597807595585	.283176694458089	1.42714558303351	-.812315328892332	-.994079371594351	-.0763438159880656
11.3055130614998	144	.222036389347482	.107995598372198	.352869081053779	.290185742465022	-.700738684312002	-.924495786806285	-.159945216022377	-.205758928982099	-.203344375381041
9.09859819813829	223	.363684223916603	.0973635668301438	.266249186316362	-1.79062861871936	.794055833434867	.838750896694638	-.48284085361541	-1.00523382384683	-1.42185910020953
10.0402065129081	230	.407305254740278	.104307400717392	.255404045099904	-.902822688136578	.926505980576994	1.38174993487057	-.271956070072912	-1.10533113013086	-.836470619959138
10.9113156028889	156	.26058805976084	.0920186164707273	.309109473364611	-.0814877401135337	-.473681289211212	-.444600663760099	-.64516741814641	-.609646602393313	.0385992177918868
10.3576579902211	144	.178233468600389	.108279877110839	.332911956162936	-.60351001235626	-.700738684312002	-1.46975900928976	-.15131164827904	-.389957032342492	.422902812027645
9.11948094623081	214	.326152742952638	.108567516310955	.277215459048817	-1.77093908612646	.623762787109274	.371555195906877	-.142576023055315	-.904018511055068	-1.10464590016299
12.5267652398568	157	.360007981278158	.118405149294393	.352176386254816	1.4416570173842	-.454759839619479	.792988653595752	.156193667575204	-.212152288189623	-.655607714011935
12.3311514600824	164	.216906087646842	.10984605487638	.334785148427559	1.25722037736803	-.322309692477352	-.988358305329986	-.103746705851237	-.372668045864723	-.405214313205751
10.6563699824097	155	.221289913984949	.115909004223121	.331750192463166	-.321866069708971	-.492602738802944	-.933787988210601	.0803855446285196	-.400679752735386	.158552107466378
10.9398504389511	188	.292668875609604	.121480224164047	.305105532507057	-.0545833507970254	.131805097724229	-.0452553979365415	.249583934219522	-.646601740769333	-.00719436388591779
8.56818961975032	241	.306719658597714	.0918884127335189	.249473871650566	-2.2907302789728	1.13464192608605	.129650180957335	-.649121715928222	-1.16006480083446	-2.59915861587734
11.7316331557376	94	.168546894409053	.142268730682087	.445295876396648	.691957839069009	-1.64681116389863	-1.59033847221847	.880932518937182	.647311866282966	-1.13952389432601
11.7378602059753	146	.252985361104078	.08808719647314	.319017988039151	.697829083029316	-.662895785128537	-.539239831615863	-.764564953955609	-.518194070019458	-.462587957880246
12.8413346679619	199	.360258444195428	.137757898814656	.297476192058719	1.73825232083584	.339941043233286	.796106441520712	.743938198881986	-.717018198458557	.590903307347618
12.1828551616937	148	.25956066728264	.120800052209562	.349342926500147	1.11739755387783	-.625052885945072	-.45738975005535	.228927058245479	-.238304247232457	-.698432565799304
11.1270535901606	142	.278841200081314	.152362536124878	.371903604983379	.121923234011766	-.738581583495467	-.217383712428257	1.18748218738938	-.0300761477509678	-.0900502552412983
13.7408781667473	105	.207887069177877	.149411906330026	.480204992718328	2.58639696921238	-1.43867521838957	-1.10062796657974	1.0978713274948	.969512235905906	-3.72098522452375
11.2906515130189	148	.198350835479136	.142838488036227	.35700081970405	.276173365267384	-.625052885945072	-1.21933597573176	.898236094778794	-.167624256421626	-.172622958981541
11.2458455127416	149	.291605789121877	.121429664846515	.322593927946	.233927526793022	-.606131436353339	-.058488806900831	.248048443753172	-.485189248324197	-.141790827817639
11.0568643476878	151	.258265144265255	.120267113069378	.315822391699798	.0557445217457225	-.568288537169874	-.473516552634097	.212741654469415	-.547688437972445	-.0316789727181109
12.6643084370262	149	.238926801778899	.100361083601553	.312449072008539	1.57134115912647	-.606131436353339	-.71424221114625	-.391806032539909	-.578823137612636	-.952439273782449
11.6393097576582	144	.219206798217083	.160869122367454	.365341904795654	.604909690639602	-.700738684312002	-.959718825630116	1.44582788338098	-.0906386153413295	-.423883620746375
12.328867371378	101	.227386792740212	.217636206164009	.484434325077875	1.25506679878771	-1.5143610167565	-.857893419983518	3.16984870144227	1.00854766828258	-1.90062423350948
12.323961238329	98	.165500066925945	.133714322622877	.395544949767585	1.25044099637198	-1.5711253655317	-1.62826569130468	.621134470597691	.188126168161678	-1.96459956750075
11.4292330113146	141	.217466811812669	.102474354696476	.281926792516179	.406836480839009	-.757503033087199	-.9813783537567	-.327625822492277	-.860534357213619	-.308179868206072
12.7568943292548	95	.128593179993473	.161706984910505	.441031513359723	1.6586368031002	-1.62788971430689	-2.0876863819208	1.47127383498333	.607953111565639	-2.70007779153769
10.3493166042748	216	.312417215807747	.158402278747132	.251425968484703	-.611374781386272	.661605686292739	.2005739538848	1.37090964781372	-1.14204754953246	-.404489031821138
12.454963318241	97	.0899345470151614	.18486196827875	.439501664765914	1.37395777255188	-1.59004681512343	-2.5689129858787	2.17449250853337	.593833081203075	-2.1846571803602
10.5651406780133	196	.314470865538923	.157367833802259	.257581183390907	-.407882639672955	.283176694458089	.226137995075996	1.33949347314301	-1.08523681563668	-.115502857629427
12.1346840483447	101	.208149496820346	.149935285176386	.341950240658493	1.0719788809082	-1.5143610167565	-1.09736124053588	1.11376638439241	-.306536455940871	-1.62336302803364
12.340426411302	105	.190763923865746	.186374236251901	.381558415986102	1.26596536885703	-1.43867521838957	-1.31377862486238	2.22042020630879	.0590347780327669	-1.82131300351401
