# Supplementary material for: Dissecting the chain of information processing and its interplay with neurochemicals and fluid intelligence across development
Source: eLife. 2023 Sep 29;12:e84086. doi: 10.7554/eLife.84086 (PMC10541179; doi:10.7554/eLife.84086)
Supplement: Source data 1. [file elife-84086-data1.zip › DataFiles/F3B.csv]

metab	age	c1	c2	dv	Zmetab	Zage	Zc1	Zc2	Zdv	ZmetabByZage
1.41143671386096	73	.121316919211737	.233538187621741	.847506550555729	-1.1030920531968	-2.0699362557467	-1.8348150940521	3.10387041588247	3.88817699720027	2.28333023433814
1.3580800997863	72	.151682825319096	.233444974181367	.861299997805788	-1.29717973306621	-2.09024350675024	-1.50306032413136	3.10142571323189	4.00368110476444	2.71142151412965
1.70716113811493	79	.157634431254747	.178793315384021	.698711740033565	-.0273778539439186	-1.94809274972548	-1.43803760915424	1.66808032243093	2.64219319866374	.053334598771191
1.91848118926711	174	.262405074890493	.135490827034238	.5178002862495	.741310698530943	-.0189039043894715	-.293393327803415	.532388863979021	1.12726979781665	-.0140136665679213
1.99606391851933	122	.226626828626471	.114516658185885	.538689978258888	1.02352223274542	-1.07488095657339	-.684279205390043	-.0176992560567393	1.30219671703363	-1.10016455660753
1.51450414276933	79	.20843447856193	.150430688701895	.70801018239412	-.728178492922175	-1.94809274972548	-.883034970775114	.924215614196162	2.72005685864099	1.41855924256772
1.50967404549738	81	.112491740766009	.172982490608173	.707158886737456	-.745748242976864	-1.90747824771841	-1.93123227437337	1.51568021065942	2.71292824580668	1.42249855175259
1.59605855715802	79	.135453134400562	.175900529080536	.688899043874191	-.431519730998861	-1.94809274972548	-1.68037357003046	1.59221141001516	2.56002326013137	.840640459322371
1.66535925470703	133	.17796547943849	.116845218985211	.548248790757721	-.179434552171773	-.851501195534486	-1.21591605649587	.0433717518936325	1.3822406746488	.15278873569446
1.46667260714594	209	.184184528869669	.104781320100696	.410844053883475	-.902168389671327	.691849880734322	-1.14797145751463	-.273027315247732	.231635519894541	-.624165092796383
2.17028152062904	170	.23565892925266	.132432724972706	.471893581059758	1.65724854338744	-.100132908403619	-.585601350872929	.452184226261626	.742854436085395	-.165945116597046
1.59202418440926	121	.211693330389496	.147425306728646	.59677969653622	-.446194988417548	-1.09518820757693	-.847431236954771	.845393662699203	1.78863066981134	.488667489594823
1.29218525654586	80	.0868625178963531	.102150296409743	.696137313990472	-1.53687592559445	-1.92778549872194	-2.21123764968834	-.342030997176207	2.62063536926789	2.96276712269585
1.69906019245909	125	.143247955542606	.154485481200893	.56811745601564	-.0568454986653409	-1.01395920356278	-1.59521328910851	1.03056038518736	1.54861768015751	.0576390165528382
1.68232916797349	238	.439550447525441	.0802265256347409	.359602154117854	-.11770553974112	1.28076015983689	1.64196213740988	-.917024263269936	-.197455902649972	-.150752565892524
1.46147977569845	225	.324277202543401	.0864495055131523	.360544165681938	-.92105760565842	1.01676589679091	.382574430294299	-.753814587259128	-.189567649405361	-.936499962413375
1.42877642133046	131	.255637690217971	.193026072521751	.609383609084055	-1.04001789358727	-.89211569754156	-.367328620136205	2.04136188955411	1.89417380520472	.927816288593312
1.31308618613404	238	.353445348150284	.0734273267575549	.307224875464908	-1.46084762055232	1.28076015983689	.701243380946196	-1.09534639632524	-.636054805286316	-1.87099543199594
2.12639701145461	200	.350098801451963	.141755544711308	.436513822828928	1.49761617698663	.509084621702489	.664681559737724	.696693194436666	.446590034141167	.762413364916767
1.52521960921001	176	.356492478979916	.139213165014331	.481777305510132	-.689200382030806	.0217105976176024	.734534012344742	.630014372594484	.825619154096384	-.0149629521721687
1.48091989121439	77	.153447611956471	.168149689440866	.681642773326078	-.850343093834217	-1.98870725173256	-1.48377960901713	1.38893065849114	2.49926041827541	1.6910834771688
1.45136752407092	203	.309658790669854	.100306544632684	.399143406910736	-.957841488794194	.5700063747131	.222864792433702	-.390386951406766	.133656185069173	-.545975754577377
1.36160061002713	74	.0545794650120113	.183484491831145	.71547742532947	-1.28437367937541	-2.04962900474317	-2.56393770560363	1.79111549255912	2.78258634931699	2.63248954617654
1.01236159623351	72	.100993983178805	.159359781818355	.789662125932408	-2.55475020312251	-2.09024350675024	-2.05684801952721	1.15839834065225	3.40379709400742	5.34005002344569
2.10737206730779	241	.361371120499443	.0863626128229249	.363663856185729	1.42841187433102	1.3416819128475	.787834335052524	-.756093516019435	-.163443863162205	1.91647437588653
1.68841124845701	83	.204680325982168	.152476570551285	.615060669722493	-.0955816304508188	-1.86686374571133	-.924049983498362	.977872820280617	1.94171259741112	.178437880644612
1.41454792463923	209	.257697108828518	.121107117991951	.385289611883474	-1.09177484928476	.691849880734322	-.34482898041207	.155148291376577	.0176467349301632	-.755344299266394
1.24837793131445	77	.145035830177063	.164278564666318	.717873518912837	-1.69622753106836	-1.98870725173256	-1.57568033211706	1.28740292859389	2.80265085139321	3.37329999162406
1.82867627825728	212	.242443279545773	.115629535541622	.379361960122595	.414640291852084	.752771633744933	-.511480705086965	.011488103732052	-.0319904670092258	.312129449913969
1.66006497538232	196	.260160823539109	.0997557845817139	.393803766195938	-.198692790508929	.427855617688341	-.317912309324676	-.404831698334258	.0889428930041026	-.0850118266134182
1.86121209092397	203	.348960916561688	.121334691183068	.404057807104662	.532991137434364	.5700063747131	.652249895797421	.161116838200874	.17480858144421	.303808346003173
1.811784374567	206	.223754118397886	.0989019978782777	.373697661347505	.353195043635314	.630928127723711	-.71566425010314	-.427223904957579	-.0794223934256459	.222840687602123
2.48813890554898	217	.289189380845427	.107918741946342	.389797321686047	2.81347262991106	.854307888762617	-.000768394164025882	-.190742362870892	.0553935714145827	2.40357186255072
1.36875457619445	228	.422926886059442	.0837250938815849	.326390664322308	-1.25835072571991	1.07768764980152	1.46034576179712	-.825267548444293	-.475563573645309	-1.35610903622713
1.86748425450178	207	.319015246283897	.0978290364759136	.377539486264495	.555806484654019	.651235378727248	.325086302588415	-.455364391713685	-.0472515698157022	.36196084653272
1.431563328116	131	.306060027590404	.138812483142525	.554071825944222	-1.02988036365966	-.89211569754156	.183547447079307	.619505716008959	1.43100183422975	.918772439010594
1.5922330089488	236	.327967946320579	.0726481910015265	.303317986879201	-.445435377428694	1.24014565782982	.422896686719157	-1.11578073755636	-.668770461587738	-.552404749161982
1.69382083564522	76	.260167452763387	.163298490911283	.618435514581535	-.0759039532852137	-2.00901450273609	-.317839883467621	1.26169859993603	1.96997300516448	.152492142964997
2.14556458994364	177	.255661105080035	.074851013658805	.379468356475099	1.56733932007148	.0420178486211393	-.367072807181068	-1.05800745542653	-.0310995210751694	.0658562262887229
1.88354146302645	206	.255553812257829	.10155413781652	.370484277157082	.614215482334636	.630928127723711	-.368245006865122	-.357666408627325	-.106330755523019	.387525824288308
1.67609917572037	77	.110599434605768	.126944042998396	.582730449358495	-.140367486399138	-1.98870725173256	-1.95190617070272	.308232932145891	1.67098453481745	.279149838109436
1.62352978238782	209	.330328958759648	.107194940986502	.370929761314195	-.331591606613736	.691849880734322	.448691310984083	-.209725442112658	-.102600342880807	-.229411613488215
1.96271918735731	230	.264901182004467	.073457963997401	.323376353114093	.902228900712585	1.1183021518086	-.266122761979815	-1.09454287549007	-.500804930625454	1.00896452109079
1.56971307760331	223	.334505371971357	.0932988130538972	.332871420175011	-.527352892276028	.976151394783839	.494319621868199	-.574178257644523	-.421294767049155	-.514776261338536
1.78029261480488	201	.339473996238855	.104731086942749	.380800486080323	.238641999120871	.529391872706026	.548603027568611	-.274344776912998	-.0199444821337224	.126335134820908
1.46920951705328	224	.367388693214128	.0959844597765252	.329172178233627	-.892940237426428	.996458645787376	.853577752831117	-.503741981126865	-.452271623766512	-.889778019754996
1.7755064887713	194	.352309869582086	.140865898424784	.412900684243857	.221232196914901	.387241115681268	.688838006648764	.673360500932141	.248857411569538	.085670202757944
1.57454798683958	123	.207256989452511	.151285330555648	.538907572828289	-.509765638430914	-1.05457370556986	-.895899320259644	.946630248789503	1.30401881894143	.537585438292273
1.67602167877541	199	.2910058067716	.107245125144787	.377084914029559	-.140649385888172	.488777370698952	.0190764925021272	-.208409265558241	-.0510580845591074	-.0687462370248431
1.93332889165596	210	.325055178581564	.130258084891111	.378129738121134	.795320049724235	.712157131737859	.391074004146372	.395150086654566	-.0423088957543732	.566392845425222
1.68767255214332	80	.160821691956658	.174314817037372	.598516936104399	-.0982686797724183	-1.92778549872194	-1.40321602546425	1.5506230465835	1.80317803439033	.189440935843819
1.70204645886075	174	.318890106720743	.11104011223334	.418632173889068	-.0459827869393095	-.0189039043894715	.32371912300104	-.108878393646431	.296851983519673	.000869254207862146
2.24206744669689	200	.308358954558314	.138237590121133	.392766102844098	1.91837388050666	.509084621702489	.208663772757424	.604428035284364	.0802536670815687	.976614641241668
1.83762277957505	261	.360451921215549	.0986358471748395	.289664488923398	.447183692774879	1.74782693291824	.777791863543147	-.434204221610843	-.783102656283117	.78159970219377
1.91207593494886	177	.315125025566439	.112366807989065	.404161013297443	.718011226269396	.0420178486211393	.282584712993221	-.0740832330180046	.175672813494121	.0301692870136661
1.71773535468175	223	.339978790960785	.104575584007519	.337232786799678	.0110864525995764	.976151394783839	.554118030356244	-.278423141968567	-.384773384786273	.0108220561682814
1.7483833401376	233	.35904720181417	.118721991300952	.333854802670189	.12257022069389	1.17922390481921	.762444968898869	.092593733578127	-.413060080285172	.144537734261201
1.82852925704486	226	.401833601936415	.0701384415013917	.320560584511338	.414105493936116	1.03707314779445	1.22989659962271	-1.18160376941387	-.524383723777908	.429457688115303
1.87105014761325	170	.371991842757932	.114209365736388	.418985092008931	.568777621085185	-.100132908403619	.903868259968178	-.0257585945252699	.299807263062126	-.0569533574341513
1.49494281718474	82	.124406737876999	.1658827503983	.624672954657228	-.799333913177489	-1.88717099671487	-1.80105808786343	1.32947580022348	2.0222043245995	1.50847977763916
1.60078489115332	235	.446098821213454	.0949140930944375	.311410756676941	-.41432742568968	1.21983840682628	1.71350468247805	-.531814416328261	-.601002909628876	-.505412506857734
1.64415107557114	204	.257453801392209	.093138856751444	.349262831739478	-.256580494696908	.590313625716637	-.347487172210046	-.578373420863649	-.284035724393041	-.1514629621127
1.39643996427723	76	.056506419749513	.171234353645286	.654248707728725	-1.15764357193103	-2.00901450273609	-2.5428852653001	1.46983193974903	2.26986692134788	2.32572272500865
1.91431953262206	230	.377944385587719	.0825755199843723	.321282965331104	.726172438792035	1.1183021518086	.968901210737289	-.855417345965806	-.518334623042181	.81208020088523
1.63265412240448	199	.290277237751449	.0888880178679958	.35563761009436	-.298401307437422	.488777370698952	.0111167021109885	-.689859887234618	-.230654356309231	-.145851806462393
1.74885195930144	216	.307401756611523	.138668038986786	.362449084958658	.124274849217071	.83400063775908	.198206156788926	.615717388821593	-.173616161930873	.10364530350445
2.07814179833405	202	.260707529945304	.120268648035865	.368896669569398	1.32208512955045	.549699123709563	-.311939411385778	.133157796058998	-.119625125976842	.726749037183328
1.82903731366609	226	.416291234806394	.101710200710001	.33647296580086	.415953578425114	1.03707314779445	1.38784968850538	-.353573357584253	-.391136003556328	.431374286913699
1.5875175328951	203	.399688301556873	.0780832314669063	.349162740167549	-.462588186365591	.5700063747131	1.20645868107981	-.973236295698594	-.284873875109157	-.263678215095358
1.81770883252224	225	.356047057655518	.0724684216345562	.31235336648492	.374745592127904	1.01676589679091	.729667678092406	-1.12049553669008	-.59310964678616	.38102853804837
1.56859209572597	223	.340916432530729	.0752368942271607	.304295435758017	-.531430526802164	.976151394783839	.564361988241286	-1.04788699163415	-.660585461972304	-.518756649968643
1.83137062244641	199	.282041409778603	.077904325434375	.343307285694954	.424441120137516	.488777370698952	-.0788616836674015	-.97792845221787	-.333906508574791	.207457214717333
2.03677248911223	241	.431449644914745	.114700752421665	.336440295866578	1.17160194421512	1.3416819128475	1.55345893593177	-.0128710288787363	-.391409576328603	1.57191713761039
1.4668165014654	78	.136723559756641	.125287740783222	.605738138631232	-.901644966004089	-1.96840000072902	-1.66649386987538	.264793205006111	1.86364722227941	1.77479795173976
1.83985207612484	173	.255731620367164	.138463883306781	.412501821905121	.455292884158054	-.0392111553930085	-.366302410843324	.610363011491051	.245517402531807	-.0178525600300524
1.9151324261603	126	.209712888334658	.1343931830157	.458114856840803	.729129384684387	-.993651952559245	-.869068038962958	.503601027903529	.627473616814393	-.724500836759962
1.69987789223022	227	.334151683813303	.1059686213048	.318065165516587	-.0538710698309645	1.05738039879799	.490455494346891	-.241888046178052	-.545279960865134	-.0569622133015394
1.48791050228691	220	.361943313717773	.137116626890633	.343463527960953	-.824914353509049	.915229641773228	.79408568249548	.575028607800334	-.332598160982572	-.754986068255681
1.54220069430259	224	.325457424728958	.0797417575929695	.298373357954339	-.627430731455302	.996458645787376	.395468639287784	-.929738242197039	-.71017598849108	-.625208776991333
2.10203687484573	231	.353979815497937	.0796203098277365	.317088173522424	1.40900481215933	1.13860940281213	.707082564250125	-.932923444592547	-.553461134602007	1.60430612773216
1.79188646393197	226	.364436161674668	.0703813075430002	.301386490192734	.280815276358518	1.03707314779445	.821320641250314	-1.17523413802514	-.684944504014482	.291225982601897
1.67893259939513	225	.503723729808385	.0982435330624719	.32658860006248	-.130060748674894	1.01676589679091	2.34307055892598	-.444493417530649	-.47390609160988	-.132241333763726
1.57842337411547	216	.26145425146994	.119366787840006	.330780814738958	-.495668699597419	.83400063775908	-.303781300551719	.109504769173305	-.438801160540388	-.413388011581461
1.25538262456042	201	.347158621858309	.0738840747705355	.335696927316206	-1.6707475660465	.529391872706026	.632559396112185	-1.08336729681445	-.397634424942978	-.884480182808392
2.03803821443489	224	.342411531599318	.0911445768759912	.323360952252289	1.17620609115149	.996458645787376	.58069630231559	-.630677265437644	-.50093389496382	1.17204072875568
1.27242066771158	226	.403429030808056	.123016546933162	.310737207351354	-1.60877072733451	1.03707314779445	1.24732704073535	.205226756187597	-.606643103290546	-1.66841292227636
1.52107273593263	200	.286871182990073	.109299727607623	.352241678356547	-.704284866439673	.509084621702489	-.0260952588857517	-.154523344529669	-.25909134219202	-.358540594802229
1.73068664409525	194	.28993916631693	.0977175101951991	.35378347143896	.0581974951043737	.387241115681268	.00742319102065304	-.458289383999977	-.246180615032647	.0225364629340728
1.79799524957368	210	.351014055761781	.121034903654475	.349063346061113	.303036327161329	.712157131737859	.674680931463999	.153254330789676	-.285706185361475	.215809481563588
1.81271325209133	223	.481994622137333	.0734647060652971	.311446734929968	.356573887790001	.976151394783839	2.10567487277368	-1.09436605172743	-.600701633527821	.348070097909706
2.10347302351589	199	.339473577161045	.0919333823447311	.342139885167419	1.41422888359214	.488777370698952	.54859844904354	-.609989317299612	-.343682132728665	.69124307528868
1.59442055876942	81	.184992499133927	.191410967504894	.60350859115811	-.43747804211711	-1.90747824771841	-1.13914418958545	1.99900263857225	1.84497735052898	.834479849192825
1.80516723645521	199	.362346522105591	.116852411884428	.359377455249791	.3291248321767	.488777370698952	.798490830343126	.0435603995791021	-.19933749481151	.160868770103061
2.05312599534724	225	.476764291271426	.0891110202636937	.325849976268598	1.23108874145532	1.01676589679091	2.04853226003907	-.6840112183553	-.480091208396957	1.25172904823501
2.0429304910501	200	.286848152353511	.123443685970599	.355225227330452	1.19400202205889	.509084621702489	-.0263468740855993	.216429303082134	-.234107583211581	.607848067711857
1.42161016829512	128	.19066953746145	.12576184453603	.500417356461087	-1.06608554141515	-.953037450552171	-1.07712119124251	.277227492341627	.981707941113091	1.01601944646082
1.65717931514966	174	.310658228558826	.114445642659556	.393377480622621	-.209189541645811	-.0189039043894715	.233783889849525	-.0195617755040708	.0853732462130696	.00395449909454979
1.919431586055	121	.296286514396875	.0956241072876213	.431073809405996	.744767820215216	-1.09518820757693	.0767694833533779	-.513192921691164	.401036237170642	-.815660934082479
1.78826144511655	207	.280444982924333	.0741479316191186	.310180165463868	.267629066859105	.651235378727248	-.0963030279783909	-1.07644714093867	-.611307682414496	.174289516714409
1.67394349949211	201	.305760883689193	.077924545871261	.323186661201526	-.148208879728691	.529391872706026	.180279228578974	-.977398132175471	-.502393380175156	-.0784605763912341
1.30757568088499	226	.415749764716294	.0851704468540987	.277152355111193	-1.48089239283116	1.03707314779445	1.38193399856927	-.787360372947294	-.887877251313811	-1.53579373537826
1.81658796453411	224	.399700323560708	.106646895831044	.315395816812598	.370668371880164	.996458645787376	1.20659002434031	-.224098985657592	-.567632657347915	.36935570387992
1.55327836320116	223	.406816591367201	.0873943722290394	.294083434874486	-.587135088784341	.976151394783839	1.28433694815976	-.729033631256311	-.746099114006728	-.573132735843368
1.59221327709136	223	.405360786710112	.0773507038353825	.286062845505621	-.44550715316815	.976151394783839	1.26843193490725	-.992448248773474	-.813262238669812	-.434882428951267
1.43681192079969	222	.351806134349271	.0796848066930912	.278691954244915	-1.01078831304469	.955844143780302	.68333457903252	-.931231889629502	-.874984895927716	-.966156089625337
1.4900003906278	201	.336545238514661	.105214958311854	.336751198257902	-.817312267314038	.529391872706026	.516605650592329	-.261654314959794	-.388806129735563	-.432678471778987
1.51516421596829	120	.265361462843504	.13398132582598	.505531567644149	-.725777439595386	-1.11549545858047	-.261094083984376	.492799277004395	1.02453352255661	.809601437808812
2.31383545715675	177	.410019698736239	.103265928872384	.353481528024449	2.17943404859578	.0420178486211393	1.31933166046934	-.312771379383379	-.248709040595576	.0915751299336543
1.98076965564029	217	.448323558389059	.0631957275284992	.301615778590666	.967888492693023	.854307888762617	1.7378104669726	-1.36368986326136	-.683024479868391	.826874774750208
1.54936097725991	206	.410647014875676	.0862287852039872	.320329434037151	-.601384800121465	.630928127723711	1.32618523897843	-.759603404007968	-.526319340650905	-.379430585982134
2.03163502314275	227	.481869226890046	.073180861690942	.300022394327018	1.15291412326326	1.05738039879799	2.10430489977614	-1.10181041910144	-.696367223277125	1.21906879543594
1.97168973204591	227	.411095283150708	.0857796396394895	.298954672773541	.9348597607469	1.05738039879799	1.33108267684576	-.771383114612154	-.705308151743057	.988502386638747
1.65931549935211	222	.345689168023063	.0907027036415547	.288495089372832	-.201419051654692	.955844143780302	.616505262331437	-.642266245128936	-.792895019934161	-.19252522096992
1.36618969533882	204	.385584985747182	.0922066001766097	.320389749623806	-1.26768062385989	.590313625716637	1.05237659062542	-.602823651542604	-.525814267634529	-.748329145321459
1.81715694830554	195	.305440662217038	.0922731845136059	.329044983624062	.372738082299301	.407548366684804	.176780732586696	-.601077348600786	-.453336730958241	.151908796642306
1.72042416128853	200	.319240920763752	.0812945502333467	.316030872194154	.0208671376182554	.509084621702489	.32755185012968	-.88901325373498	-.562314805778929	.0106231388604033
1.85694555355954	200	.3508511934488	.0735416289803461	.313592985920389	.517471368189268	.509084621702489	.672901621833627	-1.09234859959224	-.582729273119061	.263436715716503
1.68614180084509	170	.361912458735552	.0782844932709662	.366348487327438	-.103836873577123	-.100132908403619	.793748584452318	-.967957815858425	-.140963194005281	.0103974881508163
1.52949924418209	229	.334041349269183	.127184710855235	.289704191583369	-.673632969502404	1.09799490080506	.489250063125131	.314544911890061	-.782770192597663	-.739645565527811
1.51133931297969	132	.190754749266604	.107346886577557	.452052893768082	-.739690738998984	-.871808446538023	-1.07619023193857	-.205740375284242	.576711713563661	.644868634085266
1.69597604571494	169	.24622211695451	.0898770980314986	.363022967558813	-.0680642556335259	-.120440159407156	-.470196004717045	-.663919348105763	-.168810561389121	.0081976697984313
1.30458662155414	77	.135439977630413	.229332608072241	.676678028122472	-1.49176526399395	-1.98870725173256	-1.68051731088371	2.99357096302826	2.45768644089107	2.9666843983875
1.97251661242131	201	.346898774776023	.0808120577167371	.313197526849564	.937867584544834	.529391872706026	.629720504735337	-.901667552616241	-.586040783738975	.496499476932467
1.93791866156259	205	.251278425563203	.0948202296049602	.307367056502238	.812015595492296	.610620876720174	-.41495462666646	-.534276167773093	-.634864204160171	.49583367482996
2.09725248336564	200	.308908105581448	.0840138105820144	.311006181271053	1.39160131948908	.509084621702489	.214663378719698	-.817695394901023	-.604390758971563	.708442831292784
1.90751340924779	120	.218175849840034	.102141328771	.412035328649726	.701414782828923	-1.11549545858047	-.776608165144681	-.342266190836226	.241611063081466	-.782425004826868
1.75847603252834	206	.351735779377813	.120786553178199	.327564519002422	.159282956007515	.630928127723711	.682565934181735	.146740859500663	-.465733903456372	.10049609721212
2.04774541149678	204	.397037106281518	.0782314872232749	.309059710590808	1.21151656555942	.590313625716637	1.17749374008708	-.969348001917089	-.620690191212517	.715174736431152
1.87479131850628	197	.320117076891169	.111063992462299	.331077711174872	.582386340289277	.448162868691878	.337124064883891	-.108252088482729	-.436314997564046	.261003932951007
2.00296118759418	221	.387803069985706	.0726760171954017	.286497567625083	1.04861143631256	.935536892776765	1.07660969019487	-1.11505094183538	-.809621945599011	.981014684858034
2.27942271227513	221	.328700345045293	.0857436963713171	.29995435702934	2.05425575668495	.935536892776765	.430898317546463	-.772325796296461	-.696936956658992	1.92183204757782
1.88862422306173	230	.423337387748122	.117231427553777	.301753746053123	.632704307378895	1.1183021518086	1.46483059069696	.0535008181255397	-.681869162540163	.707554588400387
1.61222631587532	206	.311127290036465	.100778501801037	.309046638329878	-.372708600784746	.630928127723711	.238908498416865	-.37800896239782	-.620799656221894	-.235152339679644
1.70261334458518	197	.310640707168626	.136765566907596	.345666325726347	-.0439207082839479	.448162868691878	.23359246448076	.56582138116433	-.314152286979966	-.0196836306195132
1.85652531457293	201	.31126164374779	.0824049287466936	.305153290124508	.515942725277488	.529391872706026	.240376344771623	-.859891430918002	-.653401927557356	.2731358855437
1.76341206355293	211	.419608005223003	.100906237533457	.310703943108963	.177238046036008	.732464382741396	1.42408619673114	-.374658845908516	-.606921652703287	.129820555988056
1.71780134470348	126	.254409632353924	.12267206188822	.441002906023735	.0113264950092047	-.993651952559245	-.380745445331405	.196191970012151	.484180894409637	-.0112545938815488
1.91174624889099	179	.304586194827523	.102463455977552	.341645445512668	.716811974720792	.0826323506282132	.167445472469277	-.333817782189107	-.347822490829944	.0592318584296304
1.83477389648728	201	.373961871578143	.0834549095429867	.308450305062058	.436820720567708	.529391872706026	.925391294903333	-.832353654976436	-.625793255041803	.231249339298135
1.40828453691386	219	.322445733941524	.0804865573885224	.263363676644875	-1.11455827384837	.894922390769691	.362565198806703	-.910204427899035	-1.00334142585035	-.997443155084523
2.12050060393064	130	.178494007777298	.157898760488784	.398141199681115	1.47616766351292	-.912422948545097	-1.21014175828069	1.1200802322053	.125263863008331	-1.34688925208939
1.64329491154927	176	.282687211092519	.07883190442991	.339678897246337	-.259694839403262	.0217105976176024	-.0718061502163251	-.953600900097559	-.364290049545801	-.0056381301616521
1.51994038023505	125	.200719111681968	.128548637345535	.466653944261982	-.708403873875615	-1.01395920356278	-.967327194925	.350316520497809	.698978560728356	.718292627755708
1.70106703428519	219	.301112110281652	.0780896940665742	.267850546801262	-.0495454988312512	.894922390769691	.129490269844142	-.97306680153043	-.965769097209472	-.0443393762659403
1.38027689302408	83	.16696683093362	.169687196445778	.600064288940048	-1.21643765123108	-1.86686374571133	-1.33607891583132	1.42925475161678	1.8161353180286	2.27092335000155
1.89062724164873	205	.266439325633564	.117681359854567	.31311330364104	.63999039996607	.610620876720174	-.249318175810972	.0653011624097125	-.586746055333551	.390791499119776
1.68515508928656	120	.215166013462778	.103570126386426	.436353749906318	-.107426092278809	-1.11549545858047	-.80949134575208	-.304793211579506	.445249609246935	.119833318070057
1.70327909722066	170	.342023169562992	.082403723170924	.351242744507503	-.0414989956878971	-.100132908403619	.576453354400525	-.859923049472876	-.267456253490678	.00415541513405839
1.99290153995047	168	.224438817654564	.106839596548267	.342381465050217	1.01201890312184	-.140747410410693	-.708183747345837	-.219045036867861	-.34165918166631	-.142439039901069
1.39782340404667	199	.298631271254962	.104506651409707	.315590053494907	-1.15261123208439	.488777370698952	.102386511517284	-.280231032589346	-.56600615062776	-.563370287456288
1.97748045390065	205	.319750919303327	.0745151196393384	.29006535400211	.95592383666414	.610620876720174	.333123705866783	-1.06681692535288	-.779745876623118	.58370705122157
2.24008270818163	197	.296579646777886	.105229588423014	.314454365846748	1.91115428270693	.448162868691878	.0799720245610998	-.261270612015372	-.575516216233128	.856508385850707
1.35825685312156	200	.315612189860643	.0706080814503489	.292799112685716	-1.29653678288384	.509084621702489	.287907099151099	-1.16928655396264	-.756853821336188	-.660046937637782
1.71106343753865	209	.318405121185166	.133430493398964	.317287083569356	-.0131830206614746	.691849880734322	.318420540301041	.478352631875201	-.55179549387856	-.00912067127235931
2.08259854565728	227	.373000071915888	.0836701022731107	.279672814318166	1.33829679820168	1.05738039879799	.914883404095362	-.826709809672475	-.866771331519029	1.41508880219256
1.701667318453	168	.331809946694545	.0936102236134058	.358075631261885	-.0473619314626477	-.140747410410693	.464871457555704	-.566010913780843	-.210238759390461	.0066660692054164
1.56012383776792	195	.374225511210468	.0946210030573208	.319366619439957	-.56223429064883	.407548366684804	.928271620794309	-.539501269079588	-.534381795147054	-.22913766684812
2.16007910422903	219	.405450892627149	.104784458964214	.303748894684021	1.62013668082868	.894922390769691	1.26941636355131	-.272944992484711	-.66516210897393	1.44989659178088
1.7566272739712	200	.307323787811994	.101550727287574	.30799425707866	.152557992941233	.509084621702489	.197354329049707	-.35775585634131	-.629612127465344	.0776649281241786
1.83909047523774	206	.404910940628073	.0774366385621877	.292723480668436	.452522518164498	.630928127723711	1.26351725912188	-.990194444455608	-.757487151677823	.285509185138345
2.02253208325662	229	.447154346963331	.0791887487639182	.274861434492412	1.11980166826345	1.09799490080506	1.72503655315755	-.944241967676482	-.907061051909526	1.22953652166627
1.5547234258547	122	.199743552897527	.141100837418116	.467846490669835	-.581878592236433	-1.07488095657339	-.977985407425958	.679522230157241	.708964752437418	.625450217832676
2.09825548372867	197	.279622144715108	.0796960170343734	.292049149225688	1.39524978963181	.448162868691878	-.105292731754011	-.930937876760365	-.763133894662739	.625299148263133
2.12420577118571	222	.385744295852337	.0734479647403721	.275816360924111	1.4896454174622	.955844143780302	1.05411709153769	-1.09480512533371	-.89906465164183	1.4238688485904
1.3353676802213	73	.200959129160419	.129143409299169	.601369547780953	-1.37979743462094	-2.0699362557467	-.964704946701649	.365915564645402	1.82706534551381	2.85609273550818
1.65401782074319	203	.22019151850899	.0821234525028009	.278917086287344	-.220689655079046	.5700063747131	-.754586503971728	-.867273689493165	-.873099676433745	-.125794510228291
1.66735425193715	204	.294547785347484	.0870809248976568	.286526722413094	-.172177637720678	.590313625716637	.0577734536055476	-.73725439339936	-.809377808095935	-.101638805590219
1.50950625504152	199	.363688471425873	.13645867329263	.331404593186202	-.746358590182115	.488777370698952	.813151946873667	.557772502902301	-.433577740204593	-.364803189307791
1.56195152715518	180	.343324808238864	.123326552669373	.356365951014702	-.555585967871098	.10293960163175	.590674067522246	.213357255844846	-.224555346650409	-.0571917982048412
1.18516906865901	203	.360407692608316	.117880259749798	.309812163650249	-1.92615331839084	.5700063747131	.777308655455609	.0705176966253948	-.614389270381121	-1.09791967015757
2.19418602874005	221	.325281133049958	.0793226709892222	.274258900870306	1.7442025339685	.935536892776765	.393542610629234	-.940729598453124	-.912106571498435	1.63176581900225
1.77990885622723	178	.251145433207275	.141565308040267	.354261292546476	.237246055745194	.0623250996246763	-.416407599888669	.691703870020932	-.242179417971577	.0147863840598807
1.49475812529411	121	.290387773217571	.146304205406961	.483998605961645	-.800005740300794	-1.09518820757693	.0123243284535628	.815990613506924	.844219966615009	.876156852771282
1.83221095486268	193	.369056138841546	.115117858637584	.324273637338771	.427497876489497	.366933864677731	.871794994184746	-.0019316121214362	-.493291216923291	.156863447961814
1.95968399214384	128	.227699386942405	.185951598792326	.428136622044076	.89118820768606	-.953037450552171	-.672561249862181	1.85582014140673	.376440702868231	-.849335737415281
1.57442782022841	205	.329608632684452	.128895144749337	.310494542327605	-.510202751226848	.610620876720174	.440821576733451	.359404346943474	-.608675141148599	-.311540451259183
1.72727342485339	121	.229741140781386	.184925313228599	.468015371520478	.0457817184471213	-1.09518820757693	-.650254601982447	1.82890381874087	.710378933503584	-.0501395981658945
1.41706103073053	82	.133289306860095	.210321476414386	.602095436194155	-1.08263328475738	-1.88717099671487	-1.70401390222729	2.49496728776305	1.83314381827251	2.04311413507228
1.73919400385703	177	.215599649624164	.088759387604432	.317596201751659	.0891434939578198	.0420178486211393	-.804753767217743	-.693233464532251	-.549206987964738	.00374561783467912
2.30014926153781	222	.352708832393222	.0794808670337229	.276235042878946	2.12964974350097	.955844143780302	.69319677055811	-.93658060140129	-.895558676328354	2.03561323562863
1.76898109430228	174	.287895968552346	.108910667686514	.337308752706987	.19749570810861	-.0189039043894715	-.0148992320908333	-.164727192993534	-.384137258503267	-.00373343998341614
1.65252038209601	130	.182435948998718	.121301363379863	.41326042924834	-.226136672244926	-.912422948545097	-1.16707510983853	.160242752140896	.251869858345183	.206332289263892
1.79397976601302	125	.248894959214959	.142267217271329	.420984731656917	.288429780225054	-1.01395920356278	-.440994565246916	.710112796359911	.316551923682738	-.292456030240784
1.40268136068971	119	.165817474676219	.11735253795506	.463525194427542	-1.13494014200295	-1.135802709584	-1.34863590719469	.0566771724993519	.672778913108217	1.28906808850261
1.39408904972318	179	.364529087727096	.0971379086951834	.339239826577977	-1.166195155634	.0826323506282132	.822335880546448	-.473490553677725	-.367966756665285	-.0963654470012727
1.90614116032159	204	.325262386020494	.130617477601043	.305568134941957	.696423150302977	.590313625716637	.393337794859057	.404575855160124	-.64992808381486	.411108074888353
1.58893907799106	169	.266018199480112	.0969939964496763	.339960892137147	-.457417236253979	-.120440159407156	-.25391907952358	-.477264930491104	-.361928669710131	.0550914048500101
1.50514749398783	201	.341444302576775	.144936080439223	.318834087405409	-.762213828275597	.529391872706026	.570129094450957	.780108891712923	-.538841132706745	-.403509805953248
2.22857975434462	172	.209011314433581	.0865163101853942	.287744394789611	1.86931164219106	-.0595184063965454	-.876732901236829	-.752062505599595	-.799181215568673	-.111258450001721
1.93628347858836	205	.451068986050404	.0941872612269249	.288465046147968	.806067525601913	.610620876720174	1.76780491926733	-.55087698698233	-.793146597064472	.492201659178702
1.33831787322172	207	.401950401447503	.105339029127708	.281810442458732	-1.36906594191757	.651235378727248	1.23117266215122	-.258400317991529	-.848871177467324	-.891584177187268
2.5209469202022	218	.369934780512605	.0843633954121181	.27793473108851	2.9328136255045	.874615139766154	.88139436409633	-.808526857002089	-.881325760783461	2.5650831989787
1.69300996680973	200	.335181035748668	.126752255913281	.303660199573829	-.0788535342076171	.509084621702489	.501701409857435	.303202945124196	-.665904827553434	-.040143121631989
1.69478538722559	201	.36844193024492	.114919235760779	.29727093299308	-.0723953427484501	.529391872706026	.865084618708494	-.00714088099343425	-.719407517709139	-.0383255060727966
1.87159203372216	169	.244785756229188	.115742573738789	.327808263160005	.570748762235271	-.120440159407156	-.48588858837543	.0144527489497675	-.463692829105253	-.0687410719050532
2.23098365024483	127	.273705678850464	.180805890150415	.374627068933978	1.87805594851579	-.973344701555708	-.169931533070504	1.72086398588294	-.0716396838612566	-1.82799580671302
1.78081552904819	175	.287339171014215	.0712639643295954	.296789302047605	.240544129044495	.00140334661406544	-.0209823780540066	-1.15208475766659	-.72344061774018	.000337566789027912
1.63366153604276	124	.202335231697604	.13855028397112	.42619026433058	-.294736783758147	-1.03426645456632	-.949670698127044	.612629035921373	.360142216592654	.304836368367818
1.4702326518086	196	.340402034075555	.0916826312446561	.285329894857084	-.88921852730112	.427855617688341	.558742062376387	-.616565749588035	-.81939984945072	-.380457142258338
2.56801865373995	164	.401422718132771	.0885686808665741	.279938904504262	3.10403969950141	-.221976414424841	1.22540759602571	-.698235117358872	-.864543135121173	-.689023602727685
1.64305872317216	126	.209490207304095	.123884297044473	.411147515304689	-.260553987887858	-.993651952559245	-.871500882356432	.227985180172983	.234176657001317	.258899978811868
1.51092945855298	209	.335120849251603	.105662161335084	.266436619556056	-.741181607490995	.691849880734322	.501043858015724	-.249925551255185	-.977609096424859	-.512786406745118
1.62423259627099	125	.241029494689807	.117546333808749	.413633713554348	-.329035081648085	-1.01395920356278	-.526926641985741	.061759843359746	.254995681052989	.333628149332107
1.37076912239885	120	.218138393912466	.129881461637291	.464741631318641	-1.25102270077712	-1.11549545858047	-.777017380090829	.385272413829793	.682965159879409	1.39551014129795
1.46335945416051	131	.235422591278712	.118429284701696	.421760489345131	-.914220169701723	-.89211569754156	-.588183399631607	.0849169372258637	.323047993725186	.815590164400016
2.09327060566994	205	.323496705501848	.131330402127545	.292317933795812	1.37711701577369	.610620876720174	.374047313878646	.423273678914015	-.760883135926625	.840896399518002
1.59631518039057	169	.296019207965096	.0947019755973769	.326761268981617	-.430586249580109	-.120440159407156	.0738490968034216	-.537377607700868	-.472460189867739	.0518598765379578
2.1770406412309	207	.280048371622835	.0921346842561657	.259670900842879	1.68183522412653	.651235378727248	-.100636101083841	-.604709785566017	-1.03426413615703	1.09527059914087
1.6612293332651	176	.225582240829692	.106298051831514	.3090537719814	-.194457373327281	.0217105976176024	-.695691576322009	-.233248093842743	-.62073992017203	-.00422178578608448
1.79247078491665	197	.212732668200929	.112718713730113	.272179188674268	.282940776752093	.448162868691878	-.836076223365425	-.064853824743355	-.929521746750775	.126803550179127
1.81527930252572	126	.200695640608824	.0785037660000447	.347873109637286	.365908040338394	-.993651952559245	-.9675836219996	-.962206964695454	-.295673033636036	-.363585238739372
1.65795004186468	203	.387791521175142	.0916819442239346	.26392831861409	-.206385979940748	.5700063747131	1.07648351668376	-.616583768034432	-.998613204865039	-.117641324217636
2.02959581590467	205	.371104226093663	.0840975444919971	.256665136181987	1.14549639242566	.610620876720174	.894170836114226	-.815499311258393	-1.05943392572524	.699464011422752
1.75094293188059	178	.285139383483435	.0899542296166376	.290427374238915	.131880879389636	.0623250996246763	-.0450155817255276	-.661896423194113	-.77671437741815	.00821948894654896
1.56491439591419	174	.282373645323528	.0913759790378473	.30485257046656	-.544808366384071	-.0189039043894715	-.0752319310633988	-.624608296454512	-.65592010557976	.0102990052687086
1.46569536013198	127	.265939302484521	.116796588608923	.414931144858712	-.90572318056067	-.973344701555708	-.254781048026255	.0420963262754681	.265860162006852	.881580858874912
1.80278032163212	203	.393093554143603	.108078476415244	.266757887433458	.320442295473543	.5700063747131	1.13440949199783	-.186553017665439	-.974918850919466	.182654151147618
1.57917228226829	171	.38375537378201	.081325126101838	.305318268611991	-.492944504137551	-.0798256574000824	1.03238764333684	-.888211342482217	-.652020424252305	.0393496191045376
1.80187239839223	202	.379892226433672	.112207609959757	.266573771140196	.317139673705168	.549699123709563	.990181836759338	-.0782585090581949	-.976460611130363	.174331400729268
1.98966822742475	173	.306532352258655	.0841743721528981	.274097809888561	1.00025754724698	-.0392111553930085	.188707706782722	-.813484357347355	-.913455521456033	-.0392212541181309
1.11877229324146	178	.367408338253329	.115634154147041	.329153891120696	-2.16767531739869	.0623250996246763	.853792379571949	.0116092355866913	-.452424757107346	-.135100580110825
1.77297163078677	122	.256187332498941	.138217580451678	.389293940891665	.212011508654446	-1.07488095657339	-.361323647064853	.603903243025247	.0511783416488847	-.227887133227059
1.6380275116214	121	.197739965649309	.105160407753267	.383965627310964	-.278855302425036	-1.09518820757693	-.999875076194564	-.263085008802157	.00655990118192558	.305399038836198
2.0419954306707	202	.235669829685859	.150250854288702	.277590844215109	1.1906006874217	.549699123709563	-.585482261039246	.919499109099521	-.884205414121393	.654472154563709
1.71118021837042	122	.177781607236504	.0954232170466842	.36320217604636	-.0127582238282324	-1.07488095657339	-1.21792490417685	-.518461656570224	-.167309898353494	.0137135718326679
1.92486482326663	206	.300016615391889	.0939414056981349	.241647427236642	.764531525669048	.630928127723711	.117521726774236	-.557325023450917	-1.18518980371166	.482364444076125
1.53112109569143	172	.24152201677455	.116693223082098	.311163688412688	-.66773339356417	-.0595184063965454	-.521545720687786	.0393853655342448	-.603071819514318	.0397424274826967
1.9441379471824	205	.373832787560998	.114026378072731	.260078630024762	.834638596170432	.610620876720174	.923981021214909	-.0305577997104002	-1.03084987760168	.509647751338084
1.47409696121244	129	.212581369238956	.104829370928332	.384272168874336	-.87516188484927	-.932730199548634	-.837729200626869	-.271767089413204	.00912683090346105	.816289919492819
1.40670515083734	76	.161450158471014	.261350483959646	.599576003342693	-1.12030337939013	-2.00901450273609	-1.39634987883467	3.83330164707984	1.81204649301361	2.25070573665902
2.26316615136443	232	.403415840826106	.105313049516087	.237564427102632	1.99512160350577	1.15891665381567	1.24718293703524	-.25908168352354	-1.21938018977785	2.31217965269026
1.90357688511643	126	.117228133635002	.110833717456909	.325688687861923	.687095455250594	-.993651952559245	-1.87948605211504	-.114291495608803	-.481441811559148	-.682733740704336
1.29083981695954	126	.243616869385084	.116297912833687	.42234564965122	-1.54177003764114	-.993651952559245	-.498658956058781	.0290175901553243	.327948031961566	1.53198280829946
2.01192027881122	123	.167680830924694	.168081124284077	.350383380893777	1.08120063370092	-1.05457370556986	-1.32827829555921	1.38713240472144	-.274652426099096	-1.14020575874646
1.19900616866031	73	.144267827140872	.166211366755868	.578532926677268	-1.87582009013136	-2.0699362557467	-1.58407094854291	1.33809439939919	1.63583515537038	3.88282801382095
1.86791768012859	182	.218983229990208	.0927665704165709	.241877563966059	.557383094710005	.143554103638824	-.767787344352686	-.588137349606	-1.18326267577423	.0800146305445286
1.52023438626793	131	.186030708468324	.128077123410691	.362082770713472	-.707334410421479	-.89211569754156	-1.127801504877	.337950156144383	-.176683618471012	.631024130948306
1.1438375689385	168	.276047754402288	.0868652338067524	.29115828478125	-2.07649896954202	-.140747410410693	-.144343798817316	-.742911309178094	-.770593850158274	.292261852683512
1.52733541746708	83	.0804323001885647	.220676562369905	.488812136257906	-.681504010685192	-1.86686374571133	-2.28148931247902	2.76654943279415	.884527694699468	1.27227513010505
1.34021382945126	131	.272843447674749	.154106417259589	.381823361797434	-1.36216929466761	-.89211569754156	-.179351614404698	1.0206187006156	-.0113790854847119	1.21521261048209
1.64490763024074	74	.0303108153012641	.308831468195874	.50875837747946	-.253828484602873	-2.04962900474317	-2.82907849450717	5.07858223697102	1.05155430884375	.520254224272052
1.60945957966562	125	.158134573386703	.178227834553229	.337889796981812	-.382772759110084	-1.01395920356278	-1.43257343702225	1.6532494945981	-.37927168725032	.38811596197279
1.2313526751015	83	.171573550262964	.149495615934411	.467176767876054	-1.75815785657458	-1.86686374571133	-1.28574940793544	.899691523421413	.703356601537307	3.28224116167664
1.38528351748108	126	.137261907787399	.0933204168665694	.284510637359452	-1.19822577362811	-.993651952559245	-1.66061228918255	-.573611655898138	-.826260179897036	1.19061937957238
1.04764684282526	126	.202924429462787	.153795943877734	.3739426762143	-2.42639813724686	-.993651952559245	-.943233571952214	1.0124759360474	-.0773706783600745	2.41099524676146
1.26485629149216	78	.0720994533210168	.288412941554674	.528065970818159	-1.63628657060057	-1.96840000072902	-2.37252765283199	4.5430669078456	1.2132329883913	3.22086648676306
