# Supplementary material for: Dissecting the chain of information processing and its interplay with neurochemicals and fluid intelligence across development
Source: eLife. 2023 Sep 29;12:e84086. doi: 10.7554/eLife.84086 (PMC10541179; doi:10.7554/eLife.84086)
Supplement: Source data 1. [file elife-84086-data1.zip › DataFiles/F2B.csv]

metab	age	c1	c2	dv	Zmetab	Zage	Zc1	Zc2	Zdv	ZmetabByZage
1.68767255214332	80	.158369689349848	.134383777261056	.696450702155472	-.090375980591175	-1.87662258151363	-2.33711129303163	1.00179056224536	3.25860322410728	.169601606003836
1.3353676802213	73	.236928982355229	.131411331710456	.746590803466553	-1.37850517886334	-2.01736343040751	-1.51235600377382	.894165803490106	3.76914871992905	2.78094593646628
1.68841124845701	83	.204959927704049	.127583952986755	.670103209706412	-.0876750917697151	-1.81630507484482	-1.8479833485149	.755586070138834	2.99032308018398	.159244714118819
1.59605855715802	79	.202459043730882	.150377201315361	.680718020796234	-.425343423042683	-1.8967284170699	-1.87423889646832	1.58087212192865	3.09840710572842	.806760957498841
1.60750295505174	125	.339592988804328	.134098083344838	.591444737677674	-.38349937188574	-.971859981481519	-.434537211164625	.991446305878884	2.1893927359603	.37270769245905
1.431563328116	131	.346404322756351	.110525219951774	.586821714855405	-1.02678587925826	-.851224968143904	-.363028373840344	.13793235830227	2.14231936719411	.874025777362223
1.70716113811493	79	.241751389653134	.128789965330816	.63010105500817	-.0191200354601497	-1.8967284170699	-1.46172792689398	.799252736315183	2.58300599524943	.0362655145926501
1.26485629149216	78	.216702241488241	.137073545948111	.709866182425344	-1.63631534804212	-1.91683425262617	-1.72470658479742	1.09918030450433	3.39520472364504	3.13654530722505
1.52003465366387	77	.265037214300731	.116626733400955	.657589864135314	-.703308951373827	-1.93694008818244	-1.21726153331887	.358852776130449	2.86290745771947	1.36226730229352
1.41706103073053	82	.202382046049428	.148023618301711	.673600464786299	-1.07981050137698	-1.83641091040109	-1.87504725716774	1.49565481525556	3.02593345555396	1.98297578589436
1.30458662155414	77	.208206949791602	.172113320042531	.695157950211076	-1.49104969238819	-1.93694008818244	-1.81389446432824	2.36788217626425	3.24543993434184	2.88807392265878
1.48993471800561	124	.306164310535262	.148044672000763	.575477258720034	-.813363080844112	-.991965817037788	-.785488424707511	1.49641711661409	2.02680581953438	.806828373037902
1.83762277957505	261	.426733074663696	.0734767094957476	.365799615333757	.457885714424832	1.76253365417108	.480303592124813	-1.20350079234589	-.108211334524063	.807038981437935
1.55327836320116	223	.432272094269391	.0880617217774418	.393436191299356	-.581760269176379	.998511903032856	.538455028350019	-.675414271823102	.173194745843277	-.580894553484212
1.67893259939513	225	.46123505172404	.098732238033053	.389178679316449	-.122331792797356	1.03872357414539	.842522840564601	-.289061782515974	.129843146834841	-.127068917046083
1.68232916797349	238	.522577958172393	.0867353745459352	.358118150733105	-.109912949038965	1.30009943637689	1.48653177466054	-.723437960865207	-.186426915478833	-.142897763096081
1.46147977569845	225	.501647851305511	.0767500068362749	.360115051571613	-.917402635622441	1.03872357414539	1.26679690074805	-1.08498294883573	-.166093715065501	-.952927744604146
1.46667260714594	209	.477491364117707	.0806328216809582	.388552359101194	-.898416131766489	.717030205245088	1.01318985038081	-.944396013318608	.123465717262917	-.644191503356024
1.31308618613404	238	.385263514532944	.080815213269933	.33899873640476	-1.45997280932314	1.30009943637689	.0449351238942041	-.937792073758323	-.381108031249323	-1.8981098265266
1.4668165014654	78	.222704342225628	.138795787386431	.625732448126509	-.897890012234418	-1.91683425262617	-1.6616934880594	1.16153832457978	2.53852318591862	1.72110633054186
1.27242066771158	226	.460150621595486	.0989649188305088	.351892467090762	-1.60865778593748	1.05882940970166	.831137943245144	-.280636997514242	-.249819183521718	-1.70329417389617
2.24206744669689	200	.40624504651319	.11157304026367	.411407923200699	1.93665318636721	.536077685238666	.265209884720455	.175871289854406	.356189724601312	1.03819655725782
1.52733541746708	83	.303022068127687	.149579848133151	.594586829691582	-.676615233023304	-1.81630507484482	-.818477278688162	1.5520019736224	2.22138670651903	1.22893968145754
2.03677248911223	241	.520078303749808	.0875613702545696	.361281154173233	1.1860350422577	1.3604169430457	1.46028913515254	-.693530738895502	-.154220016860756	1.6135021665333
1.76341206355293	211	.478231488221742	.0952232758351756	.380870563134712	.186549727467672	.757241876357626	1.02096004848415	-.416112456312721	.0452467622158026	.141263265661624
2.2230756168613	225	.512586572315565	.0884260286545868	.381559204376828	1.8672135263183	1.03872357414539	1.38163714008344	-.662223638353736	.0522587680794948	1.93951870774997
1.3580800997863	72	.209823725939375	.147316155002005	.64288753414789	-1.29546195937713	-2.03746926596378	-1.7969207285879	1.47003935294922	2.71320276712472	2.63946392745612
1.39643996427723	76	.182683373087353	.143141640853424	.630819397093844	-1.15520712491242	-1.95704592373871	-2.08185391358353	1.31889072111953	2.59032042634769	2.26079339488377
1.52521960921001	176	.396333386636622	.113814774596636	.433493285332105	-.684351244106569	.0535376318882065	.161152253906951	.257038837811725	.581071243883165	-.0366385449892137
1.50514749398783	201	.470730989812245	.0967405373803178	.382947593006082	-.757740742093689	.556183520794935	.942216013263791	-.361176241339297	.0663958667805525	-.421442913787434
1.59442055876942	81	.224750246084041	.170350932343694	.578583218837121	-.4313324221149	-1.85651674595736	-1.64021455203558	2.30407056131901	2.05843188143925	.80077586473066
1.56012383776792	195	.447514239525018	.0860340802964509	.388838225039975	-.556731220848529	.43554850745732	.69847479734607	-.748830057417475	.126376512487442	-.242483452295468
1.79799524957368	210	.336943748320303	.135152437589421	.386059376847367	.312995925726509	.737136040801357	-.462350280989042	1.02962181465916	.0980812280502137	.230720577476994
1.7483833401376	233	.457705309229395	.0994936436124715	.343306040906376	.131600338495475	1.19957025859555	.805465814198833	-.26149320626963	-.337249425962722	.157863852080278
1.54220069430259	224	.372483712704154	.0714819933385978	.348748498832314	-.622263452340413	1.01861773858912	-.0892337153447028	-1.27572443498087	-.281832258712742	-.633848590629653
1.74885195930144	216	.484782700311482	.0939364562447174	.357112490648194	.133313746614184	.857771054138972	1.08973799461069	-.462704949136231	-.196666927230974	.114352672964465
2.10737206730779	241	.37854736907845	.101140351491801	.363029380725688	1.44416765780532	1.3604169430457	-.0255743763203572	-.201870065917254	-.1364189121822	1.96467015027698
1.72727342485339	121	.31620185788506	.143345125277565	.490666228632732	.054416341287904	-1.0522833237066	-.680109163372324	1.32625837905836	1.16322779964899	-.057261408474388
1.59202418440926	121	.244080979018847	.128461227439072	.508450435438141	-.440094264568206	-1.0522833237066	-1.43727071657974	.787349966124653	1.34431332687862	.463103855464041
1.30757568088499	226	.433794644304953	.088755074601692	.324727694861097	-1.48012082110001	1.05882940970166	.554439530589664	-.650309714255297	-.52642117961331	-1.56719545529246
1.7755064887713	194	.482313534343292	.0939762036602342	.380054753992622	.230770467802906	.415442671901051	1.06381543835524	-.461265795438267	.0369398846456884	.0958718997398947
1.91848118926711	174	.390593209359864	.116588736887255	.407134389927335	.753527605159883	.0133259607756683	.100888962459569	.357477018172602	.312674990747389	.0100414793097439
2.05312599534724	225	.437459712822545	.104098200545562	.358102595154476	1.2458282229779	1.03872357414539	.592917278157596	-.0947738095093828	-.186585308270157	1.29407114454281
1.46920951705328	224	.381250786374356	.0816658068779213	.335368183316881	-.889140450430598	1.01861773858912	.00280746914402077	-.906994223873394	-.418075697406567	-.905694234905732
2.23098365024483	127	.315779928512479	.143536655876282	.426498529643873	1.89612759908336	-.931648310368981	-.68453879185314	1.33319321911859	.509847993079496	-1.76652407393
1.36875457619445	228	.423264442756933	.0909631713127643	.319661257553372	-1.25643296536239	1.0990410808142	.443888135695041	-.570360099773894	-.578009562558015	-1.38087144422248
1.95968399214384	128	.287571595763012	.133136980595409	.452452450464912	.904177050189176	-.911542474812712	-.980684171301419	.956647198616707	.774120641670411	-.824195785998298
1.49248610477707	80	.244273947208712	.184663962655939	.581644734681073	-.804034467877526	-1.87662258151363	-1.43524483868343	2.82230930049495	2.08960539492737	1.50886923873426
2.48813890554898	217	.446554482465267	.0862189890123771	.374016293193091	2.83636209268902	.877876889695241	.688398781114891	-.742134979036886	-.0245460095245241	2.48997673197932
1.57454798683958	123	.378962714067851	.119605420926496	.486806582649213	-.503992331720853	-1.01207165259406	-.0212138740325919	.466703541059998	1.12392742288815	.510076352059456
1.87105014761325	170	.418056563573169	.107900698124725	.403015954436989	.580105905580536	-.0670973814494082	.389213179514736	.0429050403327145	.270739521243981	-.0389235872277916
1.81770883252224	225	.546655627107695	.083304308339323	.331080381852182	.385074525321411	1.03872357414539	1.73931135105042	-.847668217222776	-.46173571538695	.399985987254197
1.73068664409525	194	.380941583515625	.100504685289419	.380392966493533	.0668960647205032	.415442671901051	-.000438699239578932	-.22488593635647	.0403836923855135	.0277914798671515
1.81658796453411	224	.503445871212409	.0900315158457404	.335763759988766	.380976305574855	1.01861773858912	1.28567342536625	-.604092995187646	-.414047785958402	.388069222840698
1.93332889165596	210	.379357994227891	.120041674642156	.366537640730459	.807815128548337	.737136040801357	-.0170640224967671	.482499188147466	-.100696480500323	.59546964555756
1.91207593494886	177	.472344024669767	.0959597085264742	.3843277223471	.730108130246907	.0736434674444757	.959150471042165	-.389448085379333	.0804488662816221	.0537676943207851
1.6368842593869	123	.378405755208813	.101746539229707	.47311810074554	-.276072767788657	-1.01207165259406	-.0270611105251494	-.179921536350629	.984546117349909	.279405422332082
1.70261334458518	197	.372892645910046	.103250832215094	.373897254828933	-.0357480928623218	.475760178569858	-.0849405272111296	-.125454880227417	-.0257581032192256	-.0170075190437101
2.07814179833405	202	.446249230721069	.0862779661376407	.364123723925977	1.33729328296909	.576289356351204	.68519409353496	-.739999566034184	-.125275895371677	.770667885295045
1.71106343753865	209	.484583642240014	.0939750436178572	.347305368992856	-.00485209246898137	.717030205245088	1.0876481820496	-.461307797647843	-.296526753142462	-.00347909685890186
1.52949924418209	229	.561649770528605	.0677764452069057	.303175304157631	-.668703652475469	1.11914691637047	1.89672747104323	-1.40989298977537	-.74587578201982	-.748377630633591
1.36618969533882	204	.387229468698938	.099428063020262	.35500797710249	-1.26581091663	.616501027463742	.0655747075107586	-.263867714160666	-.218095880973787	-.780373730677219
1.56971307760331	223	.475630210943463	.0659229406330091	.3188874716616	-.521670167750363	.998511903032856	.993650520712056	-1.47700371702726	-.585888543482358	-.520893871955884
1.90614116032159	204	.367725575513611	.104701654116183	.364908406825397	.708408866081627	.616501027463742	-.139187052051103	-.0729242772463027	-.117285956989588	.436734793803747
1.69987789223022	227	.494817400077293	.0633666927525057	.317044615029648	-.0457497031996502	1.07893524525793	1.19508736056539	-1.56955900753621	-.604653207459621	-.0493609672421922
1.18516906865901	203	.47852219681404	.0947207783323516	.343963389770793	-1.92767503858686	.596395191907473	1.02401205468174	-.434306623908369	-.330556050936823	-1.14965612457325
1.86748425450178	207	.532823451539549	.085466900498514	.343593978298856	.567067962024028	.676818534132549	1.59409415871915	-.769366207831229	-.334317538412331	.383802106810635
1.38528351748108	126	.263989773865831	.145844573648783	.503703693703744	-1.1959983430091	-.95175414592525	-1.22825809407976	1.4167571025486	1.29598020530613	1.13829638147864
1.91431953262206	230	.460185421084103	.0836651363843708	.328607336077696	.738311376646134	1.13925275192674	.83150328592075	-.83460354349223	-.486917203818563	.841123267622927
1.41454792463923	209	.485231810710353	.0938495125646011	.335246352018952	-1.08899914903007	.717030205245088	1.09445298328687	-.465852960576145	-.419316229810398	-.78084528334076
1.51994038023505	125	.394512072806293	.11543060923858	.475314913081489	-.70365364248077	-.971859981481519	.142031177870036	.315544136081194	1.00691489232158	.683852815950764
1.5922330089488	236	.42856996355291	.0898370844702169	.304131273345606	-.4393307412447	1.25988776526435	.499588183026801	-.611132865062115	-.736141741794473	-.553507425798717
1.66006497538232	196	.3983208748813	.0966594483118015	.362019794614253	-.191317320191088	.455654343013589	.182017913199782	-.364112272054812	-.1466989002229	-.0871745678387905
1.75348209986293	171	.34196551894072	.111959866841218	.397048067855904	.150242888742766	-.0469915458931391	-.409629186867883	.189877304894891	.209972240487116	-.00706014560147346
1.97168973204591	227	.447342897464941	.101322710583742	.330926030410001	.948073531184024	1.07893524525793	.696675961525193	-.195267302992626	-.463307380212479	1.02290994789059
2.12639701145461	200	.520474588008757	.0874947018839645	.346552458217768	1.51372839341854	.536077685238666	1.46444952822781	-.695944632499552	-.304193175724898	.811476013223853
1.48791050228691	220	.407520482245269	.0934103353234466	.319530370700963	-.82076420293656	.938194396364048	.278600055709755	-.481754461150482	-.579342302046216	-.770036375931285
1.54936097725991	206	.410793824521742	.110855534328012	.342715909031879	-.596083372868632	.65671269857628	.312965262584611	.14989220902143	-.343258372147255	-.39145552037301
2.12420577118571	222	.51424643853975	.0881406102884056	.331741595323654	1.50571658093521	.978406067476586	1.39906325729358	-.672557917748147	-.455002989468782	1.47320223868711
1.79188646393197	226	.49640801781568	.0627208908290931	.312424059608003	.290660426622727	1.05882940970166	1.21178647206111	-1.59294186687805	-.651701452218439	.307759807944575
1.82852925704486	226	.401807961713569	.0780346462662756	.324161541595733	.424637148140808	1.05882940970166	.218627118794568	-1.0384693941254	-.53218596652076	.44961830090333
1.67394349949211	201	.437417534216075	.0716819507829853	.344607856655532	-.14057339480279	.556183520794935	.592474465761394	-1.26848448008609	-.323993845105438	-.0781846056515119
1.79247078491665	197	.381424842267322	.100941186180309	.357830480573698	.292796874289269	.475760178569858	.00463479615853901	-.209081339677143	-.189356081960894	.139301093196559
1.69597604571494	169	.511004141855347	.0886998582182986	.378801507125329	-.0600159902256815	-.0872032170056773	1.36502398278507	-.652308960277097	.0241788505329038	.00523358741946071
1.69478538722559	201	.325533240407813	.138568322573321	.359207012713242	-.0643693843667702	.556183520794935	-.582143578432536	1.15330239721979	-.175339710527221	-.0358011908285127
1.88354146302645	206	.425783298370363	.106453200736179	.343331947974915	.625777792037252	.65671269857628	.470332359039959	-.00950519043153997	-.336985630381806	.41095622251789
1.7566272739712	200	.485096999465385	.0793686129980854	.339665501679325	.161742561115758	.536077685238666	1.09303766648494	-.990169822188891	-.374318774770012	.0867065777675092
2.1770406412309	207	.442991446842349	.101827237041941	.345610606064216	1.69889625063671	.676818534132549	.650992226608165	-.176999672038595	-.313783470960693	1.14984446999922
2.10203687484573	231	.573079982517296	.0787125644609425	.314100518844044	1.42466064062645	1.15935858748301	2.01672763186908	-1.01392368557841	-.634631109528478	1.65169254795932
2.0419954306707	202	.334449568430146	.135524154341971	.35859666253724	1.20513163744706	.576289356351204	-.488535446079906	1.04308074103391	-.181554527112823	.694504535662838
1.78826144511655	207	.556409013865868	.0814616474607638	.324631080546157	.277406302275953	.676818534132549	1.84170735041907	-.914386321607448	-.527404943148578	.187753726865542
1.89062724164873	205	.444299481421362	.102495660742889	.34053695237874	.651685461965449	.636606863020011	.66472463682091	-.152797735170044	-.365445333795957	.414867437617571
1.64415107557114	204	.315001406157027	.0859694638871631	.347265166497221	-.249503171818187	.616501027463742	-.692712114268612	-.751169654675978	-.296936110174669	-.153818961781375
1.36160061002713	74	.0989743304618876	.0925786239318886	.592161396735364	-1.28258994881057	-1.99725759485124	-2.96067388538917	-.511868633587505	2.1966900298304	2.56166251634178
2.09327060566994	205	.469249100432528	.0820491205664795	.33902528426976	1.39260860789797	.636606863020011	.926658387205053	-.89311540168594	-.38083771083622	.886544197288591
1.52107273593263	200	.383886139104002	.100293998910624	.344855586928937	-.699513420323395	.536077685238666	.0304747382815708	-.232514358914539	-.321471361664871	-.374993535160348
1.43681192079969	222	.357023445105577	.075221316192722	.307239604647293	-1.00759549608583	.978406067476586	-.251543443289862	-1.14033298264564	-.704491535590216	-.985837546932454
1.45136752407092	203	.510510607582553	.0892023950915487	.325954263473506	-.954375972126795	.596395191907473	1.35984260975656	-.634113367177588	-.513931793592796	-.569185241048441
2.03163502314275	227	.41030673271271	.109938715279997	.324919305904772	1.16725097071105	1.07893524525793	.307851525807145	.116696502931903	-.524470123417969	1.25938821236168
1.67602167877541	199	.39982729021759	.0962952678796579	.342809231344893	-.132974966204687	.515971849682396	.197833025185822	-.377298327269491	-.342308129022029	-.0686113392740866
1.29218525654586	80	.229812514692267	.167534287976686	.58351527566509	-1.53639269397215	-1.87662258151363	-1.58706828950503	2.20208697058935	2.10865195145933	2.8832292235807
1.79397976601302	125	.389924710986461	.116788620041028	.428862045841019	.298314148572962	-.971859981481519	.0938707275922228	.364714283191541	.533914209884048	-.289919582907794
1.69300996680973	200	.45408035082896	.0843163856242536	.334759917098013	-.0708608383861286	.536077685238666	.767409162977526	-.811023450555698	-.424269294351592	-.037986914216107
1.85652531457293	201	.548117779548135	.0826938964995792	.325957799098911	.526998886545597	.556183520794935	1.75466176871357	-.869769690866429	-.513895792516248	.29310809617394
1.67609917572037	77	.203075116292651	.18634432928084	.524562260732461	-.132691614807827	-1.93694008818244	-1.86777105435255	2.88315113915835	1.50837003235768	.257015708086942
1.86121209092397	203	.4674593067035	.0969624398991418	.332090214785409	.544135105612367	.596395191907473	.907868225172979	-.353141710630805	-.451453214113312	.324519560735281
2.24008270818163	197	.415219225238462	.0927256583434667	.344355470425854	1.92939640442578	.475760178569858	.359425363084116	-.506544888272264	-.326563737255638	.917929977901653
2.02959581590467	205	.560316730532988	.05595931809758	.320617156625471	1.15979503525841	.636606863020011	1.88273254128868	-1.83776136706648	-.568276236279065	.738333479142043
1.50967404549738	81	.170381486483585	.139387547531608	.545114181644326	-.741190351702763	-1.85651674595736	-2.21100535647664	1.18296446739097	1.71763747254371	1.37603229987821
2.03803821443489	224	.4152083451208	.092728088126213	.322200926200509	1.19066290259984	1.01861773858912	.359311138092442	-.5064569119654	-.552149694812015	1.21283035326821
2.31383545715675	177	.384618026056516	.100103150161358	.353969866304622	2.19905793050516	.0736434674444757	.0381584585918258	-.239424510925348	-.228666318171892	.161946251113672
1.4900003906278	201	.468670126407537	.0816916031289747	.326947363406366	-.813122962614385	.556183520794935	.920580024338149	-.906060206664617	-.503819674064419	-.452245592186077
1.78029261480488	201	.444401346384713	.0866367222563954	.332607001971596	.248269938238358	.556183520794935	.665794066853943	-.727009911530621	-.44619109131525	.138083648356951
1.85694555355954	200	.440250026238673	.103438424081586	.335845527113255	.528535402648686	.536077685238666	.622211403150306	-.118662651730052	-.413215202137816	.283336035218594
2.19418602874005	221	.383624036996372	.0817335180683374	.33082745651792	1.76158477988054	.958300231920317	.0277230574641447	-.904542572393321	-.464311096904142	1.68812710310683
1.87479131850628	197	.391911128730426	.116196672096364	.343886426417522	.593784715745002	.475760178569858	.114725148225801	.343281340634436	-.331339720940042	.282499122394895
1.77297163078677	122	.360107386253397	.126458858258356	.432781425641172	.221502288894301	-1.03217748815033	-.219166665494139	.71484922680244	.573822818982544	-.228629676170468
1.65401782074319	203	.476895813052472	.080282554212063	.323083694797041	-.213427478403304	.596395191907473	1.0069374533405	-.957078315213777	-.543161010724281	-.127287121940666
1.56859209572597	223	.418738362224672	.0914327833769111	.298904084522694	-.525768803909034	.998511903032856	.396371047445108	-.553356630996423	-.78936695753128	-.524986408946518
1.40828453691386	219	.404721783157029	.076374501744054	.298509489349622	-1.1118999183698	.918088560807779	.249217893679493	-1.09857904143817	-.793384874986911	-1.02082259581842
1.61222631587532	206	.462564184859514	.097988552540657	.320951743181438	-.366229389334448	.65671269857628	.856476754120505	-.315988759090111	-.564869349283531	-.240507490567769
1.57442782022841	205	.444277963363775	.102021704133949	.323093583317117	-.50443169584222	.636606863020011	.664498729342234	-.169958508960276	-.54306032206883	-.32112467949798
1.60078489115332	235	.480790217099937	.0947165048213529	.277259569396687	-.408062569709835	1.23978192970808	1.04782288157919	-.434461356966533	-1.00975960568867	-.505908600116499
1.701667318453	168	.4804918089695	.0643308043062712	.364560254581089	-.0392070398718862	-.107309052561946	1.04469004172639	-1.53465095905531	-.120830974960112	.00420727030241057
1.82903731366609	226	.423219547458316	.0899453371809403	.304712482989939	.426494751087403	1.05882940970166	.443416802087257	-.607213307351846	-.730223645135646	.451585185534733
1.83477389648728	201	.459530931033353	.0990983758451295	.328816622234143	.447469368298819	.556183520794935	.824632117527144	-.275804855509201	-.484786172932747	.248875088708322
2.16007910422903	219	.386928794757887	.117692892162498	.329707475031068	1.63687993238234	.918088560807779	.0624180800293121	.397455696706305	-.475715172455734	1.50280074133604
1.96271918735731	230	.354095307871663	.0764780029811551	.311285911999138	.915274607698377	1.13925275192674	-.282284512601393	-1.09483152260754	-.663290502102507	1.04272911558904
1.83909047523774	206	.386677397398111	.0805197130776381	.326832517512118	.463252037141217	.65671269857628	.0597787830823999	-.948491390656307	-.504989078443125	.304223495431968
1.83221095486268	193	.59128673067247	.0651147303327996	.319828099702616	.438098507424533	.395336836344782	2.20787130522337	-1.50626697420147	-.576310712623882	.173196477932586
2.56801865373995	164	.392322438891501	.0787883166227247	.33606883226105	3.12842571200279	-.187732394787023	.119043290840053	-1.01118089079943	-.41094142457416	-.587306850827581
1.38027689302408	83	.275536776162503	.165272924907665	.547399815065618	-1.2143040198868	-1.81630507484482	-1.10703180938548	2.12020871559077	1.74091065743618	2.20554655372486
2.02253208325662	229	.4291154178995	.0620482908784471	.304667140806235	1.1339679718315	1.11914691637047	.505314639314639	-1.6172950152183	-.730685336417783	1.2690767589381
2.30014926153781	222	.500469238836908	.0909921437366214	.317257895912342	2.14901721408292	.978406067476586	1.25442322947024	-.569311081356198	-.602481500758656	2.10261148137036
2.5209469202022	218	.460359877072413	.0831662702848202	.328907572787301	2.95631774752172	.89798272525151	.833334813339047	-.852666227131456	-.483860079964382	2.65472226762896
1.83985207612484	173	.282292346006679	.0959306987741756	.368147696301109	.466036671752574	-.00677987478060084	-1.036108411939	-.390498455365777	-.0843022850734301	-.00315967027765043
1.51450414276933	79	.237409506499697	.190003322656442	.534735305066017	-.723530109615987	-1.8967284170699	-1.5073112176689	3.01563406361655	1.61195582152609	1.37234011951434
1.71773535468175	223	.405621873783714	.0949196246690344	.298593553540798	.0195423793803379	.998511903032856	.258667501444153	-.427106899422067	-.792528901563592	.0195132984248512
1.76423692715295	175	.318997514939594	.120695222420122	.366341815294432	.18956566897873	.0334317963319374	-.650758938154286	.506162505352528	-.102690449234264	.00633752083682438
1.65717931514966	174	.428718700006953	.105724324436507	.359193127315148	-.201868134267836	.0133259607756683	.501149693733994	-.03589596347658	-.175481096907967	-.00269008683911053
1.57842337411547	216	.395385326137351	.0968331686431652	.302343596504928	-.489822787378612	.857771054138972	.151199034098105	-.357822296869185	-.754344544244562	-.420155808671041
1.29083981695954	126	.299691226667161	.128470480918885	.47225225310084	-1.54131201287397	-.95175414592525	-.853446141150555	.787685011297244	.975729728800415	1.46695009841719
1.80278032163212	203	.449359619281077	.0856807651713307	.317125196158549	.330491542521946	.596395191907473	.717848529673252	-.761622707260286	-.603832699895158	.197103566926173
1.81715694830554	195	.442620634565762	.102884423724804	.32778272129299	.383056675923762	.43554850745732	.647099251318585	-.138721607809821	-.495313743775825	.166839763470157
1.88862422306173	230	.456269727626142	.0843831481378661	.290743962733844	.644361842758822	1.13925275192674	.790394350656474	-.808606148270719	-.872456407207635	.734091002599573
1.75847603252834	206	.328852657899092	.117078196244699	.326130381251283	.168502160734734	.65671269857628	-.547294650591501	.375199107398015	-.512138495696959	.110657508692041
1.93628347858836	205	.566930580876663	.0799498147752826	.304584866166017	.81861795870988	.636606863020011	1.952168095564	-.969125971260705	-.73152308795568	.521137810706142
1.58893907799106	169	.321761127849999	.0738095919305959	.370640466337912	-.451374311975384	-.0872032170056773	-.621745128608398	-1.19144795869948	-.0589199567348163	.0393612920779777
1.83137062244641	199	.432206325890843	.0885836501489811	.319664964366234	.43502600741695	.515971849682396	.537764558566009	-.656516561463663	-.577971818385964	.224461173706871
1.49539174724804	80	.260835649338003	.145941036029069	.52320664390141	-.793410592918952	-1.87662258151363	-1.26137169258333	1.42024976212151	1.49456662851413	1.48893223508382
1.90751340924779	120	.25347711349582	.151044855438289	.415537144040201	.713426207736575	-1.07238915926286	-1.33862533279389	1.60504619431749	.398235014613425	-.765070531110719
1.81271325209133	223	.453521551343785	.084894479442092	.289496513208665	.366809228618967	.998511903032856	.761542602658544	-.790092130999582	-.885158410587999	.366263380918339
1.65931549935211	222	.383993855248697	.0810824253214646	.289763133091962	-.194057622795056	.978406067476586	.0316055969830307	-.928116999112538	-.88244358598744	-.189867155582765
1.4702326518086	196	.451410352429859	.0852915220261437	.317485350504984	-.885399571841821	.455654343013589	.739378166035922	-.77571622012192	-.600165471976487	-.403436160212098
1.80187239839223	202	.416884040751519	.0923553608521299	.315506289423793	.327171910781652	.576289356351204	.376903440438226	-.519952426776966	-.620317021226247	.188545689880552
1.98076965564029	217	.449362808152645	.101340760939291	.301130331676209	.981272375798896	.877876889695241	.717882008063801	-.194613745129803	-.766698466102406	.861436341210194
1.42161016829512	128	.332574683012412	.136288169986292	.443375844041	-1.06317752979207	-.911542474812712	-.508218943803371	1.07074382114944	.681699198436289	.969131476671929
2.0429304910501	200	.419138005884072	.0918587087703747	.316985349293334	1.20855049047138	.536077685238666	.400566709209604	-.537934946414176	-.605256673626231	.64787694942595
1.65795004186468	203	.48471805721319	.0935100193958676	.303296273417949	-.199050132972285	.596395191907473	1.08905933858935	-.478145152228445	-.744644027209333	-.118712542253214
1.69906019245909	125	.212974439688323	.144057330993501	.430626626706142	-.0487394516662742	-.971859981481519	-1.76384293817036	1.35204555229901	.551881840366332	.0473679225938046
1.82867627825728	212	.423545882088253	.0903949621139589	.30069838183257	.425174700504052	.777347711913895	.446842828491162	-.590933522197596	-.771096742957145	.3305085806005
2.04774541149678	204	.565545436721396	.0805218572357417	.298626892945086	1.22615524166568	.616501027463742	1.93762614992349	-.948413756097589	-.792189427126015	.755925966316942
1.59631518039057	169	.423045602939424	.0910102262015795	.354746180127424	-.424405133779184	-.0872032170056773	.441590644334237	-.568656360892631	-.220761596896666	.0370094929792697
1.33831787322172	207	.516224214247781	.0882150965784558	.287004103305251	-1.36771841419658	.676818534132549	1.41982694945222	-.669860956992849	-.910537071912091	-.925697172202621
2.00296118759418	221	.299683145326546	.0718012419722445	.307138828238595	1.0624110785033	.958300231920317	-.853530983161749	-1.26416524690012	-.705517679139999	1.01810878292443
1.7020383341928	77	.263538119783476	.169459663836252	.486820918486889	-.0378504982922945	-1.93694008818244	-1.23299978763487	2.27179997588129	1.12407339581526	.073314147500026
1.66735425193715	204	.463345675322173	.0830944974080739	.301046954830644	-.164665602565577	.616501027463742	.864681237230332	-.855264942032535	-.767547440712468	-.101516513169614
1.56195152715518	180	.420337252416852	.0915966305525505	.339009252159994	-.550048656249698	.133960974113283	.413157007355065	-.547424137885704	-.381000955848007	-.0736850538009119
1.93791866156259	205	.462298255536365	.0832827629263507	.304040104708024	.824596663807349	.636606863020011	.853684893254078	-.848448322302567	-.737070055381016	.524943895403163
1.75094293188059	178	.497919801204299	.0905940975957697	.330157258991844	.140958951227153	.0937493030007448	1.22765794058222	-.583723328495251	-.471135301867872	.0132148034292616
1.35825685312156	200	.518105672364555	.0743120140750162	.296549612086882	-1.29481569771518	.536077685238666	1.43957945070271	-1.17325651964162	-.813341087333739	-.694121802041841
1.76898109430228	174	.425527296916538	.089457539324838	.340011969147154	.20691172551549	.0133259607756683	.467644725979343	-.624875237802934	-.370790911831495	.00275729753824527
1.70327909722066	170	.347489226287546	.110799049594823	.355746713949708	-.0333139073686336	-.0670973814494082	-.351638506499936	.147847039251509	-.21057378269152	.00223527595028346
1.01236159623351	72	.258586172355195	.148892246118307	.615332974003311	-2.55950947702792	-2.03746926596378	-1.28498784248309	1.52710563836328	2.43263180290021	5.21492189538742
2.09825548372867	197	.472289275082838	.096421348776167	.311089607983878	1.41083477361133	.475760178569858	.958575682119341	-.372733255903357	-.665289343911399	.671219003825894
1.43468466221042	79	.223359826299621	.172374220803044	.531338776005665	-1.0153733729178	-1.8967284170699	-1.6548118839058	2.37732873497534	1.57737107662436	1.92588753034931
1.39782340404667	199	.379401198967585	.119467189494583	.312801675934733	-1.15014886627596	.515971849682396	-.0166104372337074	.461698529442871	-.647856419804869	-.59344443794252
1.2313526751015	83	.265556660625706	.142500271881787	.548801642772205	-1.75881432537694	-1.81630507484482	-1.21180812242859	1.29566836778437	1.75518459791101	3.1945433848919
2.12050060393064	130	.351097049389514	.109047951361207	.361073187360319	1.49216941055491	-.871330803700173	-.313761750329908	.0844441873770195	-.156337613691183	-1.30017317175563
1.69382083564522	76	.182181498872684	.168406394398901	.489913159375932	-.0678960658092828	-1.95704592373871	-2.08712284355038	2.23366374523569	1.15555976334576	.132875718829952
2.10347302351589	199	.339728336255018	.0790507313830371	.315031121636506	1.42991161835208	.515971849682396	-.43311626500315	-1.00167951397295	-.625155359546584	.737794142603471
1.585829753805	174	.388155929862972	.11732081210786	.344751743569158	-.462742906593753	.0133259607756683	.0753011665469498	.383983616078966	-.322528734071783	-.00616649382248709
2.09725248336564	200	.420823646649415	.108213426879843	.308313577501341	1.40716751222364	.536077685238666	.418263420621072	.0542281600509592	-.693555937357831	.7543511026959
1.72042416128853	200	.443398540801966	.102224050736731	.301945253579736	.0293734392796944	.536077685238666	.655266105401805	-.162632048663985	-.75840062273127	.0157464453365571
1.77990885622723	178	.390151244946721	.116720808931993	.332886448194842	.246866805133041	.0937493030007448	.0962489959647267	.36225901391021	-.443345664064964	.0231435909152433
1.59221327709136	223	.445419041548844	.102238038045376	.266687332369843	-.439402886661157	.998511903032856	.676478346680794	-.162125603485116	-1.11741012600428	-.438749012558162
1.92486482326663	206	.473617819788888	.095242605283043	.293572653935648	.77686802989203	.65671269857628	.972523418044805	-.415412585742113	-.843653602378987	.510179100348033
1.9441379471824	205	.426539284511218	.0897605809246018	.298344791782092	.847336183007199	.636606863020011	.478269084848235	-.613902865555172	-.795061887978041	.539420029387563
1.919431586055	121	.37876553087365	.119667686832498	.38266700710826	.757002532559399	-1.0522833237066	-.0232840031815248	.468958032521007	.0635388349322251	-.796581141015915
2.08259854565728	227	.448259573217723	.0699481818853698	.281414651685454	1.35358844892877	1.07893524525793	.706299688352642	-1.33125988039765	-.967450984608361	1.46043428512327
1.71118021837042	122	.344060964486321	.111277994067279	.405581819837054	-.00442510774299486	-1.03217748815033	-.387630137093241	.165188411003412	.296866134247026	.004567496594959
1.66535925470703	133	.257147719114476	.148034075623113	.406009461215785	-.171959893355738	-.811013297031366	-1.30008945393155	1.49603344849676	.301220540680781	.139461760067599
1.51092945855298	209	.385801146065313	.118036893825857	.287544001380979	-.73660019601179	.717030205245088	.0505794523120115	.409911129581416	-.905039625286372	-.528164589729906
2.26316615136443	232	.393824452597563	.0796165447637457	.289798698921462	2.01379619429586	1.17946442303928	.134812192280237	-.981192838081791	-.882081441245376	2.37520096642385
1.70204645886075	174	.346389218338143	.11115090764608	.337306706025505	-.0378207921404734	.0133259607756683	-.363186947680964	.160586932123554	-.398336925215106	-.000503998392568652
1.80516723645521	199	.378920557012726	.101040741274971	.302498588652398	.339218798153231	.515971849682396	-.0216564601718472	-.205476700714559	-.752766355515194	.175027350730162
1.62352978238782	209	.325374105612784	.139304247478973	.294891075001568	-.324900624344602	.717030205245088	-.583814256195587	1.17994838251523	-.830228939899232	-.232963561358067
1.49475812529411	121	.312392931417048	.143685593312602	.430645939721688	-.795727299284864	-1.0522833237066	-.720097204642907	1.33858586816151	.552078492803003	.837330567255549
1.85455439357864	173	.360720523050784	.106734919575619	.329877190706173	.519792625484312	-.00677987478060084	-.212729644521345	.000695138427442762	-.473987063193297	-.00352412891266338
1.50950625504152	199	.387619567874094	.117483152787574	.298925271079368	-.741803842467752	.515971849682396	.069670166440398	.389861562770658	-.789151227989475	-.382749900699595
1.5547234258547	122	.317722201421207	.142659199542192	.420933195890006	-.576476699331879	-1.03217748815033	-.664147826082282	1.30142273765237	.45317965762574	.595026271493569
1.56491439591419	174	.366203296083919	.0850214987823836	.334016697343823	-.53921554531851	.0133259607756683	-.155168713333122	-.785493080950246	-.431837039289986	-.00718556520654505
1.42877642133046	131	.36537409656988	.12463600825434	.412535540760721	-1.03697562197664	-.851224968143904	-.163874070253872	.648848424234453	.367671553541126	.88269954078307
1.68614180084509	170	.478781638646275	.0951138582606539	.324948630757629	-.0959728530720633	-.0670973814494082	1.02673580657925	-.420074190804075	-.524171526663071	.00643952713136424
1.5875175328951	203	.383610828559718	.0705936850445462	.287111624221256	-.45657189478137	.596395191907473	.0275843885991837	-1.30788783855551	-.909442253235271	-.272297282807693
1.90357688511643	126	.187515788671773	.144417183229428	.389410500899548	.699033129248492	-.95175414592525	-2.03112076463743	1.36507489444167	.132203641967293	-.665307678901354
1.97251661242131	201	.311830179378137	.0682497027739094	.300349760268705	.95109684661313	.556183520794935	-.72600526087504	-1.39275752653111	-.774646539717094	.528984392766251
1.91174624889099	179	.39194097978214	.0982328411754789	.314501379734848	.728902702019109	.113855138557014	.115038539701833	-.307143683564993	-.630549392162545	.0829893181329675
1.25538262456042	201	.542255804290594	.071002423049155	.270237127816856	-1.67095383295124	.556183520794935	1.69311978030967	-1.29308846598795	-1.08126476472316	-.929356985896614
1.87159203372216	169	.464341112647662	.0980718003976527	.318034381824856	.582087198984789	-.0872032170056773	.875131842981906	-.31297456408686	-.594575027200824	-.0507598763292974
1.63265412240448	199	.370626456064928	.103882157862891	.294780427116959	-.2915393803564	.515971849682396	-.108732137213213	-.102596170325584	-.831355598554324	-.150426113337751
1.70106703428519	219	.38090352582023	.101079337436408	.264142711242921	-.0414018535842207	.918088560807779	-.000838248221923241	-.204079231024089	-1.14332042177458	-.0380105681719116
1.99606391851933	122	.321021026889401	.119934436663444	.360726549884939	1.037192654372	-1.03217748815033	-.629515083740202	.478616371324816	-.159867207710953	-1.07056690871766
1.39408904972318	179	.429266109566766	.0896913945896123	.31477593799564	-1.1638027530773	.113855138557014	.506896676841583	-.616407928300864	-.627753735996667	-.13250492370465
2.01192027881122	123	.208359233149408	.149430157816801	.37095253337133	1.09516812476183	-1.01207165259406	-1.81229571642699	1.54658206469188	-.0557423720443199	-1.10838861389604
2.22857975434462	172	.297235557400672	.0723924897167972	.309477487559332	1.88733825568945	-.02688571033687	-.87922700218842	-1.24275765682358	-.681704564462466	-.0507424296501601
1.811784374567	206	.362979618843798	.124872010929732	.284011809614896	.36341298191315	.65671269857628	-.18901251147509	.657393486060575	-.94100573922308	.238657920049838
1.11877229324146	178	.323506896726323	.118348061053178	.333499742832251	-2.17044098337742	.0937493030007448	-.603417161801578	.421177710315318	-.437100865858472	-.203477329395884
1.60945957966562	125	.314923523624353	.144602627304288	.398949275463345	-.376345382554151	-.971859981481519	-.693529764584779	1.37178935681941	.229331056189919	.365755016519733
1.93982480793701	168	.414376900804912	.092914146378123	.3100902073088	.831566089996875	-.107309052561946	.350582214103717	-.499720211785241	-.675465619982656	-.089234569260207
1.6380275116214	121	.210068494809802	.149260564691914	.408404331343633	-.271892704719375	-1.0522833237066	-1.79435102088296	1.54044152524657	.325606015079109	.28610815901368
1.46335945416051	131	.327773486200503	.117463668167317	.397026476970038	-.910529983827609	-.851224968143904	-.558624342247046	.389156073799069	.209752393912389	.775065856477726
1.36658429731811	168	.524669574434787	.0863896005030616	.317828281395276	-1.26436813689084	-.107309052561946	1.50849062267854	-.735957567133718	-.596673619809486	.135678146859269
1.48091989121439	77	.263965578172376	.17251783066301	.48798534602104	-.846323912591301	-1.93694008818244	-1.2285121127374	2.38252848591127	1.13593003784882	1.6392787138855
2.17028152062904	170	.432845613625328	.104716308782482	.293206763729602	1.67418293754967	-.0670973814494082	.544476125335558	-.0723936687294365	-.847379234991955	-.112333291176861
1.97748045390065	205	.357092730056764	.0538183064430004	.272639774164505	.969246096466671	.636606863020011	-.250816054743309	-1.91528200079846	-1.05680010991055	.617028716966039
1.65252038209601	130	.189093649820954	.108629969099466	.386427559084314	-.218902550131749	-.871330803700173	-2.01455557828307	.0693101035668816	.101830198989634	.190736534938314
1.68515508928656	120	.289437048705216	.0828468671693983	.38455380933487	-.0995805578474211	-1.07238915926286	-.96109970048854	-.864231008607779	.0827509695931758	.106789110708923
1.9151324261603	126	.241019050010563	.099489864917038	.357300293248941	.741283552125801	-.95175414592525	-1.46941639977398	-.261630023303792	-.194754650043497	-.705519694041927
2.27942271227513	221	.30398503850921	.0788820161859947	.275536971131908	2.07323491468119	.958300231920317	-.808367527375796	-1.00778826586459	-1.02729975343861	1.98678149956428
1.6612293332651	176	.463505708368976	.0982485611153555	.294473806573341	-.187060088726008	.0535376318882065	.866361345295939	-.30657450417783	-.834477725023502	-.0100147541711883
1.81527930252572	126	.297109019704517	.0903903000966121	.354484546101934	.376191456207089	-.95175414592525	-.880555459080047	-.591102322091058	-.223425653605265	-.358041778106754
1.24837793131445	77	.305368202820491	.126082138420068	.507946209879132	-1.69656503113266	-1.93694008818244	-.793846367141277	.70120915130774	1.33917911132463	3.28614482100933
1.53112109569143	172	.370351474744911	.122386430249136	.307476913052004	-.662773691095584	-.02688571033687	-.111619030532321	.567396876682188	-.702075171562665	.017819141477694
1.46569536013198	127	.381740243918647	.118735175695	.378301253497159	-.901989231410949	-.931648310368981	.00794604260971516	.435194155436848	.0190850786825813	.840336743415026
1.86791768012859	182	.403252550455228	.0943989687225293	.278086484559677	.568652692323463	.174172645225821	.233793143842731	-.44595853847927	-1.00133964240874	.0990437436367626
1.98966822742475	173	.347494976951837	.110797215990943	.28864538778727	1.01380814538945	-.00677987478060084	-.351578133110496	.147780649078207	-.893824891885606	-.00687349227729362
2.14556458994364	177	.293303554315697	.106902700966053	.284969309812208	1.58381064172011	.0736434674444757	-.920507164186429	.00677007953626712	-.931256109680986	.116637307431729
1.78081552904819	175	.383491381409824	.100397239373563	.286682831176212	.25018186497762	.0334317963319374	.0263303718572671	-.228776282058818	-.913808386371475	.00836402915587605
1.49494281718474	82	.263311830330986	.171312451128635	.455420617059357	-.795052011952881	-1.83641091040109	-1.23537548904083	2.3388847321781	.804343637755734	1.46004218908661
1.99290153995047	168	.3918067765362	.116227619436791	.282559096029887	1.02563007748138	-.107309052561946	.113629605981961	.344401865801634	-.955797818978641	-.110059391893563
1.37076912239885	120	.294892552710749	.130561032020586	.398002193450575	-1.24906719782986	-1.07238915926286	-.90382505337808	.863378595639165	.219687508547412	1.33948612214359
1.51516421596829	120	.340809388576802	.132995147583261	.377673101555874	-.721116689795992	-1.07238915926286	-.421766829611787	.951511782860184	.0126889977826838	.773317720700744
1.64305872317216	126	.341114233547013	.0912748575993169	.351041483207953	-.253497130267448	-.95175414592525	-.418566412551415	-.559074725213954	-.258484223619853	.241266944712197
1.1438375689385	168	.375821583451072	.0822476033700373	.306932280680035	-2.07879503675183	-.107309052561946	-.0541910558697633	-.885928839817494	-.70762082458523	.223073525864316
1.63366153604276	124	.31539284910116	.14302351874408	.356538244459467	-.287855982749303	-.991965817037788	-.688602547770932	1.3146138173696	-.202514119348286	.285543295117128
1.57917228226829	171	.428421704855991	.0731871000089295	.278007456879892	-.48708456109974	-.0469915458931391	.498031688056129	-1.2139868216512	-1.00214433216613	.0228888565067579
1.19900616866031	73	.25484771778845	.148488268474883	.508165896927086	-1.87708257180135	-2.01736343040751	-1.32423603400337	1.51247862647159	1.3414160480258	3.78675773620733
1.40670515083734	76	.287323877983298	.158492810397932	.461645716301211	-1.11767461376192	-1.95704592373871	-.983284838151213	1.87471786436366	.867729955211572	2.18734054692901
1.41143671386096	73	.191227551904789	.13800612429161	.461793487642822	-1.10037464157891	-2.01736343040751	-1.99215279227173	1.13294661494833	.86923461896171	2.21985556166908
1.64329491154927	176	.411832205458755	.0929660513612389	.257303649055611	-.252633556785798	.0535376318882065	.323866712143319	-.497840863218228	-1.21295834240248	-.0135254023658064
1.47409696121244	129	.335551438452668	.135079125693947	.347364928171555	-.871270531425526	-.891436639256442	-.476967455911163	1.02696737577039	-.295920299034383	.776682474417146
1.04764684282526	126	.300703376989463	.128038056647597	.390058236367293	-2.43049634089074	-.95175414592525	-.842820073884581	.772028018735044	.13879912974841	2.31323496909891
1.73919400385703	177	.298284262841291	.12907645763929	.254437589233877	.0980014492403635	.0736434674444757	-.868217160756106	.809625900452211	-1.24214164866793	.00721716653664414
1.51133931297969	132	.305250686392438	.148487773990655	.328101216494342	-.735101648883543	-.831119132587635	-.795080114186388	1.51246072244447	-.492070705045563	.610957044783831
1.62423259627099	125	.277972787849237	.137734395733931	.323185787509399	-.322330932137613	-.971859981481519	-1.0814573235867	1.12310800900273	-.542121464072246	.313260533738181
1.34021382945126	131	.254121205046774	.178363686427466	.34450342321495	-1.36078624614397	-.851224968143904	-1.33186333312341	2.59419218358291	-.325057225938507	1.15833522902456
1.40268136068971	119	.261717655807104	.101735124396341	.325595561406847	-1.1323867622162	-1.09249499481913	-1.25211194147405	-.180334838685805	-.517584233848919	1.23712686992065
