# Supplementary material for: Dissecting the chain of information processing and its interplay with neurochemicals and fluid intelligence across development
Source: eLife. 2023 Sep 29;12:e84086. doi: 10.7554/eLife.84086 (PMC10541179; doi:10.7554/eLife.84086)
Supplement: Source data 1. [file elife-84086-data1.zip › DataFiles/F2C.csv]

metab	age	c1	c2	dv	Zmetab	Zage	Zc1	Zc2	Zdv	ZmetabByZage
12.6648569431156	103	.220307119308058	.137100648205602	.623957655875125	1.6428351292045	-1.50967026424389	-1.77684036725693	1.12713509832585	3.29777266224614	-2.48013934361531
11.3055130614998	144	.312733693964266	.0865928505104296	.495616155390245	.32416894407978	-.728149041592381	-.820511242574033	-.666885600579562	1.69172506202979	-.236043305945706
11.2603025065992	96	.258087621879361	.173919087519443	.592616114816123	.280311292778711	-1.64310071689171	-1.38592904020098	2.43491419867529	2.90556899768931	-.460579686117542
11.7613394080103	96	.256912139104291	.175579850848765	.606934048040995	.766354911561281	-1.64310071689171	-1.39809165054918	2.49390397698177	3.08474161300849	-1.25919830457982
10.9900787114595	97	.159091976592675	.149278788625159	.548535260305744	.0181738116850895	-1.62403922365631	-2.41022772438981	1.55969872184235	2.35394734503284	-.0295149830199287
11.7453913170305	244	.478498692155167	.094271093745311	.386960387682838	.75088405935326	1.17800028194788	.894643692168734	-.394156875052012	.332021970536755	.884541633628312
11.1032003115802	91	.296553483643452	.152842564432756	.550295433912356	.127910303608719	-1.73840818306872	-.987926365668717	1.6862828901657	2.37597391154627	-.222360318492201
10.51062203525	106	.324581889307794	.140299783863856	.511795383678579	-.446935359511707	-1.45248578453768	-.697919073340299	1.24076736604325	1.89418966364081	.649167256297993
11.9261078697486	150	.28734197386203	.108355743066809	.478809376736897	.926192758192883	-.613780082179965	-1.08323699596138	.106125330323311	1.48140738285666	-.568478667238117
11.4491702699383	226	.492684844772775	.0919979484094683	.399005553370138	.46352728127411	.834893403710637	1.04142648668295	-.474898264901047	.482753490529974	.386995869575679
13.769014677948	104	.295202007867951	.153542298912166	.614193561159327	2.71395148736745	-1.49060877100849	-1.00190995913437	1.71113723339752	3.1755861455906	-4.04543989116145
12.0088457858165	98	.285706027380555	.132450465557655	.549416076988604	1.00645478285197	-1.6049777304209	-1.10016398121943	.961962109108287	2.36496976190029	-1.61533751315302
10.8709554739773	154	.309784798850613	.146314457971161	.478061064420544	-.0973847215564319	-.537534109238355	-.851023184548634	1.45440665221445	1.47204310711304	.0523476095552618
10.9450017837421	89	.249814375164158	.180568452217878	.543994866483362	-.0255542111604546	-1.77653116953953	-1.47153155028928	2.67109749012582	2.29712949129945	.0453978526395425
11.6776487267844	99	.289256800511803	.156698113411107	.54089973143804	.685168632772526	-1.5859162371855	-1.06342446368148	1.82323074749559	2.25839740391459	-1.08662005992414
12.2000332512946	100	.405155730600165	.112398185380589	.523367433533873	1.19192105754178	-1.5668547439501	.135770927637098	.24971157870463	2.0390006782344	-1.86756716342336
11.7661987693139	98	.335046005183103	.114272110016555	.50065949302968	.771068858869996	-1.6049777304209	-.589647844931831	.316272777935717	1.75483668439897	-1.2375483471074
9.23649284062958	219	.502762619464807	.0905770778354239	.389734785690283	-1.68293686520062	.701462951062818	1.1457002789968	-.525367129841181	.366740399455443	-1.18051785991604
9.54236031717844	248	.452110515255618	.100254237408979	.382762012233545	-1.38622232231764	1.2542462548895	.621607693483393	-.181637540078689	.27948408692413	-1.73866415621112
11.1649687952537	185	.538966702710967	.0840979502138923	.389769851466631	.187830395815155	.0533721810591277	1.52030054271459	-.755503655175932	.367179207679912	.010024917893854
12.0736306673809	225	.59648275180528	.076345491597503	.343357696556699	1.06930100872731	.815831910475234	2.11541372407155	-1.03086848714007	-.213616012356864	.872369884823095
11.0679797232749	229	.41594113465754	.0925647232481594	.35421595084376	.0937436740703638	.892077883416845	.247366494820091	-.454766605263711	-.0777373357449469	.0836266583484087
11.6401365276344	244	.404594634868659	.0663769885659002	.308647330577115	.648778967715904	1.17800028194788	.129965322574156	-1.38494650265224	-.647976681147001	.764261806891192
12.4276090333054	91	.302792507574449	.14969325131134	.543369348924999	1.41268674630498	-1.73840818306872	-.923371768497944	1.57442030290237	2.28930185199567	-2.45582619988931
11.1291045328448	279	.546629171368816	.082919092696849	.309257267137176	.153039353803886	1.84515254518698	1.59958338936045	-.797376294315731	-.640344020278387	.282380953185011
9.33352800062365	195	.48493578975321	.093906801432785	.383422378140021	-1.58880543460173	.243987113413154	.961247739049545	-.407096420606306	.287747813585837	-.387648051763608
10.9113156028889	156	.421099509117689	.0744596977208265	.387630452492113	-.0582323496343703	-.49941112276755	.300739712973097	-1.09785127797655	.340407067912582	.0290818831122934
10.8267744951125	250	.489874177962368	.0785946223523099	.328719018156648	-.14024360637774	1.2923692413603	1.01234478003559	-.950980087471165	-.396802387971279	-.181246523180033
10.0935391133919	247	.499318719778302	.0907756772100542	.353545137603192	-.851537280251246	1.23518476165409	1.11006657099733	-.51831294404938	-.0861317988853753	-1.05180587254671
11.1681980573636	246	.497642610801808	.0915089824053307	.332931330694313	.190963023846091	1.21612326841869	1.09272402815913	-.492266179807536	-.344090097582597	.232234576706824
11.1842518864308	241	.449979613755738	.06968080597605	.315047332521667	.206536449981298	1.12081580224168	.599559454935705	-1.26759597283931	-.567887951269337	.231489316877936
9.40047230752196	222	.402698110913086	.0956087822955054	.368491334975482	-1.52386440313258	.758647430769026	.110342166559563	-.346642608795122	.100902826169162	-1.1560758142769
11.852994950971	93	.19882724346125	.132731173237313	.492886180074906	.855267707518295	-1.70028519659792	-1.99909063395006	.971932755436752	1.65756253247166	-1.45419902222159
9.96337603575112	215	.310181865300083	.0873052394111542	.351814758122322	-.977805291869202	.625216978121207	-.846914775127696	-.641581776380303	-.107785525873259	-.611340469773388
11.6078032365015	259	.417438816681623	.109090882534619	.317638648332205	.617413234403397	1.46392268047892	.262862870667321	.132237247334485	-.535460587375398	.903845237070984
10.4551322629419	228	.449587226166673	.0856373886450838	.345281510109584	-.500764627699521	.873016390181442	.595499457245833	-.700823298156287	-.189541678425895	-.43717572760479
10.9418956911786	214	.386537271560983	.0996061152437308	.356417994532892	-.0285673554330334	.606155484885805	-.0568725269333489	-.204658630542624	-.0501812687740868	-.0173162591844155
11.9263022123342	219	.354269410838362	.128542763001299	.364276733720929	.926381285172278	.701462951062818	-.390745064296509	.823161773493212	.0481618950972124	.649822150106312
11.609900050154	101	.210171761139857	.126686278526907	.47015648110072	.619447301939548	-1.5477932507147	-1.88170997041377	.757220043181456	1.37312625618367	-.95877635311546
11.1270535901606	142	.341598517806014	.112709727970672	.416985050798772	.15104978456989	-.766272028063187	-.521849609581765	.260777471115396	.707746408559288	-.115745224760877
10.1399247340008	247	.513960453060756	.0881896547907638	.341797163113605	-.806539726504747	1.23518476165409	1.26156321604701	-.610167627083479	-.233144309765494	-.996225579847323
10.4556215705813	253	.480539954879251	.080121279461091	.324043861532448	-.500289962350358	1.34955372106651	.915764446685844	-.896753718904986	-.455306644572335	-.675168180302149
9.71103903084597	217	.494178576555246	.0921504311931955	.360685619329685	-1.22259123612088	.663339964592013	1.05688198974963	-.469482125557884	.00322319149494872	-.810993627278933
11.150823331139	248	.352024729260951	.0769278398931676	.30354883490295	.174108227750678	1.2542462548895	-.413970574666248	-1.01018366332931	-.711778543453971	.218374592601736
11.4282530889111	217	.419770584750768	.108484897632938	.352806130787701	.443236036592217	.663339964592013	.286989456823126	.110712858894484	-.0953796268917392	.294016176818985
11.5604021624506	143	.320348807400499	.142153702039768	.442353214946112	.571430614159272	-.747210534827784	-.741718375977797	1.30661794225994	1.02520006927545	-.426978974822919
10.9686798630033	152	.402586265746362	.112587037333482	.406251778351614	-.00258468676510144	-.57565709570916	.109184915078687	.256419539217253	.573431737224607	.0014878932765162
9.90935811951092	221	.509874384067984	.089313702235203	.354511474912964	-1.0302067485574	.739585937533623	1.21928504228815	-.57024182406102	-.0740391888450117	-.761926423985287
11.0554716560623	105	.206840766978908	.110097603981616	.430706963853221	.0816099046117353	-1.47154727777309	-1.9161754554987	.167995668733984	.879460510764845	-.12009283297072
10.3493166042748	216	.438560031969464	.0714952113134529	.333455206070775	-.603413804871042	.64427847135661	.481402110097019	-1.20314887991417	-.337534394337735	-.388766523797791
9.11753470797497	241	.548220134415112	.0826784572220979	.356666216084078	-1.79833523429524	1.12081580224168	1.61604493522133	-.805923588838447	-.0470750589736864	-2.0156025483261
13.3112577696899	90	.294369764842823	.153237867650076	.558616156948146	2.26989272924828	-1.75746967630413	-1.01052109988804	1.70032393306557	2.48009827672205	-3.98926764011707
11.6957836386361	99	.247129905135109	.154924244979414	.490325971747936	.702760866314365	-1.5859162371855	-1.49930751064124	1.76022351239897	1.62552444327954	-1.1145198687465
11.6252633200205	219	.433613773935169	.071803883925419	.315760617204379	.634350833518192	.701462951062818	.430223640766225	-1.19218492820131	-.558962006437675	.44497360768883
13.4899021846667	104	.268952120848327	.167719796828102	.547932501532782	2.44319129804846	-1.49060877100849	-1.27351508536432	2.2147173909285	2.34640450598883	-3.64184237812265
12.7366747066762	96	.322683871039523	.140465635253213	.516319235050608	1.71250378154439	-1.64310071689171	-.717557690868639	1.24665835395059	1.95080050746243	-2.81381619113535
9.53920276822596	246	.423378215438833	.0909387271548529	.342674042116313	-1.38928538317209	1.21612326841869	.324317274184413	-.512521462550035	-.222171168477144	-1.68954228094955
10.4779398572799	186	.462763985022259	.0979462455993683	.36427528218979	-.478639539394557	.0724336742945303	.731838148898016	-.263616665447315	.0481437308394031	-.0346696205009894
11.535806449912	239	.41815767597525	.0749835384132643	.294094819063605	.547570916210621	1.08269281577087	.270300840554245	-1.07924462537938	-.830084776385821	.592851097106313
11.1622492064651	144	.359119793482259	.126806624815725	.414063681311142	.185192189382278	-.728149041592381	-.340558608664362	.76149470458085	.671188799078119	-.134847515209101
12.3995003667274	97	.191743055738963	.138862281961871	.493335290496922	1.38541921773724	-1.62403922365631	-2.0723900618337	1.18970776169381	1.66318263752564	-2.24997515081251
10.7211802673963	245	.488906568001022	.0641327898037687	.298834205430494	-.242677978810565	1.19706177518329	1.00233301025174	-1.46465971953057	-.770776757761425	-.290500532112867
10.4666093854278	194	.370095928631963	.104031071510078	.35720361394692	-.489630952454151	.224925620177752	-.226989564705287	-.047485609824342	-.0403501372241507	-.110130545638973
12.4593225206916	221	.37209087795332	.0836762063702345	.304328857974467	1.4434512231928	.739585937533623	-.206348010635189	-.770483860603308	-.702017443752079	1.0675562261891
10.6522982683827	219	.312113268124525	.123357383197627	.352489984235706	-.309498717912329	.701462951062818	-.826930730718618	.638978753761927	-.0993358406591487	-.217101884016941
10.1907729967205	145	.24864526572416	.108912196386094	.375587421615254	-.757213073015782	-.709087548356979	-1.4836282163355	.125890372917266	.189702262638863	.536930361528615
10.028126323102	218	.501487235101752	.0903831478827889	.34065330325747	-.914992624992574	.682401457827415	1.13250399626003	-.532255459268346	-.24745841214071	-.624392301196266
11.1326545726872	194	.473454040923901	.0808661678970541	.338212083292506	.156483160451586	.224925620177752	.842447157630136	-.870295521686445	-.278007497600347	.0351970719119476
9.71733177129303	202	.365810800495652	.104661792142318	.351250277807575	-1.21648680283397	.377417566060973	-.271327384807301	-.0250826162055286	-.114849353640923	-.459123488270891
11.1878863636182	246	.545915711876233	.0822221502712452	.298477957102754	.210062167228013	1.21612326841869	1.59220129070997	-.822131464696047	-.775234799545932	.255461489380445
10.1515385347981	242	.462851439132473	.0827185803649039	.316597032372001	-.795273462979164	1.13987729547708	.732743028398116	-.804498427734937	-.548495223926416	-.90651416414538
10.9031121566622	221	.483248783331189	.0937943280872556	.326721335930932	-.0661903117710592	.739585937533623	.94379244136155	-.411091437597003	-.42180110415026	-.0489534237868416
11.3797434173751	94	.287218084621066	.157810379493799	.472761231776783	.396177993097001	-1.68122370336251	-1.08451886635212	1.86273808034512	1.40572174210715	-.666063832745269
10.058728132899	227	.459969790171946	.099003825662077	.335184659941694	-.88530655928935	.853954896946039	.702926876081374	-.226051762406009	-.315892250303417	-.756011871603589
10.721625904846	245	.418495922264617	.0572979363770758	.279747968806707	-.242245676842172	1.19706177518329	.273800643279173	-1.70743151083842	-1.00961925540236	-.289983039951167
11.4886283811208	195	.411810128415061	.093493271195834	.338257324214513	.501804627903577	.243987113413154	.204623359540824	-.421784881370143	-.277441359025168	.122433862659556
9.83408156637858	258	.408687926168991	.110906126727097	.334499207451274	-1.10323068789375	1.44486118724352	.172318224873946	.196714136121593	-.324469906970529	-1.59401520151365
10.3576579902211	144	.228213905001905	.103033829474319	.364162321242755	-.59532203079296	-.728149041592381	-1.69502959508693	-.0829073255912369	.0467301533354912	.433483166160724
8.78084203370851	227	.588900262958693	.0765980216047764	.338965956553431	-2.12495254602849	.853954896946039	2.03695842105349	-1.02189870265496	-.268573632973539	-1.81461363245899
9.95995726044479	220	.441447190353223	.0872164935205358	.326778097525864	-.981121762007455	.720524444298221	.511275267900727	-.644734001818305	-.421090797484212	-.706922212359313
10.0562250619435	240	.482622904659999	.0556454598262821	.293505897590035	-.887734727078697	1.10175430900627	.937316533279885	-1.76612694544184	-.83745445739913	-.978065560813463
10.0402065129081	230	.475774830696391	.095714960056526	.328757086607017	-.903273928919689	.911139376652247	.866460152377089	-.34287120893754	-.396326004703761	-.823008444542112
10.9650346633489	188	.502099255672004	.0906967465129119	.342084901635226	-.00612080561427173	.110556660765336	1.13883651586724	-.521116536977881	-.229543590119913	-.000676695829907601
10.0352580415792	192	.496955589688121	.091635489892738	.339682241215173	-.908074319680063	.186802633706946	1.08561548494269	-.487772674619586	-.259610146823569	-.169630674517879
9.60104952156609	239	.472470558316109	.081034496840066	.318980019895566	-1.32928936348027	1.08269281577087	.832271155057835	-.864316531871629	-.518674851099951	-1.43921204392072
9.88783123643447	213	.470955223292566	.0808285438084111	.320984278075158	-1.05108945025485	.587093991650402	.816592125276016	-.87163191719136	-.493593844353213	-.617088300931749
10.7471178383978	188	.456494960901627	.0997574405335415	.343511786669563	-.217516576852956	.110556660765336	.66697314257056	-.199283605010393	-.21168775021993	-.0240479063979694
9.11948094623081	214	.358771841663563	.0873952147802461	.324417268873719	-1.79644723626113	.606155484885805	-.344158833593643	-.638385880263099	-.450633877290624	-1.08892634556763
10.9398504389511	188	.49589747416401	.0918310160639057	.337629912392265	-.030551404494445	.110556660765336	1.07466726256454	-.480827648024492	-.285292702882469	-.00337766126259691
8.76969122600701	229	.459309433495199	.083824701191344	.328253449872717	-2.13576967129875	.892077883416845	.696094227300426	-.765209372407277	-.402628444409137	-1.90527288783808
9.62603995194247	238	.455458861987704	.0840611900662162	.313949366876482	-1.30504675943082	1.06363132253547	.656252723999143	-.756809363776092	-.581627739902843	-1.38808861070403
10.3371367401559	219	.614371053290287	.0741225822279889	.310474461777854	-.615229192551985	.701462951062818	2.30050230670974	-1.10982551165275	-.62511221665858	-.43156048498751
10.8963705811897	256	.500224867642642	.0906112387917373	.285228866429557	-.07273014891623	1.40673820077272	1.1194423982111	-.524153743680681	-.94103206855358	-.102312278828349
9.37415441057838	240	.326240374354037	.073500874241769	.300353654760635	-1.54939474996567	1.10175430900627	-.680758883660299	-1.13190837898909	-.751762581200424	-1.70705234212638
11.612161203245	223	.417478957839538	.0460337595796845	.258992268994544	.621640791137401	.777708924004429	.26327820747446	-2.10753144100389	-1.2693531820605	.48345559079273
9.99735311274325	222	.456513794626478	.0997533249860841	.322520614201309	-.944844962180114	.758647430769026	.667168013360355	-.19942978792992	-.474368348787021	-.716804203033001
10.5651406780133	196	.395164916232547	.0968871789781056	.325821466754583	-.394048160295123	.263048606648557	.0323969056678479	-.301234370569444	-.433061941258474	-.103653819518059
10.4324086592194	138	.318422509829664	.119547531102831	.37104326511276	-.522808238766809	-.842518001004797	-.761649596805222	.503654035010916	.132837323252418	.44047535223465
11.5107961959255	247	.394752016530561	.0794294667190486	.262494500168307	.523309081762832	1.23518476165409	.028124671063776	-.92132668457815	-1.22552675061959	.646383403428645
11.531389154093	201	.408512177477249	.094248049727342	.315940579272748	.543285805794496	.35835607282557	.170499769595657	-.394975391144751	-.556709986265384	.194689767786391
11.2906515130189	148	.296936638097337	.0896685516508288	.350611872662324	.309752120121255	-.651903068650771	-.983961902365115	-.557637687161817	-.12283826640587	-.201928357628128
10.903571491549	219	.407484944110168	.11175570919669	.317978210530513	-.0657447222546289	.701462951062818	.159871082008351	.226891031678904	-.53121135348257	-.0461174868895373
9.9278041448517	211	.556539984690512	.0818247927708721	.313477782256936	-1.01231271144448	.548971005179597	1.70212964798886	-.83624547506801	-.587529083923751	-.555730326757762
10.4847487832859	235	.412791957217985	.0759582196576901	.283705148986227	-.472034367147446	1.00644684282926	.214782250348813	-1.04462426165083	-.960099655686522	-.475077498522455
9.17431607343574	218	.552173986462177	.0820864365993406	.317229989634271	-1.74325302324404	.682401457827415	1.65695507260725	-.826951970590815	-.540574485207703	-1.18959840442378
10.1841214261198	191	.392676572809231	.115428314470781	.338023177133098	-.763665598640636	.167741140471544	.00665024896460301	.357340787583787	-.280371442877885	-.128098138454864
11.6342998626306	223	.547875469014072	.070274137453874	.278262313001783	.643116962039119	.777708924004429	1.61247871454821	-1.24652102993738	-1.02821054451174	.50015780055644
12.8413346679619	199	.511668468127838	.0885846944944204	.309532574675619	1.81403184500974	.320233086354765	1.23784826228142	-.596135944104018	-.636898860218957	.580913016473296
10.0564065081787	247	.431538694452346	.105526502029667	.308425360330891	-.887558710532765	1.23518476165409	.408752987408822	.00563160035593837	-.650754385785957	-1.09629899432343
9.77249929958942	158	.287023296706534	.132625558045291	.354653272490322	-1.16297013566444	-.461288136296744	-1.08653431868816	.968181337848721	-.0722647537794093	.536464326449423
10.2042640652456	248	.414303505307142	.109916446114173	.306590668530895	-.744125718075028	1.2542462548895	.230422097074675	.161560999657265	-.673713462556821	-.933316895062561
12.3311514600824	164	.250254009812134	.108212060343614	.354865552022815	1.31911561847737	-.346919176884328	-1.46698269169918	.101021766294592	-.0696083173777206	-.45762650457743
13.1439006521969	188	.409042531989953	.0941258500180766	.322716424809262	2.10754369111112	.110556660765336	.175987298142424	-.399315885441205	-.471918002205349	.233002992906295
10.0405965901779	212	.528662516405472	.0857371073699665	.309913191879125	-.902895524520163	.568032498414999	1.41368409060915	-.697281321181014	-.632135869728878	-.51287400060091
10.6084799774455	192	.402456462733785	.0768043935078504	.302355115317031	-.35200576806373	.186802633706946	.107841855446101	-1.0145684391574	-.726716583519368	-.0657556045543412
11.1689268147216	245	.433708822226377	.104998484195547	.283849608647523	.191669973498898	1.19706177518329	.431207096546899	-.0131234229677776	-.95829190767457	.229440798725925
10.9661420362139	193	.464506438175967	.0675016309406103	.296721525702354	-.00504657033712834	.205864126942349	.749867148733666	-1.34499956789827	-.797214536613829	-.00103890779650608
10.1707911126983	249	.439779819264847	.10306519977952	.299931991666678	-.776597008995131	1.2733077481249	.494023135173756	-.0817930624590123	-.757039214227083	-.988846988724121
10.9385346718918	192	.3415616018151	.132702255436983	.342832440801613	-.0318277978722097	.186802633706946	-.522231575887548	.970905604487269	-.220188989466907	-.00594551646762111
11.5559284903823	151	.477741313599087	.095320977314976	.356587085911775	.567090814525354	-.594718588944563	.886807167075343	-.356865348963561	-.0480652828907497	-.337259449017941
9.88826823194048	252	.490439747150831	.0928529328639433	.297475875095638	-1.05066553162424	1.33049222783111	1.01819667153933	-.444529492581419	-.787774713733224	-1.39790232387609
9.09859819813829	223	.516946328347956	.0880918703137657	.313633507196028	-1.81670507839697	.777708924004429	1.2924577884191	-.613640900197167	-.585580363799881	-1.41286775175349
9.08696837888923	224	.498942010654865	.0912706646133796	.315087136605595	-1.82798688103003	.796770417239831	1.10616879692514	-.500731150984028	-.567389848526032	-1.45648586990723
11.4292330113146	141	.439623432089281	.0870891112035074	.35412173190371	.44418663530018	-.785333521298589	.492405011692745	-.649258580672499	-.0789163783928088	-.348834654414063
11.7378602059753	146	.419726307502846	.0917299567095626	.35676888837392	.743578313089036	-.690026055121576	.28653132427947	-.484417243726204	-.0457902322879574	-.513088410054784
9.43756026989172	252	.438434675360592	.0873252416301293	.297650249398701	-1.48788627977938	1.33049222783111	.480105056987762	-.640871304007662	-.785592618075033	-1.97962113114301
12.1346840483447	101	.214554650329786	.17530266111279	.467530946146461	1.12852739732061	-1.5477932507147	-1.83636062583211	2.48405828687933	1.34027067870764	-1.74672708881946
12.113163977387	96	.350021186937105	.130102892669147	.441688517210487	1.1076513038926	-1.64310071689171	-.434701039729524	.878577076571519	1.01688213470918	-1.81998265149196
11.2641216397649	195	.441983021740893	.0871107579323976	.301433030641945	.284016140264479	.243987113413154	.516819465160597	-.648489695837587	-.738255422273966	.0692962782258757
10.343269337503	196	.40048289101549	.077744027998688	.292664477393153	-.609280110161595	.263048606648557	.0874214934357554	-.981192924823121	-.847983872147052	-.160270284036687
11.1366431243451	154	.375252644402255	.12078794275716	.356950225749795	.160352356664575	-.537534109238355	-.173633508861119	.547713057272392	-.0435210017097479	-.0861948612039632
9.69798682091385	233	.527644869746002	.0854904456607014	.295228027893914	-1.23525286509602	.968323856358455	1.40315459578899	-.706042665611822	-.815903959459217	-1.19612481790761
12.0365935717972	203	.406870928974439	.111924361445018	.307843474851181	1.03337222999664	.396479059296376	.15351792481868	.232881505194368	-.658036019355444	.409710449652067
12.328867371378	101	.275653964440216	.112950137159578	.422581857018646	1.31689988000305	-1.5477932507147	-1.20417173644295	.269316728037811	.777784059391985	-2.03828874613572
12.1459566899671	188	.416243220950818	.0753284151695442	.294250100434936	1.13946271069166	.110556660765336	.250492153446994	-1.06699471412663	-.82814160700692	.125975192360687
11.9218628912075	195	.37832682097373	.101767767661849	.303170715946854	.922074808544943	.243987113413154	-.141825291358147	-.12787743320458	-.716510271225112	.224974370887868
11.1452363538287	148	.396345071415101	.0971413013403594	.338453343593043	.16868843798608	-.651903068650771	.0446078609793464	-.292208026148538	-.274988399917672	-.109968510369031
10.3193225296669	216	.435414122340055	.0884249592323311	.286838603795644	-.63251032156153	.64427847135661	.448851677351731	-.601809689141622	-.920888040129297	-.407512783092941
10.5862338156273	149	.350838599871416	.128573637797269	.35150670716573	-.373586224440671	-.632841575415368	-.4262433445387	.82425843629722	-.111640432491225	.236420894828513
10.5118915997044	196	.438403986005943	.103873984657129	.308041417402594	-.445703786148634	.263048606648557	.479787517105129	-.0530652842226842	-.655558993931271	-.117241759924385
10.7571112591229	191	.463897548523382	.082995644490154	.292761928037549	-.20782220432358	.167741140471544	.743567024438775	-.794657199284972	-.846764388402663	-.0348603335685474
12.454963318241	97	.175768885552402	.177136886282535	.469392905116305	1.43922246772962	-1.62403922365631	-2.23767330692714	2.54920937386268	1.36357097303115	-2.33735373916033
10.4039544689902	220	.435111323457602	.104660040915811	.291654133411522	-.550410951360587	.720524444298221	.445718645631273	-.0251448192067556	-.86062717552874	-.396584544864742
11.9167510736088	139	.283161668517848	.160822505229499	.397939701099364	.917115959571483	-.823456507769395	-1.12649022443576	1.96972781587398	.469415564175721	-.75520510528831
12.7568943292548	95	.201972964000639	.15073910772106	.46018625463696	1.73211834187087	-1.66216221012711	-1.96654215770153	1.61156878556726	1.24836023564286	-2.8790616513258
9.30254821631802	222	.453649938186751	.0843963830744088	.286330289650664	-1.61885816411248	.758647430769026	.637535958592461	-.744903416134994	-.927249012298212	-1.2281425869834
10.7296309992315	202	.389685183221603	.0982496015074779	.290605933502129	-.234480130965478	.377417566060973	-.0243013793583414	-.252841561342234	-.873744202699745	-.088496920318649
9.71378698694747	186	.452480523802552	.10064249513616	.300959118920377	-1.21992551125298	.0724336742945303	.625436137317114	-.167846750718272	-.744185887324344	-.0883636871456869
11.3148050851542	143	.350891088723449	.129173969895986	.356510246627197	.333182908500521	-.747210534827784	-.425700247295218	.845582038997454	-.0490268389589945	-.248957779256151
9.6420157315437	202	.443882313856328	.101622870876015	.295996238915136	-1.28954904716974	.377417566060973	.536471263066417	-.133024120347027	-.806290674103879	-.48669846269905
11.5221234374787	148	.325514864236553	.117618020469468	.344545001822374	.534297361188629	-.651903068650771	-.68826566899972	.435118439063873	-.198758240198542	-.348310089330877
11.8822676434789	139	.435243890169605	.0884595439170837	.340592256297077	.883664429113008	-.823456507769395	.447090301003372	-.600581252283501	-.248222345271219	-.727659224837433
10.5008650000628	150	.313079649104431	.086497164822071	.299439282750804	-.45640042022404	-.613780082179965	-.816931677090792	-.670284325397072	-.763204904739933	.280129487432082
12.5267652398568	157	.328272491434277	.117285112282425	.344335370046219	1.50887575218711	-.480349629532147	-.659732758264787	.423293647533766	-.201381542947464	-.724787908573118
11.2458455127416	149	.36067190808581	.126260925497893	.344590036021362	.266286917345534	-.632841575415368	-.324499024007647	.742111640653223	-.198194688526331	-.16851743228545
12.1828551616937	148	.424965521552312	.107158737842217	.344547321116903	1.1752570138159	-.651903068650771	.340740982103413	.0636080904591542	-.198729216870948	-.76615365375993
10.1904180995508	214	.341686459792544	.112680719161295	.285257912092708	-.757557350062385	.606155484885805	-.520939682071047	.259747087553891	-.940668595184295	-.45919754285587
11.0568643476878	151	.424867998118004	.0901136685617286	.311094140274909	.0829609206259238	-.594718588944563	.339731916248547	-.541827277917555	-.617357646551943	-.0493384016521913
12.340426411302	105	.260261732271776	.147107350860597	.420216231854327	1.32811302134751	-1.47154727777309	-1.36343372328292	1.48256995215178	.748180956702583	-1.95438110113892
10.0575008365999	154	.247965928490171	.0858275860239253	.280234897328381	-.886497129350863	-.537534109238355	-1.49065725516726	-.694067548547512	-1.00352589993467	.476522444767975
10.6563699824097	155	.289293415934512	.10838456885721	.307175468487025	-.305548847923198	-.518472616002952	-1.06304560732681	.107149213109764	-.666395357636739	.158418710499428
11.5143879375967	100	.218631343226546	.122835880053454	.37571476281293	.526793342332633	-1.5668547439501	-1.79417946566188	.620455130125887	.19129579258953	-.825408647515214
10.6899708487548	101	.352822193267353	.129070023895856	.358566446390946	-.272953470962725	-1.5477932507147	-.405719289166972	.841889910567561	-.0232958424874086	.422475540115255
11.536542667432	143	.310189234515139	.10037470559148	.319951722651172	.548285102783754	-.747210534827784	-.846838526548645	-.177358549054953	-.506515098620289	-.409684404889155
12.8999103186876	98	.256759552483768	.177359589839931	.46425222762165	1.87085464822259	-1.6049777304209	-1.39967045004257	2.55711973245918	1.29924125331785	-3.00268004725169
10.0672602762288	192	.440675714096551	.0873691805232203	.270722936424824	-.877029736148562	.186802633706946	.503292875217659	-.639310608683585	-1.12255724930174	-.16383146455186
8.56818961975032	241	.434520473241784	.104312679661268	.288372984852986	-2.33124144118171	1.12081580224168	.43960517370165	-.037482979037222	-.901687010020942	-2.61289224611712
12.6643084370262	149	.409767414183347	.0759825013273814	.311554164352739	1.64230303688981	-.632841575415368	.183487586410005	-1.04376178456772	-.611600969534382	-1.03931764117479
11.0639327600808	141	.43289489464127	.105195902006981	.317195154193037	.0898178142576415	-.785333521298589	.422785463938356	-.00611120591997178	-.541010411050747	-.0705369403462962
10.9070212030701	192	.451768774812758	.0847478092764585	.260760959058439	-.0623982416526035	.186802633706946	.618071737079028	-.732420870678946	-1.24722004179089	-.0116561558793888
12.1070482744613	195	.483621559171299	.0796107520166679	.250675775974596	1.10171861036636	.243987113413154	.94764951811898	-.914887489222632	-1.37342461340922	.268805143536841
11.6843251460947	194	.389544595034022	.116902581877765	.275575728836668	.691645263521578	.224925620177752	-.0257560321881167	.409706290823769	-1.06183008328027	.155568739840595
10.5952465969649	144	.285147092601148	.109189796775008	.295076871803195	-.364843146147864	-.728149041592381	-1.10594722711308	.135750649279771	-.817795505653084	.265660187199116
10.7118057803799	196	.357692250966122	.124853365053121	.27619026849187	-.251771938917792	.263048606648557	-.35532925758198	.692115547215895	-1.05413981992238	-.0662282577255308
12.8768899236291	142	.341105363306014	.112872678529419	.3313573599433	1.84852312715393	-.766272028063187	-.526952233075849	.26656542245421	-.363786547584543	-1.41647156556595
11.6393097576582	144	.285172100589956	.15894259935584	.320527540698769	.647976938424246	-.728149041592381	-1.10568847179151	1.90295416500738	-.499309392048287	-.47182378668758
12.4239454601242	147	.382274874138719	.119125718159233	.299059476792318	1.40913280374776	-.670964561886173	-.100975154462785	.48867137517593	-.76795774342321	-.94547817430605
11.2228263648972	145	.22011948273603	.172936190947501	.314722493394037	.243956606168707	-.709087548356979	-1.77878182532084	2.4000020291606	-.571952942713378	-.172986591773658
11.7316331557376	94	.216534777822984	.143788233027198	.348502675676514	.737537604264299	-1.68122370336251	-1.81587243183191	1.36467595623532	-.149232462707501	-1.23996570241034
12.323961238329	98	.255778076798604	.177208287351467	.391683599848147	1.3121405605704	-1.6049777304209	-1.40982568717412	2.55174551682344	.391127587463065	-2.10595637889749
