# Supplementary material for: Dissecting the chain of information processing and its interplay with neurochemicals and fluid intelligence across development
Source: eLife. 2023 Sep 29;12:e84086. doi: 10.7554/eLife.84086 (PMC10541179; doi:10.7554/eLife.84086)
Supplement: Source data 1. [file elife-84086-data1.zip › DataFiles/SF71.csv]

X	W	M	DV	ZX	ZW	ZM	ZDV
1.431563328116	131	.265526658	1.91391413514265	-1.14118992766262	-1.33668138107663	-.747750827148387	2.92019385987184
1.43468466221042	79	.438923592	2.98307814949825	-1.12974745912004	-2.61248878756917	.915637027574128	4.45002008612312
1.59202418440926	121	.501718743	1.90905307844172	-.552958022678981	-1.58202895924827	1.51802767600893	2.913238358257
1.72727342485339	121	.303459432	1.42944576014496	-.0571491369988513	-1.58202895924827	-.383863680403717	2.22698644182428
1.59442055876942	81	.300332448	2.12246883155722	-.544173177031924	-2.56341927193484	-.41386067681838	3.21860686283395
1.46667260714594	209	.23521477	.48971898226616	-1.01248316039572	.577029728662172	-1.03853120711121	.88236704666434
1.91207593494886	177	.139005701	.707663183735011	.620316601813751	-.208082521487081	-1.9614598494871	1.19421513619006
1.99606391851933	122	.31904138	1.0092529655699	.928207340481504	-1.55749420143111	-.234386855997365	1.62574851331976
1.27242066771158	226	.434299527	-.0254098594955846	-1.72458947105511	.994120611553963	.871278610253742	.145288729919329
1.95968399214384	128	.249230564	.918933395181986	.794842519369567	-1.41028565452812	-.904078417341052	1.49651366659097
1.52521960921001	176	.383006614	.850140449293317	-.797856270381577	-.232617279304245	.379228338375586	1.39808045018216
1.91848118926711	174	.316197627	.648961857147229	.643797561822109	-.281686794938573	-.261666832020648	1.11022163498355
1.31308618613404	238	.437390854	-.348656827615912	-1.57551413940492	1.28853770535993	.900933550904398	-.317233093436967
2.24206744669689	200	.247896303	.363584436569703	1.83002930102317	.356216908307695	-.916877914375007	.701885910513277
1.49494281718474	82	.406966241	2.25517994346601	-.908847670161151	-2.53888451411768	.609071805823988	3.40849815807681
1.01236159623351	72	.444480209	3.60187546040539	-2.67793751217638	-2.78423209228932	.96894136818689	5.33543368239916
1.93332889165596	210	.146149751	.268955346646807	.698227610761029	.601564486479336	-1.89292734588741	.566484735776218
1.46147977569845	225	.454012178	-.190305284949653	-1.03151951109943	.969585853736798	1.06038105573172	-.0906538785686102
2.23098365024483	127	.266400206	.309629564885865	1.78939731854434	-1.43482041234529	-.739370926188218	.624683931558058
1.79799524957368	210	.286965965	.127547725960236	.2021093179299	.601564486479336	-.542084659617032	.364149936050945
1.67893259939513	225	.423405899	-.147450094476831	-.234361302661389	.969585853736798	.766776598072458	-.0293340123590916
2.48813890554898	217	.316219836	.223579579655275	2.73210028796921	.773307791199485	-.261453782227821	.501558272251582
1.48791050228691	220	.53260327	-.214912472148277	-.934627365498407	.846912064650978	1.81430135239729	-.125863369184902
1.51994038023505	125	.303695378	1.26121224628452	-.817209344947689	-1.48388992797962	-.381600262581286	1.98626748927589
1.7483833401376	233	.465213375	-.285919145572574	.020237497776297	1.16586391627411	1.16783356148453	-.227464124340153
1.36875457619445	228	.449341521	-.391434099391966	-1.37143992536259	1.04319012718829	1.01557568375568	-.378441468739356
1.55327836320116	223	.310020465	-.18906144695482	-.694995954831992	.92051633810247	-.320924028848899	-.0888741179704665
1.5922330089488	236	.599362486	-.590445502910744	-.552192494814189	1.2394681897256	2.45471907215465	-.663199335949843
1.68232916797349	238	.250138352	-.28647096639189	-.221909854679554	1.28853770535993	-.895370053824873	-.228253703815563
2.10737206730779	241	.259629144	-.0339421391086732	1.33625080924111	1.36214197881142	-.804325375119669	.133080214718152
1.7755064887713	194	.249564195	.150480212023672	.119667986672583	.20900836140471	-.900877912346201	.396963160347622
1.79188646393197	226	.624080538	-.379726138075718	.179715179582586	.994120611553963	2.69183807155517	-.361688991067979
2.12639701145461	200	.291584636	.0621106054305475	1.40599416843918	.356216908307695	-.497777986660755	.270518442835173
1.57454798683958	123	.483675584	1.26925596622969	-.617023846741987	-1.53295944361394	1.34494058127733	1.9977769429832
1.74885195930144	216	.39640758	-.154076001251475	.0219554042478516	.748773033382321	.507783114816727	-.0388147709896146
1.52733541746708	83	.317382529	1.69418512839466	-.79009994930498	-2.51434975630051	-.250300128178949	2.60579196018405
1.60078489115332	235	.418057424	-.520452430093557	-.520842232347892	1.21493343190844	.715468952942545	-.563048903449376
1.82903731366609	226	.373145727	-.27019516843999	.315906121197175	.994120611553963	.284633357402098	-.204965281996586
1.42161016829512	128	.432128938	1.28331818173575	-1.17767712022342	-1.41028565452812	.8504562618021	2.0178980336592
1.46920951705328	224	.367442359	-.396154447707574	-1.00318312684212	.945051095919634	.229921242006718	-.385195636063824
1.73068664409525	194	.452420954	.0146802180833338	-.0446366495103349	.20900836140471	1.0451165258771	.202652100991674
1.86748425450178	207	.398123995	-.124740898447275	.45684839067652	.527960213027844	.524248595484705	.00315971469927297
1.38027689302408	83	.356976747	1.97246323887445	-1.3292003752624	-2.51434975630051	.129525165262719	3.00396955116875
1.56971307760331	223	.35154835	-.413630742126179	-.634748093864764	.92051633810247	.0774508325042623	-.410201802732635
1.54220069430259	224	.19801742	-.343352935865092	-.735605474371602	.945051095919634	-1.39536346931178	-.309643955949495
1.78029261480488	201	.288844562	-.102892812588274	.137213399923272	.380751666124859	-.524063375378418	.0344213118833444
1.88354146302645	206	.206619486	-.115363184729607	.515712356489613	.50342545521068	-1.3128442933388	.0165779294866568
1.70261334458518	197	.399957129	-.0874977079625066	-.147550287337396	.282612634856202	.541833755506502	.0564495830336566
1.66006497538232	196	.3756328	-.0672843751657853	-.303527943497996	.258077877039038	.308491720560978	.0853720740800907
1.83985207612484	173	.330103046	.123767588077121	.355551854555531	-.306221552755737	-.128272863939137	.358741080164675
1.81658796453411	224	.229058627	-.278137597286953	.270268172323668	.945051095919634	-1.09758676975533	-.216329802114243
2.03677248911223	241	.13449096	-.171245443399038	1.07744049666795	1.36214197881142	-2.00476952730768	-.0633818743851372
1.41454792463923	209	.374330392	-.271270095076091	-1.2035665311061	.577029728662172	.295997787715006	-.206503353739671
2.03803821443489	224	.349697928	-.273657630860822	1.08208050691676	.945051095919634	.0596998295891163	-.209919588115831
2.56801865373995	164	.176888005	-.350771986330533	3.02493068619488	-.527034373110215	-1.59805685885229	-.320259593796934
1.75847603252834	206	.413846226	-.215955153229977	.0572362014387561	.50342545521068	.675071147482895	-.127355301987524
1.64415107557114	204	.18690089	-.131087787344587	-.361866555280927	.454355939576351	-1.5020037688955	-.00592180783594174
1.56012383776792	195	.450835465	-.0857381194619683	-.669901195661799	.233543119221874	1.02990701158202	.0589673114638975
1.69987789223022	227	.319205384	-.452328205720628	-.157578155734218	1.01865536937113	-.232813574074595	-.465572535287521
2.17028152062904	170	.242646608	-.10965886257579	1.56686996723068	-.37982582620723	-.967237968053912	.024740027646269
1.65252038209601	130	.264885304	.638900346250277	-.331185595237196	-1.3612161388938	-.75390330302883	1.09582500075419
1.96271918735731	230	.37292372	-.40811000424088	.805969212219526	1.09225964282262	.282503655688552	-.402302388338034
1.82867627825728	212	.39203339	-.308122975694698	.314582604975233	.650634002113665	.465821735498171	-.25923474249412
1.82852925704486	226	.402993361	-.45874925894054	.31404364133106	.994120611553963	.570960172660566	-.474760176738302
1.86121209092397	203	.333641265	-.203860122075817	.433855326729502	.429821181759187	-.0943309113556593	-.110048980769715
1.83762277957505	261	.121008321	-.470270180361673	.347379497841568	1.85283713515471	-2.13410778863016	-.491245026119668
1.80516723645521	199	.250650327	-.161532842671693	.228401035444668	.331682150490531	-.890458704026026	-.049484482480533
1.52949924418209	229	.349200759	-.61769990496174	-.782167597826693	1.06772488500546	.0549305129854878	-.702196625868491
2.31383545715675	177	.306520264	-.212633390810312	2.09312295816117	-.208082521487081	-.354501276717006	-.12260231816208
1.77297163078677	122	.340794038	.600488958512939	.110375475243018	-1.55749420143111	-.0257147284663636	1.04086360329012
1.50514749398783	201	.293068037	-.206871454378732	-.871438443921866	.380751666124859	-.48354779729026	-.114357781918184
2.07814179833405	202	.345138219	-.242158188450165	1.22909584821944	.405286423942023	.0159587760612096	-.16484823099467
1.83137062244641	199	.436149836	-.235155113690212	.324459775343543	.331682150490531	.889028529165709	-.154827797002948
1.58893907799106	169	.202484556	.159570583787176	-.564267684532825	-.404360584024394	-1.35251046380366	.409970228433957
1.5547234258547	122	.257478342	.793019737822691	-.689698513592123	-1.55749420143111	-.824957907899705	1.3163485911815
1.36618969533882	204	.088004586	-.212259770094747	-1.38084249734566	.454355939576351	-2.45071091818423	-.122067718454581
1.67394349949211	201	.413738466	-.270679351155662	-.252650795861796	.380751666124859	.674037411354523	-.205658080675542
1.79397976601302	125	.226367784	.384643232474407	.187388995485648	-1.48388992797962	-1.1233998880263	.732018142645787
1.6368842593869	123	.348428651	.743758990870614	-.3885059066216	-1.53295944361394	.0475237207192867	1.24586325721949
1.42877642133046	131	.250399079	.815783711232346	-1.15140642236008	-1.33668138107663	-.892868913146121	1.34892069711491
1.91431953262206	230	.370461811	-.514637097489938	.628541384878047	1.09225964282262	.258886689485262	-.554727964648651
1.69597604571494	169	.350526854	.113404869574426	-.171881897230164	-.404360584024394	.0676516740021422	.343913459399457
1.62352978238782	209	.423117273	-.398311975673259	-.437461955010573	.577029728662172	.76400782372402	-.388282760977736
1.30757568088499	226	.422077278	-.779619335581586	-1.5957150474329	.994120611553963	.75403120526794	-.933880996251283
2.09327060566994	205	.515754913	-.358174112314018	1.28455639707166	.478890697393515	1.65267593169735	-.330851015045223
1.54936097725991	206	.2449559	-.314025567796846	-.709356662159679	.50342545521068	-.945085048869032	-.267680537600844
1.97168973204591	227	.353884241	-.47306595824228	.83885424544702	1.01865536937113	.0998589145258025	-.495245398622949
2.02253208325662	229	.503705915	-.579725050907198	1.02523673023113	1.06772488500546	1.53709051462893	-.647859847889933
1.18516906865901	203	.436468044	-.367691180751213	-2.04444426623183	.429821181759187	.892081082116129	-.344468627213945
2.12420577118571	222	.431608316	-.464079833415563	1.39796132187817	.895981580285306	.845461961777733	-.482387493523548
1.59221327709136	223	.210530505	-.534009280707887	-.552264829640008	.92051633810247	-1.2753260895614	-.58244688667431
2.12050060393064	130	.37731361	-.00579124832802405	1.3843785849847	-1.3612161388938	.324615644298269	.173360256349116
1.88862422306173	230	.406468236	-.61823397502125	.534345197465254	1.09225964282262	.604294469515428	-.702960806455121
2.10203687484573	231	.347938337	-.474324586822705	1.31669257866756	1.11679440063978	.042820163777499	-.497046322508892
2.24008270818163	197	.329300093	-.330251420113683	1.82275346724853	.282612634856202	-.135975550701252	-.290897494105444
1.57442782022841	205	.393272729	-.405261219801881	-.617464364362526	.478890697393515	.477710650676359	-.39822617076131
2.16007910422903	219	.358511791	-.418242614099813	1.52946902738124	.822377306833814	.144250763271647	-.416800755374743
1.87105014761325	170	.251290733	-.0968940183884247	.469920563830666	-.37982582620723	-.884315322260744	.0430047589219587
2.05312599534724	225	.294244932	-.446621628740788	1.13739065739874	.969585853736798	-.472257904187054	-.457407210782896
1.68515508928656	120	.325406244	.599881748494791	-.211550337002027	-1.60656371706544	-.173329043553227	1.03999476951145
1.71773535468175	223	.254441349	-.545060674556	-.0921146564192231	.92051633810247	-.854091625287565	-.598259906864356
1.70204645886075	174	.467507442	-.0267143105906557	-.149628428245357	-.281686794938573	1.18984042802878	.143422240335592
1.87479131850628	197	.26544855	-.317987617117136	.483635286113179	.282612634856202	-.748500113168385	-.27334968366122
1.69300996680973	200	.502163971	-.392257130202337	-.182755217272497	.356216908307695	1.52229872527548	-.379619112301814
1.39782340404667	199	.357142295	-.327740578928929	-1.26487678979074	.331682150490531	.131113258697944	-.287304826710345
1.69478538722559	201	.181204602	-.322447474496612	-.17624672069898	.380751666124859	-1.55664796621563	-.27973112438767
2.19418602874005	221	.456177692	-.507753513020878	1.65450127288779	.871446822468142	1.08115471996982	-.544878504780952
2.03163502314275	227	.453265796	-.607425779035688	1.05860710973592	1.01865536937113	1.05322105165816	-.687495768860171
1.76898109430228	174	.421007445	-.0827337016654322	.0957466060446117	-.281686794938573	.743768352415066	.0632662189075111
2.30014926153781	222	.476859835	-.492005580776475	2.04295086568402	.895981580285306	1.27955745225708	-.52234538597669
1.5875175328951	203	.280387873	-.384966161260144	-.569478912985255	.429821181759187	-.605187957279996	-.36918674144684
1.7566272739712	200	.487638051	-.408921567585456	.0504588552806772	.356216908307695	1.38295232306821	-.403463623538739
1.97251661242131	201	.504144198	-.437643517510582	.841885498237584	.380751666124859	1.54129494086827	-.444560772034723
1.43681192079969	222	.401563187	-.764146848850256	-1.1219491623811	.895981580285306	.557240587158899	-.911742001981839
1.51450414276933	79	.600195596	1.88180518784036	-.837137995425283	-2.61248878756917	2.46271105346412	2.87425038532461
1.81715694830554	195	.270740831	-.331151475709673	.272354004441885	.233543119221874	-.697731534185445	-.292185349511482
1.56859209572597	223	.409374104	-.744608438963718	-.638857490513842	.92051633810247	.632170311533643	-.883785232522395
1.50950625504152	199	.226987564	-.343303281281108	-.855459703827805	.331682150490531	-1.1174543704164	-.309572907089065
1.83909047523774	206	.341341878	-.456572720003182	.35275990921132	.50342545521068	-.0204593275702259	-.47164584974626
1.52107273593263	200	.341216374	-.413787513878802	-.813058253120725	.356216908307695	-.0216632809764556	-.410426121485864
1.80187239839223	202	.378577114	-.454692418791003	.216322520377683	.405286423942023	.336736373076514	-.468955398076525
1.76341206355293	211	.295925556	-.519189246996107	.0753311499497277	.6260992442965	-.456135764738181	-.561241462677811
1.67602167877541	199	.225498602	-.388060511765103	-.245032418477103	.331682150490531	-1.1317379061734	-.373614330191074
1.81770883252224	225	.347316368	-.675318277601626	.27437715146739	.969585853736798	.0368536472033714	-.784640569356005
1.4900003906278	201	.334737943	-.436432475712357	-.926966063992461	.380751666124859	-.083810535800799	-.442827938270085
1.91174624889099	179	.317951842	-.276549741590287	.619108008874966	-.159013005852752	-.244838737900067	-.214057799637872
1.63265412240448	199	.271229828	-.399557670979479	-.404013124973738	.331682150490531	-.693040611156807	-.390065179132281
1.919431586055	121	.229231893	.0449587585477937	.647281612237551	-1.58202895924827	-1.09592463794373	.245976515836537
2.10347302351589	199	.455871636	-.478912993158479	1.32195734222176	.331682150490531	1.07821874052935	-.503611699060025
2.0429304910501	200	.29099908	-.443821124797773	1.10001505656052	.356216908307695	-.503395195201824	-.453400075936212
1.81271325209133	223	.388783119	-.705680744348034	.256063901362314	.92051633810247	.434642053244062	-.828085071133717
1.98076965564029	217	.277667855	-.543199242329594	.872140249749943	.773307791199485	-.631280949822913	-.595596454110513
1.70327909722066	170	.21001045	-.143664058357129	-.14510971117407	-.37982582620723	-1.28031495038397	-.0239167169098563
1.701667318453	168	.379760502	-.0819870593777519	-.151018315408239	-.428895341841558	.348088553194211	.0643345610308756
2.1770406412309	207	.549905677	-.588074904342821	1.59164816223408	.527960213027844	1.98028245135528	-.65980733639465
1.78826144511655	207	.256797959	-.519771927337324	.166426258080765	.527960213027844	-.831484786966435	-.562075197872362
2.09725248336564	200	.380073405	-.501706965304984	1.29915352409978	.356216908307695	.351090215552937	-.5362267290479
1.93791866156259	205	.275247515	-.50211856439657	.715053203980346	.478890697393515	-.654499146750773	-.536815670572824
1.65717931514966	174	.221167717	-.177881595874089	-.314106457504494	-.281686794938573	-1.17328386285796	-.0728772931996717
2.09825548372867	197	.411112723	-.495815172960465	1.30283041345382	.282612634856202	.648848794029705	-.527796386904646
2.0419954306707	202	.385902472	-.519250319652962	1.096587227737	.405286423942023	.4070081549795	-.561328849225534
1.85694555355954	200	.32455804	-.489266836441961	.418214668568139	.356216908307695	-.18146582082708	-.518426620610778
1.61222631587532	206	.426172527	-.593305100322896	-.478899223844629	.50342545521068	.793316717944101	-.66729102539963
1.38528351748108	126	.397766086	.833365843195335	-1.31084663896863	-1.45935517016245	.520815192886618	1.37407830271072
1.89062724164873	205	.414725083	-.583113959334282	.54168804397852	.478890697393515	.683501977406554	-.652708908390012
1.85652531457293	201	.327455829	-.535950062561627	.416674118521526	.380751666124859	-.153667480239648	-.585223877799543
1.65401782074319	203	.436801936	-.590753747262888	-.325696149347559	.429821181759187	.895284090870535	-.663640391099167
1.70106703428519	219	.390659241	-.776315833875612	-.153218891347564	.822377306833814	.452639594935183	-.929154140988284
1.40828453691386	219	.271107219	-.800751691178649	-1.22652742374032	.822377306833814	-.694216792977183	-.964118482156885
1.68614180084509	170	.093673072	-.249775798711732	-.207933160619255	-.37982582620723	-2.39633342401778	-.175747980521435
1.76423692715295	175	.263390155	-.302403061848306	.0783550094628834	-.257152037121409	-.768246190358087	-.251050334773119
2.08259854565728	227	.285871659	-.657416782018401	1.24543379523365	1.01865536937113	-.552582280698094	-.759025998472
1.51092945855298	209	.524956891	-.752357363911271	-.850242395805993	.577029728662172	1.7409500325798	-.894872875251527
1.65931549935211	222	.176547197	-.722617211496772	-.306275440446312	.895981580285306	-1.60132621243839	-.852318819442014
1.87159203372216	169	.244146889	-.323098288712874	.471907058889285	-.404360584024394	-.952845849713048	-.280662349759162
1.811784374567	206	.135011333	-.554604628796209	.252658738207541	.50342545521068	-1.99977761592749	-.611915988908619
2.02959581590467	205	.624994443	-.704340006627859	1.0511315995958	.478890697393515	2.70060511513721	-.826166660394758
1.57842337411547	216	.353411486	-.79633753033501	-.602817101916446	.748773033382321	.0953238001664025	-.957802426869932
1.83221095486268	193	.368144443	-.520468854996856	.327540341840948	.184473603587546	.236656297648446	-.56307240522038
2.27942271227513	221	.226201763	-.563121859038726	1.96696960870854	.871446822468142	-1.12499251892616	-.624102970536388
1.72042416128853	200	.59968005	-.673694165227132	-.0822577862206234	.356216908307695	2.45776544724624	-.782316688574834
2.00296118759418	221	.331245289	-.760778163939389	.953491972639199	.871446822468142	-.117315385686714	-.906921878543877
1.83477389648728	201	.355371423	-.644132460517315	.336935804815701	.380751666124859	.114125374834507	-.740017966816011
1.77990885622723	178	.395958741	-.401189583230454	.135806583055909	-.183547763669917	.503477425413212	-.392400220460797
1.97748045390065	205	.603579325	-.76098334142428	.860082396826313	.478890697393515	2.49517099143668	-.907215459222995
1.4702326518086	196	.365946732	-.57355458169648	-.999432427013643	.258077877039038	.215573769248088	-.639030757591265
1.39408904972318	179	.325606224	-.276378306486602	-1.27856652327675	-.159013005852752	-.171410645715884	-.213812499651905
1.64305872317216	126	.302381226	.247345399204767	-.365870999401498	-1.45935517016245	-.394206855014226	.535563881818493
1.65795004186468	203	.513332977	-.738002848142267	-.311281057875757	.429821181759187	1.62944242442372	-.874333543218551
1.33831787322172	207	.267666933	-.73792350526282	-1.48301754114166	.527960213027844	-.727219279337016	-.874220014502456
1.78081552904819	175	.288194054	-.425011160815857	.139130346202825	-.257152037121409	-.530303665109261	-.426485612085948
1.37076912239885	120	.215725624	.604490704258158	-1.36405481986791	-1.60656371706544	-1.22548958063882	1.04658954945892
2.22857975434462	172	.197106098	-.666769796075457	1.78058489975618	-.330756310572901	-1.40410573430789	-.772408871452068
2.04774541149678	204	.335740011	-.715966061002737	1.11766602697239	.454355939576351	-.0741977491017786	-.84280194053111
1.98966822742475	173	.219710102	-.551506919303793	.904761438202534	-.306221552755737	-1.18726668845891	-.607483593916667
1.66735425193715	204	.337583091	-.745876822867138	-.276806254901471	.454355939576351	-.0565171776143844	-.885600114929915
1.59631518039057	169	.269281722	-.301983526004321	-.53722770190997	-.404360584024394	-.711728691651426	-.25045003685029
1.9441379471824	205	.346444956	-.757054201458455	.73785242313129	.478890697393515	.0284942367811584	-.901593401909408
2.26316615136443	232	.383341439	-.818213266912396	1.90737483890682	1.14132915845695	.382440297350924	-.989103588417929
1.35825685312156	200	.283758149	-.686340186053604	-1.40992342709507	.356216908307695	-.572857073243357	-.800411400011336
1.80278032163212	203	.35072121	-.758847690645914	.219650867423292	.429821181759187	.0695161210972244	-.904159637546441
1.92486482326663	206	.415471361	-.821374001381594	.667199264112624	.50342545521068	.690660983813476	-.993626163458121
1.49475812529411	121	.245075643	.366843083279625	-.909524730381133	-1.58202895924827	-.943936360439005	.70654858446413
1.71106343753865	209	.343512747	-.871268985968056	-.116573173104476	.577029728662172	.000365706906990668	-1.06501900398949
1.56491439591419	174	.288454465	-.410929528028937	-.652339534771961	-.281686794938573	-.52780555580223	-.406336737959415
1.81527930252572	126	.405202807	-.00926331389694944	.265470760892881	-1.45935517016245	.592155274311356	.168392209449589
1.99290153995047	168	.411938794	-.56200143294611	.916614407396065	-.428895341841558	.656773250574816	-.622499795347132
1.04764684282526	126	.254897838	.87053390116601	-2.54858566712235	-1.45935517016245	-.849712549828166	1.42726066678106
1.51133931297969	132	.480248925	.342960006861595	-.84873991441733	-1.31214662325947	1.31206881802645	.672375196492513
1.6380275116214	121	.323848618	.177330797509819	-.384314869285069	-1.58202895924827	-.188271269524766	.4353826444636
2.14556458994364	177	.283698108	-.776575892261913	1.47626040949625	-.208082521487081	-.573433043463138	-.929526248667161
1.4668165014654	78	.550984522	1.45971009932848	-1.01195565959828	-2.63702354538633	1.99063175585987	2.27029053659502
1.90751340924779	120	.286656367	-.27629224084556	.603590882864749	-1.60656371706544	-.545054617281026	-.213689351591292
1.6612293332651	176	.428094321	-.538478894457535	-.299259535169059	-.232617279304245	.811752388778273	-.588842287420702
2.5209469202022	218	.426275559	-.88506140906386	2.85237087235974	.797842549016649	.794305098612053	-1.08475405894103
1.57917228226829	171	.334894983	-.463453761236052	-.600071686744374	-.355291068390066	-.0823040591712548	-.48149167059378
1.53112109569143	172	.160762567	-.495216574478828	-.776222068025979	-.330756310572901	-1.75274735482889	-.526939875046871
1.29083981695954	126	.3598855	.558312323946307	-1.65706688953215	-1.45935517016245	.157428682937303	.980514656983745
1.62423259627099	125	.486107436	.1934407458131	-.434885516376901	-1.48388992797962	1.36826921222811	.458433758312363
1.47409696121244	129	.300225493	.121617669664684	-.985266292452373	-1.38575089671096	-.414886690623225	.355664843471814
1.86791768012859	182	.203953847	-.860417206846965	.458437281500218	-.0854087324012599	-1.33841563093624	-1.04949160493937
1.46569536013198	127	.396135626	.199752036751455	-1.01606564079587	-1.43482041234529	.505174274105373	.46746434507862
1.63366153604276	124	.212130549	-.218570900600664	-.40032005703654	-1.50842468579678	-1.25997694990117	-.131098075664149
1.51516421596829	120	.405916711	.199503066947032	-.834718239453501	-1.60656371706544	.599003718604135	.467108103630875
1.60945957966562	125	.400552512	-.0319250102065697	-.489041775422721	-1.48388992797962	.547545233952298	.135966447938438
1.64329491154927	176	.362934142	-.786538155563	-.36500515870856	-.232617279304245	.186674148582024	-.943780873276846
1.73919400385703	177	.528843833	-.847648373555186	-.0134496014373328	-.208082521487081	1.77823726693662	-1.03122116580551
2.01192027881122	123	.25886282	-.779946022818258	.986335018695802	-1.53295944361394	-.811676681771852	-.934348440624392
1.11877229324146	178	.279290913	-.658337871442168	-2.28784756464908	-.183547763669917	-.615711038046329	-.760343950384224
1.40268136068971	119	.22337516	.0525423647870368	-1.24706805340185	-1.6310984748826	-1.15210797588298	.256827610297802
1.34021382945126	131	.261156192	-.111706230083699	-1.47606717349168	-1.33668138107663	-.789676482326799	.0218105271521267
1.1438375689385	168	.322474451	-.60122974155011	-2.19596101229725	-.428895341841558	-.201453582760826	-.678630093887013
