# Supplementary material for: Dissecting the chain of information processing and its interplay with neurochemicals and fluid intelligence across development
Source: eLife. 2023 Sep 29;12:e84086. doi: 10.7554/eLife.84086 (PMC10541179; doi:10.7554/eLife.84086)
Supplement: Source data 1. [file elife-84086-data1.zip › DataFiles/F2A.csv]

metab	age	c1	c2	dv	Zmetab	Zage	Zc1	Zc2	Zdv	ZmetabByZage
11.1725224837729	77	.208206949791602	.172113320042531	.695157950211076	.106121256830964	-1.91495783481896	-1.77896856281892	2.31599226004583	3.20710669522039	-.20321773220929
10.0622695842956	125	.339592988804328	.134098083344838	.591444737677674	-.972055355963194	-.956240264217491	-.417192233223377	.961532163898188	2.16036852486324	.929518470420272
12.7977931621234	74	.153016450148677	.141752974811662	.742133474411051	1.68443628368889	-1.97487768298156	-2.35100130386995	1.23427135830608	3.68121286792055	-3.32655562506158
11.728330622941	80	.158369689349848	.134383777261056	.696450702155472	.645871557986505	-1.85503798665637	-2.29551660788858	.971711266880149	3.22015395093592	-1.1981162745659
12.4733383530036	78	.216702241488241	.137073545948111	.709866182425344	1.36935528974035	-1.8949845520981	-1.69091744846596	1.06754611287769	3.3555513118809	-2.59490712039177
13.0341273198364	131	.346404322756351	.110525219951774	.586821714855405	1.91394251760238	-.836400567892307	-.346594828670089	.121645171433868	2.11371010659332	-1.60082260863586
12.1418347767926	83	.204959927704049	.127583952986755	.670103209706412	1.04742917444121	-1.79511813849378	-1.81262295908301	.729437603990771	2.95423868936068	-1.88025910982699
12.2323229998808	82	.202382046049428	.148023618301711	.673600464786299	1.13530310470785	-1.81509142121464	-1.83934191829771	1.45769062705826	2.98953516021693	-2.06067892583357
11.2366526473621	124	.306164310535262	.148044672000763	.575477258720034	.168398637587268	-.976213546938355	-.763670315206423	1.4584407577353	1.99921480779027	-.164393031298654
11.2465501348337	76	.182683373087353	.143141640853424	.630819397093844	.178010177014301	-1.93493111753983	-2.04351267164236	1.28374869696898	2.55776204830119	-.344437430743744
12.5898685100609	77	.265037214300731	.116626733400955	.657589864135314	1.4825187771616	-1.91495783481896	-1.18994015771045	.339038438211169	2.82794623222636	-2.83896094759184
11.0062489200086	225	.46123505172404	.098732238033053	.389178679316449	-.0553485018708652	1.04108800786891	.843590748073374	-.298531705288501	.118973810701884	-.0576226615512678
12.1797907788367	225	.437459712822545	.104098200545562	.358102595154476	1.08428859065024	1.04108800786891	.597166592299623	-.107345677475116	-.194665335969926	1.12883984879505
10.4967721380321	241	.520078303749808	.0875613702545696	.361281154173233	-.550106003830374	1.36066053140274	1.45348315648485	-.696543028106739	-.162585343745268	-.748507527499673
10.8850486457404	241	.37854736907845	.101140351491801	.363029380725688	-.17304718227218	1.36066053140274	-.0134419307561193	-.212732066243555	-.144941155331981	-.235458470988211
10.6434908270987	238	.522577958172393	.0867353745459352	.358118150733105	-.407626160466848	1.30074068324014	1.47939131423452	-.72597276008056	-.194508339406854	-.530215930472204
12.432423490446	79	.241751389653134	.128789965330816	.63010105500817	1.3296224973774	-1.87501126937724	-1.43129064714212	.772407100892292	2.55051209371892	-2.49305716660013
10.9125092297213	200	.40624504651319	.11157304026367	.411407923200699	-.146379961285128	.541755939847311	.273636070824766	.158978381054058	.343325149392978	-.0793022135008374
10.6375734358036	209	.477491364117707	.0806328216809582	.388552359101194	-.413372592569059	.721515484335088	1.01208248121758	-.943403060619618	.112652598002368	-.298254726338316
10.9366891276755	217	.446554482465267	.0862189890123771	.374016293193091	-.12289864411294	.881301746102	.691431113215604	-.744371267105371	-.0340544093419304	-.108310789650302
10.115339436704	83	.265556660625706	.142500271881787	.548801642772205	-.920518743234587	-1.79511813849378	-1.18455625455634	1.26089710496397	1.72998792002621	1.65243989280391
9.71535042799282	223	.432272094269391	.0880617217774418	.393436191299356	-1.30895168024393	1.00114144242718	.543398503956755	-.678715803271434	.161943266515688	-1.3104457732269
14.2826000542639	79	.202459043730882	.150377201315361	.680718020796234	3.12634565980955	-1.87501126937724	-1.83854386075046	1.54154737903143	3.06136995708868	-5.86193334411151
12.6468949346889	78	.222704342225628	.138795787386431	.625732448126509	1.53789765288814	-1.8949845520981	-1.62870750003125	1.12890854296557	2.50642139917171	-2.91429229493094
9.90824693990528	176	.396333386636622	.113814774596636	.433493285332105	-1.12162813627346	.0623971545465747	.170904731115188	.23885003157967	.566224344051109	-.0699864041628415
12.8045382115198	72	.209823725939375	.147316155002005	.64288753414789	1.69098646204444	-2.01482424842328	-1.76221116983534	1.43248413376293	2.67956118450578	-3.40704052748263
12.079480985449	72	.258586172355195	.148892246118307	.615332974003311	.986876844807698	-2.01482424842328	-1.25680324520948	1.48863931548388	2.40146344588406	-1.98838339712601
12.8738837804011	204	.387229468698938	.099428063020262	.35500797710249	1.7583285699587	.621649070730768	.0765453909046383	-.273739878091113	-.225898143811519	1.09306332155419
11.2324211601188	80	.244273947208712	.184663962655939	.581644734681073	.164289402128203	-1.85503798665637	-1.40514510538562	2.76316413315698	2.06146080659299	-.304763081752881
10.7860449208064	201	.470730989812245	.0967405373803178	.382947593006082	-.269190593249623	.561729222568175	.942013257900083	-.369494805664639	.056085816737273	-.151212222668776
9.36476309649065	225	.512586572315565	.0884260286545868	.381559204376828	-1.64941020257296	1.04108800786891	1.37583363899045	-.665735767614442	.0420733361860418	-1.71718118195534
10.7370773382337	226	.460150621595486	.0989649188305088	.351892467090762	-.316743454710114	1.06106129058978	.832350959650937	-.290241427950499	-.257341806289482	-.336084218840577
9.14045221194968	261	.426733074663696	.0734767094957476	.365799615333757	-1.86724052737652	1.76012618582002	.485988250592845	-1.19837104820581	-.116982226722222	-3.2865789474598
11.8984423961862	227	.41030673271271	.109938715279997	.324919305904772	.811068636562266	1.08103457331064	.315734212806316	.100748361545681	-.529571705440263	.876793237451732
9.83164627606198	211	.478231488221742	.0952232758351756	.380870563134712	-1.19601573239614	.761462049776816	1.01975364242627	-.423553925029247	.0351231409679272	-.910720591155685
10.3317869160119	195	.447514239525018	.0860340802964509	.388838225039975	-.710324642234811	.441889526242991	.70137870320273	-.75095945381439	.115537734644247	-.313885019635863
11.7787914251947	77	.205242555975738	.184376462080583	.597409391129997	.69487449855832	-1.91495783481896	-1.80969360301632	2.7529206599929	2.22056751290913	-1.33065536523015
11.6582046719873	226	.401807961713569	.0780346462662756	.324161541595733	.577771613997324	1.06106129058978	.227647036541246	-1.03597449322609	-.537219533590895	.613051094414139
11.6431320212134	126	.263989773865831	.145844573648783	.503703693703744	.563134426771889	-.936266981496627	-1.20079655920962	1.38005257225446	1.27483140195406	-.52724416993055
10.5288382005415	238	.385263514532944	.080815213269933	.33899873640476	-.518966361071226	1.30074068324014	.0561688739745477	-.936904557635042	-.387473346309003	-.675040659078439
9.77779576305405	225	.501647851305511	.0767500068362749	.360115051571613	-1.24831045167988	1.04108800786891	1.26245712304192	-1.08174542606837	-.174354375615487	-1.29960104134134
11.6053526806156	81	.224750246084041	.170350932343694	.578583218837121	.526446568088061	-1.83506470393551	-1.6075023288582	2.25319944276052	2.03056208679887	-.966063515606381
10.9056726936386	224	.503445871212409	.0900315158457404	.335763759988766	-.153018983187579	1.02111472514805	1.28109305245842	-.608533221367356	-.4201227379546	-.156249936960019
11.3036643798227	123	.378962714067851	.119605420926496	.486806582649213	.233474335886146	-.996186829659219	-.00913700627987719	.445167289237969	1.10429526024651	-.232584058473212
11.5382333271965	223	.475630210943463	.0659229406330091	.3188874716616	.461266358104904	1.00114144242718	.992792194688799	-1.46750730484584	-.590448723761936	.461792867096277
11.589447440013	221	.383624036996372	.0817335180683374	.33082745651792	.511000845364292	.961194876985456	.0391761880013361	-.904185908125354	-.469942979148429	.491171394699395
10.4985515639141	194	.482313534343292	.0939762036602342	.380054753992622	-.548377987293712	.421916243522127	1.06206280880662	-.467986359092632	.0268894883031145	-.231369580429188
10.0097806293984	126	.299691226667161	.128470480918885	.47225225310084	-1.02302785387499	-.936266981496627	-.830761860528167	.761024062803041	.957403924898738	.957827200734506
12.4901824547011	197	.381424842267322	.100941186180309	.357830480573698	1.38571274894835	.481836091684719	.0163822035818689	-.219828206906783	-.197411685364121	.667686415150963
11.9793537515809	121	.244080979018847	.128461227439072	.508450435438141	.889642384162577	-1.03613339510095	-1.40714516197685	.760694366864098	1.32273846834274	-.921788183928072
10.2747249120065	233	.457705309229395	.0994936436124715	.343306040906376	-.76573806941591	1.20087426963582	.807006040787165	-.271403280901521	-.34400135346392	-.919555144842177
13.1414795745101	170	.418056563573169	.107900698124725	.403015954436989	2.01819326117116	-.0574425417786095	.396058852345225	.0281350319475574	.258628187310243	-.115930150722132
11.9268994198648	80	.229812514692267	.167534287976686	.58351527566509	.838703509134488	-1.85503798665637	-1.55503345456578	2.15284409233907	2.08033946823465	-1.55582686898648
11.0293338086764	227	.447342897464941	.101322710583742	.330926030410001	-.0329305581012102	1.08103457331064	.699602794868555	-.206234721108814	-.468948110192764	-.0355990718258231
11.1971616196757	204	.367725575513611	.104701654116183	.364908406825397	.130048544120521	.621649070730768	-.125606529301781	-.0858449884807589	-.12597685663157	.0808445566024108
11.1400487201865	174	.390593209359864	.116588736887255	.407134389927335	.0745856918756772	.0224505891048466	.111409539678493	.337684645204206	.30019399676302	.00167449272140153
12.2625204470041	232	.393824452597563	.0796165447637457	.289798698921462	1.1646281181978	1.18090098691496	.144900392963429	-.979612397995224	-.88403068899265	1.37531049416869
10.8647361847158	222	.51424643853975	.0881406102884056	.331741595323654	-.192772796531171	.98116815970632	1.39303764750898	-.675905052913764	-.460716922433059	-.18914253001393
12.1676065512345	177	.472344024669767	.0959597085264742	.3843277223471	1.07245637724027	.0823704372674387	.958731873548228	-.397315269676535	.0700149394207318	.0883387007435345
9.91234855295304	210	.336943748320303	.135152437589421	.386059376847367	-1.11764502281804	.741488767055952	-.444650804999043	.999098173623395	.087491872388327	-.82872122997557
11.4652501771098	222	.500469238836908	.0909921437366214	.317257895912342	.390391762246094	.98116815970632	1.25024116331309	-.574306625442366	-.60689541456025	.383039966927508
11.5734417708978	230	.354095307871663	.0764780029811551	.311285911999138	.495457595605381	1.14095442147323	-.266880107380036	-1.09143676037961	-.667168386171231	.565294534358456
10.6670508778821	194	.380941583515625	.100504685289419	.380392966493533	-.384746782477507	.421916243522127	.0113733736173163	-.235380471998408	.0303029389691178	-.162330917170135
11.4292863237788	200	.520474588008757	.0874947018839645	.346552458217768	.35546693963523	.541755939847311	1.45759052228782	-.698918382188521	-.311236493194571	.192576325966731
10.4849261095169	210	.379357994227891	.120041674642156	.366537640730459	-.561609789054078	.741488767055952	-.00504004765667735	.460710747624314	-.109533615937244	-.416427350052261
10.4061386494043	225	.546655627107695	.083304308339323	.331080381852182	-.638121002773808	1.04108800786891	1.72894902884647	-.848219592345554	-.467390299550956	-.664340123557097
10.8090365544596	197	.372892645910046	.103250832215094	.373897254828933	-.246863210266446	.481836091684719	-.0720514163530038	-.137536903153524	-.0352558184628842	-.118947604415528
10.7961542203662	224	.381250786374356	.0816658068779213	.335368183316881	-.25937336119174	1.02111472514805	.014578167195288	-.906598417251907	-.424115143470257	-.264849958424029
10.6363983787226	231	.573079982517296	.0787125644609425	.314100518844044	-.414513701107509	1.1609277041941	2.00282943495361	-1.01182067431314	-.638761625382072	-.481220439383738
11.5633279593003	219	.386928794757887	.117692892162498	.329707475031068	.485635981866958	.921248311543728	.0734289969641087	.377025035799704	-.481246528076718	.447391328319816
10.4683758553783	230	.460185421084103	.0836651363843708	.328607336077696	-.577681890245112	1.14095442147323	.832711645765206	-.835363505390875	-.492349813830406	-.659108706880175
11.6160242216164	121	.31620185788506	.143345125277565	.490666228632732	.536809797884581	-1.03613339510095	-.659634190129044	1.29099872502689	1.14324920522931	-.556206558405604
11.365550416869	196	.3983208748813	.0966594483118015	.362019794614253	.293572425099195	.461862808963855	.191504442220641	-.37238396056883	-.155130525550951	.135590184890645
11.6913170534636	205	.444299481421362	.102495660742889	.34053695237874	.609927346550217	.641622353451632	.66805871331773	-.164443210037385	-.371948715117974	.391343019528059
13.2422579763675	83	.303022068127687	.149579848133151	.594586829691582	2.1160600769287	-1.79511813849378	-.796238701959239	1.51313816310498	2.19208046942067	-3.79857782623725
11.703645749637	123	.378405755208813	.101746539229707	.47311810074554	.621899854693778	-.996186829659219	-.0149097154390522	-.19113396050777	.96614259721717	-.619528444612924
12.0527791373143	125	.394512072806293	.11543060923858	.475314913081489	.960946439049901	-.956240264217491	.152027367267826	.296421251295869	.988314192031174	-.918895676775935
10.4954915904957	207	.532823451539549	.085466900498514	.343593978298856	-.551349555102312	.68156891889336	1.58558273652916	-.771167730031521	-.341095310424468	-.375782720203418
9.60626999145699	216	.484782700311482	.0939364562447174	.357112490648194	-1.41488067681911	.861328463381136	1.0876549630004	-.469402535681788	-.204658085727188	-1.21867699923227
11.1890745470093	201	.437417534216075	.0716819507829853	.344607856655532	.122195114853202	.561729222568175	.596729423873375	-1.2623172253132	-.330862620200067	.0686405668681182
11.1759686570178	229	.4291154178995	.0620482908784471	.304667140806235	.109467866777254	1.12098113875237	.510680513575031	-1.60555875302796	-.733969136810795	.122711413956758
9.84567551168428	224	.372483712704154	.0714819933385978	.348748498832314	-1.1823918150432	1.02111472514805	-.0762898846435004	-1.26944158919667	-.28907268707238	-1.20735769323514
9.93517561476751	202	.446249230721069	.0862779661376407	.364123723925977	-1.09547745703302	.58170250528904	.688267271737924	-.74226994748476	-.133896363918887	-.637241981243776
10.7955596959102	228	.423264442756933	.0909631713127643	.319661257553372	-.259950709257658	1.1010078560315	.450036935961523	-.575338895537517	-.582639195845319	-.286207773073643
11.9570474360199	221	.299683145326546	.0718012419722445	.307138828238595	.867980519765015	.961194876985456	-.830845621165474	-1.25806695174635	-.709023331763921	.834298428921306
10.6772385843069	218	.460359877072413	.0831662702848202	.328907572787301	-.374853408805251	.901275028822864	.834519829018327	-.853137805483636	-.489319638441857	-.337846016825302
11.7691172052273	235	.480790217099937	.0947165048213529	.277259569396687	.685479776220023	1.24082083507755	1.04627408893917	-.441609872479097	-1.01058337380518	.850557588358103
10.1397612815326	128	.287571595763012	.133136980595409	.452452450464912	-.896802469268645	-.896320416054899	-.956378148321927	.927288649047776	.757572016520728	.803822362373932
10.7765179195399	209	.485231810710353	.0938495125646011	.335246352018952	-.27844235017855	.721515484335088	1.0923098556751	-.472500286887869	-.425344740613875	-.200900467148476
10.5553312015993	226	.49640801781568	.0627208908290931	.312424059608003	-.493238768595045	1.06106129058978	1.20814784276304	-1.58159441996158	-.655681493454298	-.523356564374371
12.0900192888077	217	.449362808152645	.101340760939291	.301130331676209	.997110686327254	.881301746102	.720538554733771	-.205591597760489	-.769664811713099	.878755388917173
10.6476968597595	205	.469249100432528	.0820491205664795	.33902528426976	-.403541644182623	.641622353451632	.926653925237788	-.892941180297473	-.387205408763167	-.258921339456195
10.9441521125924	202	.334449568430146	.135524154341971	.35859666253724	-.115651272092722	.58170250528904	-.470502220885323	1.01234221869938	-.189678901014968	-.0672746347162007
10.4509106917069	207	.442991446842349	.101827237041941	.345610606064216	-.59464246834222	.68156891889336	.654501332781889	-.188258745830388	-.320742250232407	-.405289824276086
10.9230893633171	169	.511004141855347	.0886998582182986	.378801507125329	-.136105498044725	-.0774158244994736	1.35943222861117	-.655979384400454	.0142409423673341	.0105367193500439
10.1069367252282	171	.34196551894072	.111959866841218	.397048067855904	-.928678692198943	-.0374692590577455	-.392601680031665	.172760780137474	.198396568520381	.0347969024994105
10.2078447188926	227	.494817400077293	.0633666927525057	.317044615029648	-.830686028667817	1.08103457331064	1.19166157373593	-1.55858488454204	-.609047977724286	-.898000316556024
11.0132627798531	201	.325533240407813	.138568322573321	.359207012713242	-.0485372792626501	.561729222568175	-.562917248684026	1.1208041080232	-.183518867872617	-.0272648081457828
13.1087618800161	221	.30398503850921	.0788820161859947	.275536971131908	1.98642081270957	.961194876985456	-.786257806869369	-1.00578321092361	-1.02796890561825	1.90933750871372
10.7068705188145	206	.425783298370363	.106453200736179	.343331947974915	-.346077569721217	.661595636172496	.47614410821371	-.0234384323361055	-.343739883234049	-.22896340990474
10.7763456639034	207	.556409013865868	.0814616474607638	.324631080546157	-.278609629182084	.68156891889336	1.83003991582711	-.91387249490639	-.532480654812842	-.189891663754913
12.8144370785878	74	.0989743304618876	.0925786239318886	.592161396735364	1.70059934120999	-1.97487768298156	-2.9111314359878	-.517781287065389	2.16760149328156	-3.35847568664874
10.5798785539251	236	.42856996355291	.0898370844702169	.304131273345606	-.469400613165632	1.26079411779842	.505027045187958	-.615460694729679	-.739377444118912	-.591817531970199
11.0942035875603	201	.548117779548135	.0826938964995792	.325957799098911	.0300650697441901	.561729222568175	1.7441037941367	-.869968200297775	-.519090586984779	.0168884282538619
11.0025635904491	200	.45408035082896	.0843163856242536	.334759917098013	-.0589273586730975	.541755939847311	.769434449600046	-.812159885350775	-.430254144022602	-.0319242465806635
9.5757489467315	209	.484583642240014	.0939750436178572	.347305368992856	-1.44451993886162	.721515484335088	1.08559178663876	-.468027690707162	-.30363764992372	-1.04224350331944
10.499021066743	205	.560316730532988	.05595931809758	.320617156625471	-.547922048858426	.641622353451632	1.87054221043952	-1.82250520331046	-.572991668579178	-.351559034496583
10.2544132576313	224	.4152083451208	.092728088126213	.322200926200509	-.785462900330387	1.02111472514805	.366537934452436	-.51245596741461	-.557007282147135	-.802047733584852
10.9303248463681	201	.444401346384713	.0866367222563954	.332607001971596	-.129079055140114	.561729222568175	.66911451267776	-.729487682021935	-.451982700927868	-.0725074772936909
10.3686323670857	206	.410793824521742	.110855534328012	.342715909031879	-.674543692097841	.661595636172496	.320782771244214	.133414074659595	-.349957330947324	-.446275163099615
11.921296997624	195	.442620634565762	.102884423724804	.32778272129299	.833262946324094	.441889526242991	.650657976328083	-.150591818027107	-.500672338510803	.368210168586993
11.0996367945328	128	.332574683012412	.136288169986292	.443375844041	.0353413060800547	-.896320416054899	-.489934837940829	1.03956363813429	.665965265855689	-.0316771341695981
11.9700444849302	81	.170381486483585	.139387547531608	.545114181644326	.880602071284516	-1.83506470393551	-2.17101798432445	1.14999260222072	1.69277177157246	-1.61596177922672
10.7719259838998	206	.386677397398111	.0805197130776381	.326832517512118	-.28290162032947	.661595636172496	.070823339799632	-.947433052355468	-.510262385359811	-.187166477476106
10.3472942352733	220	.407520482245269	.0934103353234466	.319530370700963	-.695265344517467	.941221594264592	.286855574227995	-.48814790873514	-.583960187270305	-.654398756003651
11.5062196620947	222	.383993855248697	.0810824253214646	.289763133091962	.430177598941263	.98116815970632	.0430092416960275	-.927383952413313	-.884389641438425	.422076563100082
10.1229219422401	168	.4804918089695	.0643308043062712	.364560254581089	-.913155303662167	-.0973891072203376	1.04318117943644	-1.52423416779668	-.129490625362775	.0889313797771747
12.3713140893293	83	.275536776162503	.165272924907665	.547399815065618	1.27027860632618	-1.79511813849378	-1.08111539275121	2.07227308171382	1.71583980395782	-2.28030016715672
10.7345017737838	222	.357023445105577	.075221316192722	.307239604647293	-.319244608596705	.98116815970632	-.236530855626086	-1.13621175735844	-.708006233642294	-.313232645112993
10.6008559253798	203	.476895813052472	.080282554212063	.323083694797041	-.449029298385908	.601675788009904	1.00590977558008	-.955882880576282	-.548097833071058	-.270170056945875
10.6677305517054	201	.459530931033353	.0990983758451295	.328816622234143	-.38408674509237	.561729222568175	.8259280554708	-.285486434517413	-.490237567925287	-.215752748719478
9.79890392213781	229	.561649770528605	.0677764452069057	.303175304157631	-1.22781212785297	1.12098113875237	1.88435876451235	-1.40146804792015	-.749025679038032	-1.37635423725459
10.1404117097854	199	.39982729021759	.0962952678796579	.342809231344893	-.896170832521017	.521782657126447	.207117978962553	-.385359491066217	-.349015464190026	-.467606398232037
10.5106643860399	197	.391911128730426	.116196672096364	.343886426417522	-.536615116386442	.481836091684719	.125069373072001	.32371561171931	-.338143742334161	-.258560530418584
11.0476275631133	205	.566930580876663	.0799498147752826	.304584866166017	-.0151653280321411	.641622353451632	1.93909275746249	-.967738187255487	-.734799503591121	-.00973041346284836
11.5971098388714	205	.462298255536365	.0832827629263507	.304040104708024	.518441870063185	.641622353451632	.854610532184681	-.848987242494836	-.740297574645829	.332643892797806
11.9830146607163	177	.384618026056516	.100103150161358	.353969866304622	.893197526070525	.0823704372674387	.0494785822599068	-.249686927919888	-.236375402886281	.0735730707886236
10.9601883565669	169	.321761127849999	.0738095919305959	.370640466337912	-.100078330811951	-.0774158244994736	-.602014047951289	-1.18651064659117	-.0681253511199084	.00774764649433822
9.49462744916737	200	.485096999465385	.0793686129980854	.339665501679325	-1.52329775741959	.541755939847311	1.09091257812765	-.988446058188498	-.380743936945359	-.825255608238154
10.8839536227988	223	.405621873783714	.0949196246690344	.298593553540798	-.174110568935401	1.00114144242718	.267177075039318	-.434372834061896	-.79526755257128	-.174309306125805
11.7605772844125	203	.48471805721319	.0935100193958676	.303296273417949	.677186582027992	.601675788009904	1.08698495694963	-.484596224988187	-.747804782113506	.407446770371425
9.79521517693574	200	.383886139104002	.100293998910624	.344855586928937	-1.23139430161653	.541755939847311	.0418927966211687	-.242887101383593	-.328362372384077	-.667115177194888
9.11824928068783	203	.47852219681404	.0947207783323516	.343963389770793	-1.88880199434794	.601675788009904	1.02276674855822	-.441457609843875	-.33736698036122	-1.13644642834398
10.7256368815817	122	.360107386253397	.126458858258356	.432781425641172	-.327853385436418	-1.01616011238008	-.204566743696658	.689351153231016	.5590398138236	.333151532989262
11.2731074112163	175	.318997514939594	.120695222420122	.366341815294432	.2038001878386	.0424238718257106	-.630658055136783	.48399626319851	-.111510007889719	.00864599304692052
9.87773403940541	203	.4674593067035	.0969624398991418	.332090214785409	-1.15125948938496	.601675788009904	.908103257652682	-.361588551933487	-.45719843825313	-.692684960479572
10.6504970083546	174	.428718700006953	.105724324436507	.359193127315148	-.400822394605336	.0224505891048466	.506568653291724	-.0494078579846741	-.183659007936168	-.00899869888530509
9.90445784521069	203	.510510607582553	.0892023950915487	.325954263473506	-1.12530776033505	.601675788009904	1.35431689599604	-.638074296841144	-.519126270712793	-.677070433453252
10.1850337786331	226	.423219547458316	.0899453371809403	.304712482989939	-.852837938665275	1.06106129058978	.44957160984753	-.611603715536292	-.733511515325056	-.904913323864101
9.30131907525622	226	.433794644304953	.088755074601692	.324727694861097	-1.71102126429482	1.06106129058978	.559179271948797	-.654012057758384	-.531505563127026	-1.81549843091922
10.6753422745556	173	.282292346006679	.0959306987741756	.368147696301109	-.376694932322486	.00247730638398257	-1.01109596621353	-.398348869761681	-.0932839349079086	-.000933188760656378
9.29583236711322	204	.315001406157027	.0859694638871631	.347265166497221	-1.71634945610031	.621649070730768	-.672076507138837	-.75326169774444	-.304043398484553	-1.06696704443401
10.6124557622347	219	.404721783157029	.076374501744054	.298509489349622	-.437764592105862	.921248311543728	.257847909481692	-1.095124447416	-.796115980611591	-.403289891331154
11.7425134228504	200	.420823646649415	.108213426879843	.308313577501341	.659644603004856	.541755939847311	.424738826744112	.0392773700340903	-.697167032418078	.357366381866102
9.75272982956376	201	.468670126407537	.0816916031289747	.326947363406366	-1.27265220595929	.561729222568175	.920653035580045	-.905679312289865	-.509103289249665	-.714885934253185
10.4884711552624	121	.312392931417048	.143685593312602	.430645939721688	-.558167163129945	-1.03613339510095	-.699112554377519	1.30312939702924	.5374871633022	.578335637767694
11.1062941924401	169	.423045602939424	.0910102262015795	.354746180127424	.0418063652833169	-.0774158244994736	.447768727819348	-.573662358055042	-.228540361519291	-.00323647423773415
9.78405345866655	193	.59128673067247	.0651147303327996	.319828099702616	-1.24223354698315	.401942960801263	2.19153684148576	-1.49630335337856	-.580955321228265	-.499307029881064
11.9285510045585	79	.237409506499697	.190003322656442	.534735305066017	.840307377939186	-1.87501126937724	-1.47629294532121	2.95340232941388	1.58802170150358	-1.57558580337681
10.281562698876	203	.449359619281077	.0856807651713307	.317125196158549	-.759097832863105	.601675788009904	.720505503049954	-.763547859935501	-.608234702912227	-.456730786764519
11.6799477214946	223	.445419041548844	.102238038045376	.266687332369843	.598886485645607	1.00114144242718	.679662613493275	-.173622152323556	-1.11728495764144	.59957008008939
11.0620269417764	197	.472289275082838	.096421348776167	.311089607983878	-.00118196143104436	.481836091684719	.958164410733341	-.380867304299997	-.669149608242632	-.000569511676456494
12.0594167464188	80	.260835649338003	.145941036029069	.52320664390141	.967392281168135	-1.85503798665637	-1.23348810052458	1.38348946904181	1.47166729111232	-1.79454942956505
9.32626854352489	200	.440250026238673	.103438424081586	.335845527113255	-1.68679261044344	.541755939847311	.626087342105224	-.130853117398201	-.419297493338294	-.913829915998286
11.9525367580361	125	.389924710986461	.116788620041028	.428862045841019	.86360015965763	-.956240264217491	.104480757380815	.344806362157611	.519482998055063	-.82580924484928
12.2675887157684	174	.388155929862972	.11732081210786	.344751743569158	1.16954995974543	.0224505891048466	.0861478790605438	.363768046488095	-.329410424081287	.0262570855838345
11.7107240166737	170	.347489226287546	.110799049594823	.355746713949708	.628773623707734	-.0574425417786095	-.335350133573277	.131401557474592	-.218442352625961	-.0361183551491192
11.1779464317177	131	.36537409656988	.12463600825434	.412535540760721	.111388501641448	-.836400567892307	-.149978893284876	.624404100254963	.354705766315435	-.0931654060295803
10.4196524007192	200	.419138005884072	.0918587087703747	.316985349293334	-.624997676884994	.541755939847311	.407267672946538	-.543431432732941	-.609646124352655	-.338596203843216
11.3190965528584	127	.315779928512479	.143536655876282	.426498529643873	.248460658425378	-.916293698775763	-.664007359734121	1.29782284545041	.495628924312884	-.227662935708851
10.9582185986324	178	.497919801204299	.0905940975957697	.330157258991844	-.101991180522898	.102343719988303	1.22381701773449	-.588488770840974	-.47670702892653	-.0104381568207119
10.117361048274	206	.328852657899092	.117078196244699	.326130381251283	-.918555537990128	.661595636172496	-.52851249608142	.355123788714371	-.517348780690311	-.607712335516348
9.57882280673014	206	.462564184859514	.097988552540657	.320951743181438	-1.4415348856696	.661595636172496	.857366808729212	-.325028773596784	-.569614813202086	-.953713189749426
10.1126828170291	180	.420337252416852	.0915966305525505	.339009252159994	-.92309861058185	.142290285430031	.419697498474128	-.552769122537037	-.387367214774508	-.131347964779756
9.96911807090986	199	.432206325890843	.0885836501489811	.319664964366234	-1.06251563147895	.521782657126447	.542716834718413	-.660119808251884	-.582601784387143	-.554402229431473
10.1420104191289	202	.416884040751519	.0923553608521299	.315506289423793	-.894618311446199	.58170250528904	.383906009954726	-.525736016767087	-.624573715388305	-.520401713045704
11.4015527242513	201	.311830179378137	.0682497027739094	.300349760268705	.328534590786397	.561729222568175	-.704945308083918	-1.38460616449157	-.77754282326983	.184547480269196
10.0368288014828	196	.451410352429859	.0852915220261437	.317485350504984	-.996761129803415	.461862808963855	.741760728348722	-.777416359875336	-.604599801510324	-.460366895276991
10.080928494169	204	.565545436721396	.0805218572357417	.298626892945086	-.953935520153528	.621649070730768	1.92473615962383	-.947356657287504	-.79493107059186	-.593013129640512
11.4770430865072	73	.25484771778845	.148488268474883	.508165896927086	.401843963015003	-1.99485096570242	-1.29555118963734	1.47424583420412	1.3198667289261	-.801618817682166
11.95054150112	77	.305368202820491	.126082138420068	.507946209879132	.861662547655475	-1.91495783481896	-.771921729511398	.675928851209172	1.31764951076258	-1.65004744660292
10.7014661354491	206	.473617819788888	.095242605283043	.293572653935648	-.351325815192037	.661595636172496	.971934372497186	-.422865228388341	-.845941590505926	-.232435626205797
10.001217484507	212	.423545882088253	.0903949621139589	.30069838183257	-1.03134360117744	.78143533249768	.45295396902294	-.595583848690542	-.774024317874102	-.805928329905451
9.86774104465669	223	.453521551343785	.084894479442092	.289496513208665	-1.16096377679093	1.00114144242718	.76364266291084	-.791562749146721	-.887080534932185	-1.16228895010218
12.4572619450465	79	.223359826299621	.172374220803044	.531338776005665	1.35374334485352	-1.87501126937724	-1.6219136069883	2.32528799775173	1.55374182021023	-2.53828402744478
10.7351359564545	131	.327773486200503	.117463668167317	.397026476970038	-.318628748080502	-.836400567892307	-.53969778247677	.368857922254649	.198178659887375	.266501265841346
9.47974897902865	230	.456269727626142	.0843831481378661	.290743962733844	-1.53774637407736	1.14095442147323	.792126674142102	-.809781177010071	-.874490499374486	-1.754498524608
8.96039855998772	174	.425527296916538	.089457539324838	.340011969147154	-2.04209225411821	.0224505891048466	.473490731014881	-.628983660749603	-.37724717202501	-.0458461741113978
10.7714285846674	178	.390151244946721	.116720808931993	.332886448194842	-.283384649214015	.102343719988303	.106828712972214	.342390292990561	-.44916235604327	-.0290026391881425
10.1251232394683	200	.518105672364555	.0743120140750162	.296549612086882	-.911017604053031	.541755939847311	1.43303743220821	-1.16860964675129	-.815896279476255	-.493549198301196
10.314876668831	205	.426539284511218	.0897605809246018	.298344791782092	-.726746335918835	.641622353451632	.483979674609154	-.61818647020159	-.797778210777715	-.466296694414593
11.7535092294443	205	.357092730056764	.0538183064430004	.272639774164505	.670322730045939	.641622353451632	-.235812738182006	-1.89878816518115	-1.05720921723088	.430094047624198
11.8964311969788	125	.212974439688323	.144057330993501	.430626626706142	.80911554285712	-.956240264217491	-1.729554980206	1.31637418776976	.537292244351539	-.773708860484171
9.43394039892651	223	.418738362224672	.0914327833769111	.298904084522694	-1.58223149972278	1.00114144242718	.403125487979753	-.558606899190511	-.792133480991689	-1.58403752588619
10.2873289666894	174	.366203296083919	.0850214987823836	.334016697343823	-.753498158138147	.0224505891048466	-.141384492546293	-.787037126191059	-.437755179490224	-.0169164775396183
9.81817629579301	199	.339728336255018	.0790507313830371	.315031121636506	-1.20909655182714	.521782657126447	-.415789398066721	-.999771989585579	-.629369403884766	-.630885611534788
10.3361820386801	200	.443398540801966	.102224050736731	.301945253579736	-.706056498937508	.541755939847311	.658720737844204	-.174120511746195	-.761440113611041	-.382510302167192
10.2668712485775	207	.516224214247781	.0882150965784558	.287004103305251	-.773364832865832	.68156891889336	1.41353669112642	-.673251151048431	-.912235484030299	-.527101433046509
8.6478713133877	205	.444277963363775	.102021704133949	.323093583317117	-2.3455902844352	.641622353451632	.667835685196166	-.181329999911131	-.547998031983433	-1.5049831585326
10.3751169109598	174	.346389218338143	.11115090764608	.337306706025505	-.66824649300655	.0224505891048466	-.34675138137038	.143938048927368	-.404550368031763	-.0150025274352448
11.8788116435945	179	.39194097978214	.0982328411754789	.314501379734848	.792005035516158	.122317002709167	.125378770142977	-.316324915971488	-.634715888246384	.0968756820749036
11.07813692186	170	.478781638646275	.0951138582606539	.324948630757629	.0144625856508816	-.0574425417786095	1.02545578423278	-.427452407621516	-.529275740807834	-.000830767680477484
11.540977949749	164	.392322438891501	.0787883166227247	.33606883226105	.463931685840995	-.177282238103794	.129332477779951	-1.0091216701968	-.417043759063512	-.0822468475931578
10.6202933248621	178	.323506896726323	.118348061053178	.333499742832251	-.430153464289713	.102343719988303	-.583919684573058	.40036831064816	-.44297260556722	-.0440235057012648
11.4796467191849	173	.360720523050784	.106734919575619	.329877190706173	.404372374210979	.00247730638398257	-.198211767294601	-.0134009589569737	-.479533652051563	.00100175426413905
11.8422368804161	122	.317722201421207	.142659199542192	.420933195890006	.756486952837879	-1.01616011238008	-.64387629183227	1.26655960223853	.439460118732077	-.768711867009805
9.33103849292038	216	.395385326137351	.0968331686431652	.302343596504928	-1.68216046952775	.861328463381136	.161078372419599	-.366194409295144	-.757419789348538	-1.44889269237883
10.3002017965925	199	.378920557012726	.101040741274971	.302498588652398	-.740997236817847	.521782657126447	-.00957395133298989	-.216281118560072	-.755855512310931	-.386639507150172
9.3992493634438	204	.463345675322173	.0830944974080739	.301046954830644	-1.6159202774316	.621649070730768	.865466719662296	-.855695030059446	-.770506302634507	-1.00453533884036
10.9356745636104	168	.524669574434787	.0863896005030616	.317828281395276	-.123883896434899	-.0973891072203376	1.50107028057012	-.738292481961559	-.601138729927495	.0120649420727716
10.5911385918901	199	.387619567874094	.117483152787574	.298925271079368	-.45846588865489	.521782657126447	.0805886501954583	.369552147594782	-.791919653100069	-.239219549584186
10.3980013145072	179	.429266109566766	.0896913945896123	.31477593799564	-.64602324214707	.122317002709167	.51224238686912	-.620651537845051	-.631944875715407	-.0790196266598878
11.5005851866127	77	.263965578172376	.17251783066301	.48798534602104	.424705908938998	-1.91495783481896	-1.20104734021248	2.33040473097857	1.11619207247487	-.813293907816644
10.4424721449992	209	.385801146065313	.118036893825857	.287544001380979	-.602837217223755	.721515484335088	.0617412612717505	.389281608861011	-.906786497250675	-.434956386760414
11.5839412477909	169	.464341112647662	.0980718003976527	.318034381824856	.505653732393714	-.0774158244994736	.875784124750636	-.32206270235311	-.599058636356979	-.0391456006044955
9.35493847766877	199	.379401198967585	.119467189494583	.312801675934733	-1.65895097859647	.521782657126447	-.0045922436716899	.440242186178678	-.6518703548994	-.865611849654586
10.3045706522247	209	.325374105612784	.139304247478973	.294891075001568	-.736754601676314	.721515484335088	-.564566632429163	1.1470246712777	-.832635266069616	-.53157985326459
9.10360622448953	227	.448259573217723	.0699481818853698	.281414651685454	-1.90302199840312	1.08103457331064	.709103860213342	-1.3240903718659	-.968647702096747	-2.05723257404448
13.2215462097922	172	.297235557400672	.0723924897167972	.309477487559332	2.09594669344494	-.0174959763368815	-.856214125514222	-1.2370011490183	-.68542012906023	-.0366706337518776
12.2383790695206	122	.344060964486321	.111277994067279	.405581819837054	1.14118420860243	-1.01616011238008	-.370883024340405	.14846606193555	.284524494913112	-1.15962587365982
12.9731322510936	133	.257147719114476	.148034075623113	.406009461215785	1.85470965575151	-.796454002450579	-1.27171237550339	1.4580632151514	.288840517369728	-1.47719092870703
10.6552871392413	121	.37876553087365	.119667686832498	.38266700710826	-.396170655261359	-1.03613339510095	-.0111807501089375	.447385786144903	.053253969548858	.410485646075319
10.9378860102563	127	.381740243918647	.118735175695	.378301253497159	-.121736340634618	-.916293698775763	.0196512457595404	.414160973288985	.00919207198067459	.11154624183552
11.0553141965102	76	.287323877983298	.158492810397932	.461645716301211	-.00770076895415015	-1.93493111753983	-.95894566775831	1.83070166592142	.850356166447578	.0149004574783698
9.92982887432507	199	.370626456064928	.103882157862891	.294780427116959	-1.10066972494102	.521782657126447	-.0955397847720607	-.115043148756685	-.833751993258567	-.574310373698363
11.5293016415869	126	.300703376989463	.128038056647597	.390058236367293	.452592717584231	-.936266981496627	-.82027123031159	.745617045224195	.127850846863778	-.423747617539943
12.0118635264914	125	.314923523624353	.144602627304288	.398949275463345	.921212920039767	-.956240264217491	-.672883735899833	1.33580276845731	.21758473677658	-.880900886059393
11.5738035774009	176	.463505708368976	.0982485611153555	.294473806573341	.495808949166523	.0623971545465747	.867125413513841	-.315764823936654	-.836846598265786	.0309370676267183
10.9445880459867	168	.414376900804912	.092914146378123	.3100902073088	-.115227933238402	-.0973891072203376	.357920267025509	-.505826823427553	-.679236180710416	.0112219455449326
9.77741689162757	201	.542255804290594	.071002423049155	.270237127816856	-1.24867837714215	.561729222568175	1.68334620367748	-1.28652839114173	-1.08145821676065	-.701419134029753
11.1826431206732	82	.263311830330986	.171312451128635	.455420617059357	.115949498682548	-1.81509142121464	-1.20782323773263	2.28745778070684	.78752859769773	-.210458940352831
10.1437972149646	219	.38090352582023	.101079337436408	.264142711242921	-.892883137880972	.921248311543728	.0109789171808691	-.214905960463685	-1.14296685484223	-.822567083178711
11.0228210475514	73	.191227551904789	.13800612429161	.461793487642822	-.0392551592195645	-1.99485096570242	-1.95495485715273	1.10077332024314	.851847566626695	.0783081922779506
11.9217878717131	121	.210068494809802	.149260564691914	.408404331343633	.833739638583078	-1.03613339510095	-1.75967421494673	1.50176228548109	.313011034458467	-.863865482355321
11.4007350931484	172	.370351474744911	.122386430249136	.307476913052004	.327740581841719	-.0174959763368815	-.098389882510709	.544252984389226	-.705611169799511	-.00573414146453848
12.6212039096423	120	.25347711349582	.151044855438289	.415537144040201	1.51294886655577	-1.05610667782181	-1.30975708622248	1.56533549522088	.384999811289589	-1.59783540117248
13.1471174761899	77	.203075116292651	.18634432928084	.524562260732461	2.02366827838503	-1.91495783481896	-1.83215845604358	2.82303458874367	1.48534901831735	-3.87523942476802
11.6555359062673	120	.289437048705216	.0828468671693983	.38455380933487	.575179951516024	-1.05610667782181	-.937043296006136	-.864517947026998	.072296749752696	-.607451387745299
8.94932942549674	203	.383610828559718	.0705936850445462	.287111624221256	-2.05284159054206	.601675788009904	.0390392865731363	-1.301091481237	-.911150316151057	-1.2351450816489
9.668720501942	206	.362979618843798	.124872010929732	.284011809614896	-1.3542344223543	.661595636172496	-.174796926567746	.632812734112607	-.942435570847634	-.895955584184185
9.42036892382139	168	.375821583451072	.0822476033700373	.306932280680035	-1.59541088170534	-.0973891072203376	-.0416938696592741	-.885869356982827	-.711107938037873	.155375641418895
12.3428056940336	130	.189093649820954	.108629969099466	.386427559084314	1.24259384631286	-.856373850613171	-1.97707210316514	.0541185196322552	.0912077962484209	-1.06412487691518
13.5880755852843	173	.347494976951837	.110797215990943	.28864538778727	2.45188667859939	.00247730638398257	-.335290529687128	.131336227267461	-.895670621427178	.00607407452169609
12.0177664604894	170	.432845613625328	.104716308782482	.293206763729602	.926945312530259	-.0574425417786095	.549342857628946	-.0853228515049403	-.849634381766295	-.0532460948415057
11.2276627990333	120	.340809388576802	.132995147583261	.377673101555874	.159668514724954	-1.05610667782181	-.404584619584	.9222352238436	.00285237236414646	-.168626984638914
12.5156342821502	77	.263538119783476	.169459663836252	.486820918486889	1.41042924833458	-1.91495783481896	-1.2054778163899	2.22144408009151	1.10443994642615	-2.70091253955613
10.7713541530154	182	.403252550455228	.0943989687225293	.278086484559677	-.283456930463156	.182236850871759	.242619759436112	-.452923493340205	-1.00223763227808	-.0516562983653807
11.1248078666349	175	.383491381409824	.100397239373563	.286682831176212	.0597851614144701	.0424238718257106	.037801253197706	-.239208705574285	-.91547796193955	.0025363180249269
11.9332617102036	130	.351097049389514	.109047951361207	.361073187360319	.844881986714084	-.856373850613171	-.297956144542584	.0690109770678834	-.164684274015839	-.723534840276046
12.8033057761384	120	.294892552710749	.130561032020586	.398002193450575	1.68978963292052	-1.05610667782181	-.88049865643428	.835509145422119	.208026196750585	-1.78459811544143
11.9334831076781	177	.293303554315697	.106902700966053	.284969309812208	.845096987800097	.0823704372674387	-.896968141460292	-.00742300858864609	-.932771884031181	.0696110084184893
11.8198890129878	171	.428421704855991	.0731871000089295	.278007456879892	.734784737046897	-.0374692590577455	.503490388891459	-1.20868966062115	-1.00303522871661	-.0275318396640876
12.6715485543171	126	.187515788671773	.144417183229428	.389410500899548	1.56183900545417	-.936266981496627	-1.99342615402541	1.32919550723039	.121313498132395	-1.46229829122027
11.8008021849455	168	.3918067765362	.116227619436791	.282559096029887	.716249346040651	-.0973891072203376	.123987794320513	.324818246908026	-.957097258812758	-.0697548843580496
11.2387084604851	129	.335551438452668	.135079125693947	.347364928171555	.170395056268577	-.876347133334035	-.459081673266744	.996486114732848	-.303036541692507	-.149325219095259
12.082492805766	126	.341114233547013	.0912748575993169	.351041483207953	.989801650704855	-.936266981496627	-.401424994194963	-.564233699981085	-.265930464289137	-.926718603785813
10.1319877133448	131	.254121205046774	.178363686427466	.34450342321495	-.904351451506828	-.836400567892307	-1.30308127321546	2.53868906769745	-.331916627359316	.756400067614543
12.0808293777757	126	.241019050010563	.099489864917038	.357300293248941	.988186280767921	-.936266981496627	-1.4388811247756	-.271537913554761	-.202762665212362	-.92520618625096
11.848480736981	123	.208359233149408	.149430157816801	.37095253337133	.762550418310551	-.996186829659219	-1.77739019213654	1.50780478686197	-.0649757767541201	-.759642683672099
13.0672591499026	76	.182181498872684	.168406394398901	.489913159375932	1.94611713685648	-1.93493111753983	-2.0487144452182	2.18391672139772	1.13564876246256	-3.76560260648112
12.6365543774236	126	.297109019704517	.0903903000966121	.354484546101934	1.52785584438491	-.936266981496627	-.857525650244857	-.595749953574065	-.231180934638712	-1.43048097958424
10.5522270735334	176	.411832205458755	.0929660513612389	.257303649055611	-.49625321538041	.0623971545465747	.331545273803489	-.503977479992425	-1.21199091904811	-.030964788574326
12.3555125263048	124	.31539284910116	.14302351874408	.356538244459467	1.25493356583438	-.976213546938355	-.668019320091316	1.27954007701873	-.21045373500118	-1.22508314747518
13.5476886556073	122	.321021026889401	.119934436663444	.360726549884939	2.41266656662237	-1.01616011238008	-.609684969285295	.456889922724235	-.168182754758007	-2.45165552947466
10.7969400989658	177	.298284262841291	.12907645763929	.254437589233877	-.258610187389642	.0823704372674387	-.845344612615559	.782614650111755	-1.2409169752434	-.021301834217099
12.913841130666	132	.305250686392438	.148487773990655	.328101216494342	1.79713151349087	-.816427285171443	-.773139751542229	1.47422821602749	-.497457887080873	-1.46722720265539
11.8712644954699	119	.261717655807104	.101735124396341	.325595561406847	.784675931845213	-1.07607996054268	-1.2243463717595	-.191540664178232	-.522746514805001	-.844374045778784
12.3515471843454	125	.277972787849237	.137734395733931	.323185787509399	1.25108278646297	-.956240264217491	-1.05586687259991	1.0910917946147	-.54706744999517	-1.19633573428531
