# Supplementary material for: Dissecting the chain of information processing and its interplay with neurochemicals and fluid intelligence across development
Source: eLife. 2023 Sep 29;12:e84086. doi: 10.7554/eLife.84086 (PMC10541179; doi:10.7554/eLife.84086)
Supplement: Source data 1. [file elife-84086-data1.zip › DataFiles/F3D.csv]

metab	age	c1	c2	dv	Zmetab	Zage	Zc1	Zc2	Zdv	ZmetabByZage
1.67820872346928	98	.188926461219151	.224114000615604	.744676537042468	.0463441463661721	-1.60677308416851	-1.38147160333341	3.44673306369907	3.53665217859905	-.0744645269899313
1.37978576572315	104	.26731382124236	.131918376245087	.646219401003437	-1.08892923229762	-1.49205851808276	-.388648140678344	.598985978288543	2.60059858148346	1.62474613663898
1.74664516958485	96	.160214033732238	.161048116041107	.624549769710957	.306693001535218	-1.64501127286376	-1.74513191375015	1.49874811091976	2.39458064174314	-.504513444833856
1.2734590511613	91	.172722027546465	.162304740207637	.713064774278106	-1.49342186716232	-1.74060674460189	-1.58671058503297	1.53756283593654	3.23611221331898	2.59946017451868
1.27296475817474	96	.172393509984641	.180173855210651	.699882402519557	-1.49530227768147	-1.64501127286376	-1.59087145922463	2.08950573470357	3.11078451235667	2.45978910312488
1.52270589368459	105	.14709474026337	.151499442933873	.607253484426294	-.54522636916912	-1.47293942373514	-1.91129572339361	1.20380780115643	2.23014106215768	.803085414009164
2.29060286040002	229	.235775499850934	.0881958279377856	.428232634838614	2.37604011264868	.897828275370367	-.788100111517685	-.751520191163199	.528150561958633	2.13327599655018
1.5480916702924	96	.241466697658289	.146643796365174	.612483935244097	-.448652712111309	-1.64501127286376	-.716017639138463	1.05382613490918	2.27986810581859	.738038769024003
1.25809345344736	103	.131285072288218	.168562418844245	.653880454272579	-1.551876331134	-1.51117761243039	-2.11153475807815	1.73085060008487	2.67343389600482	2.34516076887031
1.45948353173815	100	.303715295938111	.13941038074882	.597164992859907	-.78573958234858	-1.56853489547326	.0723986166366837	.830399715492008	2.13422755908317	1.23245995366833
2.54293361668293	192	.325017161440156	.0867153674526819	.405973192779395	3.33596756725754	.190421784508241	.342199664439429	-.797248793364278	.316525161834685	.635240897218795
1.74030397811554	241	.385428406151618	.110595893011697	.383922383828571	.282569569750718	1.12725740754187	1.10734472277508	-.0596248820010373	.106883282453339	.318528640647415
1.3064801822683	104	.203744457433625	.208520776249014	.685921910627847	-1.36780146797362	-1.49205851808276	-1.19379269302302	2.96508808818861	2.97805905254279	2.04083983133614
1.80752833081534	248	.474364687605309	.0892584674877868	.359518987570258	.538307327309277	1.26109106797524	2.23377667407916	-.718697281160481	-.125125160696738	.678854562295355
1.19169528196549	97	.196102051906885	.131575208137928	.620637461311786	-1.8044710947696	-1.62589217851614	-1.29058839472577	.588386169635581	2.35738546730075	2.93387543934435
1.59090089189837	252	.345108996180146	.0820961891870614	.315288122112849	-.285796040434189	1.33756744536574	.596674938664049	-.939926404506082	-.545637704333293	-.382271479699202
1.84511912852775	244	.403416203683469	.087412466143354	.360144690671282	.681311847631535	1.18461469058474	1.33517108949827	-.775716743680152	-.119176464015091	.80709202357375
1.51770901104495	247	.420044756183414	.0842995721744267	.315756627339007	-.564235723811052	1.24197197362762	1.54578179340575	-.871868104308494	-.541183522342474	-.70076495549282
1.51869715203664	101	.123715725721852	.146164827521184	.568280401354666	-.560476595590139	-1.54941580112564	-2.20740512373188	1.0390317003708	1.85961540939626	.868411293368465
1.42393887594025	219	.299514276806097	.0940989621037559	.352330304101826	-.92096008209127	.706637331894117	.0191901610886033	-.569183629849069	-.19346955186899	-.650784775189961
1.48252251779693	218	.41660264757299	.0849960830701857	.349910036883319	-.69809368626377	.687518237546492	1.50218539995119	-.850354210488728	-.216479563403007	-.479952140822401
1.49283702144606	238	.414313610776622	.0575078331653502	.289097701101949	-.658854810356141	1.06990012449899	1.47319336044837	-1.69941384953342	-.794635783939284	-.704908843626795
2.04676703567915	220	.302757479751569	.117432212225006	.412207992732066	1.44842943999519	.725756426241742	.0602672936449655	.151535986506105	.375800773108612	1.05120697403423
1.34236164327129	152	.225996720022182	.157318569098722	.526452833499223	-1.2312996794654	-.574341989396761	-.911954289630693	1.38354951545936	1.46195154342557	.707187107447754
1.19782765975551	217	.327375980593939	.108601371885596	.356405512291099	-1.7811420409143	.668399143198867	.372075539827279	-.121231837454991	-.154725653376435	-1.1905138140626
1.7499563528821	253	.408871775728954	.0862461224751749	.326734814980589	.319289546645672	1.35668653971337	1.40426921867827	-.81174287620349	-.436811483451977	.433175830205366
1.51588395390809	150	.190524494267257	.135427039946525	.483045250723684	-.571178684224239	-.612580178092011	-1.36123154544923	.707361911503124	1.04926612890134	.349892740104445
1.46676289611371	235	.316547318291303	.0752692461123605	.298141725987562	-.758047113070807	1.01254284145612	.234923963348082	-1.15079766196524	-.708652254789859	-.767555177826321
1.64179169378206	158	.30578448398678	.101577434218577	.428277707333814	-.0921950754355252	-.45962742331101	.0986061383947298	-.338187882342465	.528579076060914	.0423753849643947
1.56414777277243	186	.364345641417695	.116995495279014	.418636633253809	-.387571400377302	.0757072184224906	.840318719102064	.138046632552603	.436919269207819	-.0293419526626749
1.5109546710839	154	.278995805420366	.111861732537724	.451013350535155	-.589930872757161	-.53610380070151	-.240688725042257	-.0205255120965197	.744731824937492	.316264183036273
1.4772634986884	233	.271847857906271	.115340037625392	.346102828322692	-.718100271671577	.974304652760867	-.331221816088049	.0869127014109616	-.252675530617932	-.69964843583846
1.21852622531207	245	.368240952788061	.0961587595629348	.282776282456262	-1.70239967259798	1.20373378493237	.88965520041361	-.505560412901817	-.854734898134756	-2.04923600136399
1.75411762877808	245	.328452119475612	.0954627487542204	.332077866927771	.335120050376555	1.20373378493237	.385705491524644	-.527058859986086	-.386013916145606	.403395326646496
1.73943035511588	215	.32425659645002	.0869187640013206	.342148595296467	.279246095772734	.630160954503617	.332566647498209	-.79096626170919	-.290269291689387	.175969986253554
1.65393517866889	242	.34972872378246	.068127884232627	.28612264439909	-.0459983108824704	1.14637650188949	.655186590967361	-1.37138071693912	-.822920300840426	-.0527313827222718
2.05846405945457	203	.316164411180607	.0896120260176204	.362514230612365	1.49292775809419	.400731822332116	.230074212528513	-.707776532158236	-.096648727838807	.598263661111285
1.72546858461987	154	.22418975731855	.0927536372112293	.398465053390895	.226132131341694	-.53610380070151	-.934840568334011	-.610738151202775	.245143633131021	-.121230295073015
1.62696002926446	192	.34098700816025	.0826541243749248	.355995117036576	-.148618327906697	.190421784508241	.544467460089389	-.922692850138028	-.158627371115646	-.0283001672106241
1.96284624539826	250	.364752100651241	.0648967781105378	.308227689895102	1.12917438052563	1.29932925667049	.845466771843702	-1.47118342563225	-.612762782722663	1.46716930849974
1.60102189499743	91	.223575292620055	.140243323812065	.537455209195779	-.247293287594673	-1.74060674460189	-.942623136460537	.85612773888644	1.56655354346237	.430440364282063
1.43955517175596	222	.38829919571897	.0725831598247987	.297575568506441	-.861551901679104	.763994614936992	1.1437050140002	-1.23376574693448	-.714034838196785	-.65822101337156
1.86281832121888	97	.208838486792592	.170243910310479	.517204355268439	.748643873417481	-1.62589217851614	-1.12927372127121	1.78278866607016	1.37402423145969	-1.21721421828351
1.73078513691389	248	.381192323295624	.0928916745600676	.312774470376277	.246357586954292	1.26109106797524	1.05369216389395	-.606474440636075	-.569535542972244	.310679352435992
1.93045038682384	143	.310539198416995	.100499242363511	.398669153704053	1.00593266984671	-.746413838525386	.158827480753299	-.371491173401465	.247084059594657	-.750842065398376
1.66953897817225	241	.378202370763775	.0829051972783	.300964192372881	.0133623305238175	1.12725740754187	1.01582260144197	-.914937686769983	-.681818447520995	.0150627860649961
1.59868954872365	240	.304651382794594	.0633481387809778	.266728611825142	-.256166099038022	1.10813831319424	.0842547244826958	-1.51901794237008	-1.00730362422111	-.283867468885543
1.52938501755386	142	.17701630152196	.144899048020351	.479371772302942	-.519817360496166	-.765532932873011	-1.53232100032597	.999934184530096	1.01434156347117	.397937308538937
1.43574018134015	202	.389763001584268	.0611301686148487	.30812666995326	-.876065051376558	.381612727984491	1.16224500319501	-1.58752681271232	-.613723201476913	-.334317574147681
1.66544793453498	98	.126100129252333	.143401024400283	.504077332096589	-.0022009926448231	-1.60677308416851	-2.17720520669426	.953663090570359	1.24922274165647	.00353649574015463
1.54242669546256	99	.177572166306701	.239254570714163	.64265148099025	-.470203651635837	-1.58765398982089	-1.52528063565249	3.91439641175936	2.56667758299697	.746520703547987
1.93117536237497	245	.331178795744342	.0783641567728963	.308688289418526	1.00869065284372	1.20373378493237	.420240500406923	-1.05520177145175	-.608383761982512	1.21419501737347
1.90616720753489	226	.32008682857827	.088051053859028	.328029916839935	.913553560664649	.840470992327492	.279754008117664	-.75599198647496	-.42449866588646	.767815267676131
1.42193470165876	94	.236746583349191	.131198528265201	.540947423165438	-.928584447606452	-1.68324946155901	-.775800749975451	.576751246427293	1.5997547879806	1.56303927144563
1.59439854325202	144	.251458228084823	.124692448515603	.442519966773957	-.272490125568805	-.727294744177761	-.58946884565495	.375790845422719	.663983361786982	.19818063616653
1.3917734412371	220	.296225343136587	.0956438539004357	.307999855612609	-1.04332520442445	.725756426241742	-.0224661788269001	-.521464867258028	-.614928853240794	-.757199971771023
1.81480300860133	142	.297417132264235	.0862408072438394	.379605850727235	.565981967662574	-.765532932873011	-.00737144661349463	-.811907053567083	.0658450550670344	-.433277835657968
1.67364300771529	191	.272154293866569	.130637220929997	.393770707693899	.0289750552305625	.171302690160616	-.327340618773903	.559413532856171	.200513458493042	.00496350490854777
1.19915495828975	106	.23119420407626	.152528067851259	.578788530364273	-1.77609267506509	-1.45382032938751	-.846125001412078	1.23558006399935	1.95951849772597	2.58211963788588
1.19926699734841	241	.306719658597714	.0918884127335189	.249473871650566	-1.77566645128651	1.12725740754187	.110450692097517	-.637463285952375	-1.17134822532858	-2.0016331605363
1.5807207719219	217	.372368621063307	.132899487509095	.367977381729136	-.324523688227029	.668399143198867	.941934622867789	.629290634953309	-.0447093513733742	-.216911355158682
2.1166202742466	191	.300678023505596	.0691584146202537	.318739861940456	1.71416811760236	.171302690160616	.0339297189396132	-1.33954959775285	-.512821256364932	.293641609932842
1.74939761180181	185	.311626783385598	.100148497590667	.360392547814645	.317163959932069	.0565881240748656	.172602404084565	-.382325010814132	-.116820031764982	.0179477135167116
1.69726173099706	228	.374689361828487	.0941142419258314	.314086863300146	.118826412452987	.878709181022742	.971328212366511	-.568711665272896	-.557058335462068	.104413859570435
1.92095320833131	279	.388650040281883	.0806765442158457	.285075887123765	.969803097254783	1.85378299275162	1.1481486732037	-.983776531415034	-.832872051950538	1.79780448800876
1.96975165500341	221	.238697852725858	.0920504542560636	.327285334283299	1.1554442350727	.744875520589367	-.751086739725052	-.632458132218748	-.431577575638744	.86066212611176
1.86283926692261	195	.397035016863073	.0789727374855327	.330588268806866	.748723555959405	.247779067551116	1.2543494877375	-1.0364038733684	-.400175852348758	.185518024549177
1.94344292436143	149	.270993848141997	.115703520114087	.393063645663519	1.05535943680566	-.631699272439636	-.342038367775166	.0981399825845133	.193791264617134	-.666669788392436
1.39333356040937	89	.12032601232537	.172817290417377	.587945761840693	-1.03739013234689	-1.77884493329714	-2.25033790002014	1.86227547196911	2.04657830677551	1.84535618077772
1.65564027072785	148	.25365971832407	.111109413701641	.406396105913033	-.0395117267492386	-.650818366787261	-.561585636401781	-.0437632068068981	.320545889797484	.025714957471884
1.81124426319441	223	.33236967007883	.0716860777369511	.29200112931614	.552443636186899	.783113709284617	.435323646210064	-1.26147490253145	-.767032254797598	.432626185105004
1.89537934336802	247	.454195347367613	.0779611535996506	.2960407319304	.872513906430984	1.24197197362762	1.97831974571305	-1.06764977123327	-.728626866319747	1.08363781838763
1.45513797181139	93	.156690965903397	.130683529299813	.519322380653837	-.802271147270725	-1.70236855590664	-1.78975370481395	.560843910122707	1.39416076356436	1.36576117442483
1.49957165191011	229	.286440708023491	.124121605690133	.323017680542686	-.633234641121446	.897828275370367	-.146394517667806	.358158598734669	-.472151096216886	-.568535965742841
1.43291334969169	227	.383340756775097	.0927464142190157	.287606526267106	-.886819005230172	.859590086675117	1.08090337710157	-.610961255663151	-.808812710307828	-.762300825570945
1.59072608419284	144	.169626698560647	.151211417732361	.456663510208026	-.286461051383656	-.727294744177761	-1.62591480419339	1.19491125174066	.798449132781706	.208341617082969
1.25710181192378	194	.354265263855229	.0885069617553721	.327015195747952	-1.55564877622804	.228659973203491	.712644622749353	-.741909860648555	-.434145841971728	-.355714607486348
1.62925597356667	96	.226161387651657	.187852368884164	.552564175461438	-.139883998400415	-1.64501127286376	-.909868674219814	2.32668038462138	1.71019780116312	.230110754261939
2.1277935448829	202	.336818922410789	.105556660416877	.351751763306326	1.7566739516099	.381612727984491	.491676125807971	-.215277170627367	-.198969866163031	.670369138853151
1.47861686621098	188	.221506192407896	.107564839373883	.35209547144938	-.712951733062022	.113945407117741	-.968829545715904	-.153248350812515	-.195702157425941	-.0812375754790509
2.01937003842047	214	.291283017908419	.107644250545185	.344056737431839	1.34420461132244	.611041860155991	-.0850637257419182	-.150795491111544	-.272128165698127	.821365286132727
1.69168250727364	247	.362223259792732	.117289409975505	.310329954974226	.0976016909548625	1.24197197362762	.813437468434261	.147125097241207	-.592776087308078	.121218564744603
1.46751425917201	147	.325717928528775	.130434798638173	.442027853934516	-.755188745590497	-.669937461134886	.35107530468591	.553161094136875	.65930473703638	.505929230898536
2.04937485356451	248	.338925564407621	.0831568507733287	.305593380587382	1.45835021232455	1.26109106797524	.518358024538201	-.907164590032536	-.63780773936683	1.83911242674228
1.57861932402099	216	.35963151850392	.087186301939633	.298450405888589	-.332518106205359	.649280048851242	.780611492921084	-.78270252479903	-.705717567236089	-.215897372240938
1.96481297455656	258	.334777710300384	.106200262206804	.31844159416486	1.13665629570174	1.45228201145149	.465822936277596	-.195397538226768	-.515656953557461	1.65074549145073
2.05028329930917	256	.361963177958586	.0978265066631297	.319900199696028	1.46180616047834	1.41404382275624	.810143374245172	-.454046884182762	-.501789670705751	2.06705797129142
1.80398468124359	246	.346053702759599	.102323983121695	.300905453128563	.524826424055368	1.22285287927999	.608640220530001	-.315128409862222	-.682376894406084	.641785503778329
1.79555158238719	151	.362879412096424	.0975795045406547	.371847685454593	.492744868723235	-.593461083744386	.821748035367344	-.46167630888888	-.00791352458121878	-.292424903801976
1.78533117539531	196	.421280334801459	.0737295352793215	.309307489930158	.453863959343398	.266898161898741	1.56143114607673	-1.19835639446582	-.6024968868451	.121135456500838
1.5768445167463	240	.38360785898234	.0926818358445856	.273422716792127	-.339269903943817	1.10813831319424	1.08428638857433	-.612955958544329	-.943661299389202	-.375957979073874
1.36787240278024	192	.352504032497884	.0623318990641451	.29206322694862	-1.13425055710987	.190421784508241	.690337559286337	-1.55040764997766	-.76644187897931	-.215986015164327
1.53481091799266	219	.403733628138428	.0639088906586609	.262469864126457	-.499175917994648	.706637331894117	1.33919146276267	-1.50169738582292	-1.04779247310436	-.352736338837534
1.37739985799214	145	.202334498011123	.101203347105578	.404106300679942	-1.09800580452725	-.708175649830136	-1.21165068435781	-.349742720145301	.298776208986545	.777580974138346
1.775601084197	259	.30330074435552	.116266134859289	.298519687966716	.416848330275042	1.47140110579912	.0671480693857591	.115518079558173	-.705058887316527	.613351094117213
1.65326715174946	143	.296574478664503	.0798154859713808	.36222427560822	-.0485396474592125	-.746413838525386	-.0180441655883011	-1.01037297916172	-.0994053936890503	.0362306645806998
1.53453927828536	148	.273669349801712	.129388231696495	.424575030011276	-.500209301386511	-.650818366787261	-.308151516357398	.520834636366243	.493376910264155	.325545400580166
2.44358010392671	195	.306616576665459	.138560520381936	.385414013168862	2.95800268492827	.247779067551116	.109145096898389	.804149148837418	.12106452990491	.732931147085223
1.8962593158536	225	.365288914579957	.0854363571392987	.299277248531788	.875861535394858	.821351897979867	.852265845869815	-.836754983782918	-.697856592790233	.719390534464127
1.25393493969116	195	.419887451740299	.1015195824351	.33303236854861	-1.56769632701461	.247779067551116	1.54378943721646	-.33997481365192	-.376939259786672	-.388442334110988
1.61500510545448	188	.3387810379585	.104945308713675	.344532465482542	-.194097760346911	.113945407117741	.516527509393679	-.234160659326979	-.267605314729429	-.0221165483233704
1.84334435086227	211	.327254461290443	.086575239734981	.304407418555827	.6745601625337	.553684577113116	.3705364241377	-.801577071440299	-.649082940640605	.373493558329826
1.65522590235895	105	.207887069177877	.149411906330026	.480204992718328	-.04108808461971	-1.47293942373514	-1.14132400246952	1.13932777490918	1.0222631727967	.0605202596821362
2.15826406822567	249	.338443397561976	.076237765256444	.300081858121709	1.87259121965879	1.28021016232287	.512251088966841	-1.12088195188074	-.690206992860567	2.39731030928376
1.80508362593944	219	.425643301964493	.0831907681313097	.297303720039564	.529007076466446	.706637331894117	1.61669077167161	-.906116947500749	-.716619361224042	.373816149067356
1.75874657859057	194	.32820947397945	.107887175866807	.33988787420224	.352729699221873	.228659973203491	.382632239132601	-.143291991012219	-.311762463210113	.080655163572149
1.91431217638114	192	.242048288565917	.098436052358979	.325212189321039	.944538999489565	.190421784508241	-.70865143751375	-.435219179607506	-.451287419712374	.179860801820431
2.13394904895818	218	.369113440161923	.133684482769472	.370812651655138	1.78009098346865	.687518237546492	.90070578223425	.65353764211946	-.0177538180337117	1.22384501562676
1.46050422575323	214	.36446311150213	.135782188490405	.341064931676852	-.781856614523874	.611041860155991	.841806548976073	.718331773008238	-.300571919513153	-.477747120113934
1.66419107323143	201	.262239423668998	.107474239335902	.324426635029243	-.00698239816861257	.362493633636866	-.452918463957276	-.156046813276	-.458755856741395	-.00253107488363977
1.85243779004334	239	.240870919734218	.117008655979765	.311167437289318	.709153812770051	1.08901921884662	-.723563527931943	.138453141510717	-.584813959166835	.772282131224941
1.85203175475658	224	.311504785755456	.11367271021053	.320720435386064	.707609155967042	.802232803632242	.171057230097873	.0354121359717987	-.493991510013403	.567667277067284
1.67926811858232	239	.30334402998224	.0924152151954553	.267642051176294	.0503743425628868	1.08901921884662	.067696308104229	-.621191362140271	-.998619355870529	.0548586271877469
1.84325309276828	186	.30200285655085	.0938141240256505	.322158429784809	.674212994589661	.0757072184224906	.0507095330708645	-.577981735098389	-.480320181720411	.051042790444681
1.65990194828029	222	.405152234577962	.121793082007084	.322727601618989	-.0232992707429214	.763994614936992	1.35715897381325	.286234941001595	-.474908940197502	-.017800517379551
2.07694820547784	195	.336957535777984	.083642535305341	.304721106173707	1.56324593691676	.247779067551116	.493431748183161	-.892162720693178	-.646100643623853	.387339620602305
1.33908280068514	221	.294216767972204	.120352057037478	.294993224348397	-1.24377319265956	.744875520589367	-.0479060016390892	.241724426698797	-.738585750760089	-.926456204377387
1.549884220779	154	.247210615285265	.11278208686785	.380261221164744	-.441833414887269	-.53610380070151	-.643267438265117	.0079024787008336	.0720758056266514	.236868572997992
1.80759330474184	222	.272845416866069	.129243898069475	.331262956954319	.538554503899241	.763994614936992	-.318587126765995	.516376445769029	-.39376144408175	.411452740829084
1.54925535795714	141	.323633894366173	.0870860038869175	.369138266445927	-.444225761729084	-.784652027220636	.324679747889593	-.785800540450456	-.0336725656338628	.348562644484357
1.77040213966886	150	.324231649621434	.0795794251611444	.332185707135862	.397070283155195	-.612580178092011	.332250680781998	-1.01766444759008	-.384988655623533	-.243237384770255
1.41770480983278	188	.288204484567848	.0767848195569416	.29277358742846	-.944675982992773	.113945407117741	-.124055217867432	-1.10398448738131	-.759688326020596	-.107641489476463
1.66814992183415	98	.266052620741295	.0969814475949585	.408849903208934	.00807802299594052	-1.60677308416851	-.404622010039411	-.480149147872771	.343874679134908	-.0129795499231715
1.96579609865854	219	.352950673766632	.120370792799745	.330611270206826	1.14039633845626	.706637331894117	.695994541877303	.242303138679469	-.39995717299206	.805846625908553
1.6895122201173	139	.280678949885689	.111711056964056	.37898776707327	.0893453917369432	-.822890215915886	-.219370679432405	-.0251795933361148	.0599687981405383	-.0735214486975026
2.0598513635054	195	.450703456917095	.0782412575385421	.294749137541302	1.49820539949589	.247779067551116	1.93409283505719	-1.05899789451964	-.74090633759596	.371223936887139
1.76670368687146	212	.376655964059937	.0936228511187205	.288202509350688	.38300047084972	.572803671460741	.996236422523293	-.583889790572246	-.803146568353568	.219384075873912
1.30797530383347	99	.183467361250459	.154426014782459	.526363270566453	-1.36211366257277	-1.58765398982089	-1.45061441580078	1.29420402667102	1.46110004897062	2.16256519097321
1.94127081987154	247	.387678224801949	.109588183453424	.296127996522953	1.04709622400972	1.24197197362762	1.13584004066953	-.090751109271645	-.727797222689571	1.30046416391138
1.86084990186446	164	.216906087646842	.10984605487638	.334785148427559	.741155528325007	-.34491285722526	-1.0270926628319	-.082785952593684	-.360275196858906	-.255634070922875
1.80506907175838	221	.383062025789841	.0920571679572024	.278633123145768	.528951708828411	.744875520589367	1.07737308010153	-.632250758788818	-.89412482284751	.394003179480197
1.8587648184048	138	.304634708086245	.102447138611154	.346547427797379	.733223364653947	-.842009310263511	.0840435291869632	-.311324371562642	-.24844862585207	-.617380899541361
1.31445520711941	214	.326152742952638	.108567516310955	.277215459048817	-1.33746253736309	.611041860155991	.356582493112516	-.122277571617182	-.907602866500197	-.817245596719296
1.73081118372206	193	.338310054594015	.0762678139344302	.275732835794293	.24645667533589	.209540878855866	.510562219394851	-1.11995380549917	-.921698491118145	.0516427483497772
2.01170697515759	246	.416137182458806	.0847403373998006	.268926839008287	1.31505245832768	1.22285287927999	1.49629000193967	-.85825370672207	-.9864045960263	1.60811568507024
1.67913008238394	145	.289982994112106	.122109206261537	.375475675554585	.0498492193535454	-.708175649830136	-.101529315686615	.295999416597835	.0265785734019174	-.035302003309222
2.09763876819453	202	.328368362963412	.129381990509321	.336899253519623	1.64195786048738	.381612727984491	.384644664492866	.520641857991937	-.340175935843205	.626592018376167
1.68748556207031	223	.363684223916603	.0973635668301438	.266249186316362	.0816354925194711	.783113709284617	.831941465250163	-.468346213127137	-1.01186162773509	.0639298733561996
1.65847791239648	94	.168546894409053	.142268730682087	.445295876396648	-.0287166489545762	-1.68324946155901	-1.63959117875757	.918688696092996	.690374543697429	.0483372838905696
1.86367401197952	219	.305298675611494	.116454748923109	.298587332282028	.751899128804868	.706637331894117	.0924530806415988	.121344008436883	-.704415777967428	.531319994232183
2.05959947198651	192	.326651064591615	.0794503673270284	.27347128208824	1.49724714300696	.190421784508241	.362894038940551	-1.02165079806455	-.943199578462203	.28510847282125
1.84123858483348	252	.363301152960547	.116941419189791	.274947930032662	.666549317348613	1.33756744536574	.827089639229724	.136376325241094	-.929160762428578	.891554667616264
1.20214540070901	100	.132379675115924	.0932729636865652	.448686740517189	-1.76471630611998	-1.56853489547326	-2.09767094930448	-.594697146365378	.722612232960544	2.76801910675986
1.56767640110612	230	.407305254740278	.104307400717392	.255404045099904	-.374147641559641	.916947369717992	1.38442828014126	-.253864421295924	-1.1149687650671	-.343073695814303
1.92566654012933	188	.284540002958012	.124950728352036	.324846217965335	.987733755658262	.113945407117741	-.170468100245866	.383768617214431	-.454766789697422	.112547724912416
1.69197405506396	194	.31914018134585	.110495660864298	.302895293387659	.0987108095275701	.228659973203491	.26776414670473	-.0627208619628719	-.663459046425274	.0225712110614691
1.88483056007032	246	.433044819137345	.114278237994775	.2794885220652	.832383773864709	1.22285287927999	1.71043547625505	.0541157349168938	-.885992357617304	1.01788289453641
1.72375583040824	196	.363501656734434	.116876915506143	.305134715584341	.219616398519583	.266898161898741	.829629141146959	.134383929415793	-.642168368197201	.0586152130876981
1.56093391865212	196	.41095204751256	.0865149129444538	.267457726429591	-.399797681670314	.266898161898741	1.43061712266243	-.803440450999459	-1.00037177168446	-.106705266369185
1.92850398561863	227	.339607406016481	.104266257487491	.268877592681234	.998528087139127	.859590086675117	.526993962103775	-.255135257236728	-.986872791663886	.858324844971461
1.66205499148212	148	.25956066728264	.120800052209562	.349342926500147	-.0151085717142287	-.650818366787261	-.486846538462221	.255562143556737	-.221871206258831	.0098329359675425
1.55886145042151	146	.252985361104078	.08808719647314	.319017988039151	-.4076818539475	-.689056555482511	-.570126779642486	-.754875610023265	-.510177050514459	.280915854013789
1.46470391323528	157	.360007981278158	.118405149294393	.352176386254816	-.765879983794495	-.478746517658635	.785379622310427	.181588157881396	-.194932882615243	.366662375186067
1.97594243326784	188	.292668875609604	.121480224164047	.305105532507057	1.1789954585104	.113945407117741	-.0675109973271548	.276571358627274	-.642445818116684	.134341117509935
1.71526390372266	98	.165500066925945	.133714322622877	.395544949767585	.187311047843765	-1.60677308416851	-1.67818109696627	.654459338307791	.217381567215697	-.300966350042761
1.34641708952489	144	.222036389347482	.107995598372198	.352869081053779	-1.21587177738613	-.727294744177761	-.962114279870836	-.139943026505191	-.188347281161068	.884297153287006
1.93975501889301	144	.219206798217083	.160869122367454	.365341904795654	1.04132974910017	-.727294744177761	-.99795276790193	1.49321933755408	-.069765408891877	-.757353653476499
1.53028254532794	144	.178233468600389	.108279877110839	.332911956162936	-.516402946952985	-.727294744177761	-1.51690484097224	-.131162198185665	-.378084046759785	.375577149196813
1.21500007747953	101	.210898504818634	.123057046288152	.458312701977271	-1.71581399498708	-1.54941580112564	-1.10318234341206	.325276388164086	.814128360819816	2.65850931562549
1.75532203074403	142	.278841200081314	.152362536124878	.371903604983379	.339701887844692	-.765532932873011	-.242646895441376	1.23046710452255	-.00738188535043342	-.260052982504245
1.30795100068207	156	.26058805976084	.0920186164707273	.309109473364611	-1.36220611766071	-.49786561200626	-.473833989533283	-.633441540715805	-.604379473785221	.678195582447824
1.53863245344037	149	.238926801778899	.100361083601553	.312449072008539	-.484637869406925	-.631699272439636	-.748186961093083	-.375758634187984	-.572629176657627	.30614538950105
1.58321084889405	95	.128593179993473	.161706984910505	.441031513359723	-.315050830915192	-1.66413036721139	-2.14562920683076	1.51909931430177	.649832308561339	.524285654941151
1.52096891002679	199	.360258444195428	.137757898814656	.297476192058719	-.551834276686584	.324255444941616	.78855188708267	.779357698651847	-.714979631891799	-.178935268921043
1.23054423428968	155	.221289913984949	.115909004223121	.331750192463166	-1.65668024886508	-.516984706353885	-.971568843132021	.104486995000722	-.389129189183356	.856478351981793
1.87832517277718	141	.217466811812669	.102474354696476	.281926792516179	.807635701304949	-.784652027220636	-1.01999075114938	-.310483718568737	-.862811185401663	-.633712990284688
1.59491837286338	151	.258265144265255	.120267113069378	.315822391699798	-.270512567529452	-.593461083744386	-.503255123311726	.239100669451838	-.540558286133531	.160538681492505
1.34353246106011	148	.198350835479136	.142838488036227	.35700081970405	-1.22684560436022	-.650818366787261	-1.26210618672306	.936287414640882	-.149065935171129	.798453652529846
1.00683565438001	216	.312417215807747	.158402278747132	.251425968484703	-2.50772199601572	.649280048851242	.182613710169123	1.41702324063625	-1.15278921237103	-1.62821386007842
1.39331702587981	149	.291605789121877	.121429664846515	.322593927946	-1.03745303371138	-.631699272439636	-.0809756325379132	.275009677689321	-.476179805139089	.655358326585775
1.46551387652553	101	.227386792740212	.217636206164009	.484434325077875	-.762798686805615	-1.54941580112564	-.894348175470856	3.24664634162989	1.06247236359606	1.18189233841451
2.13949447465957	196	.314470865538923	.157367833802259	.257581183390907	1.80118712908591	.266898161898741	.208624429710935	1.38507120823891	-1.09427023359749	.480733533988699
1.50887808770011	101	.208149496820346	.149935285176386	.341950240658493	-.597830700076069	-1.54941580112564	-1.13800019719511	1.15549394976252	-.292155092758256	.926288333095864
1.48216187291481	105	.190763923865746	.186374236251901	.381558415986102	-.699465666948213	-1.47293942373514	-1.3581990243519	2.28102368535699	.0844085214412831	1.03027055639721
