# Supplementary material for: Dissecting the chain of information processing and its interplay with neurochemicals and fluid intelligence across development
Source: eLife. 2023 Sep 29;12:e84086. doi: 10.7554/eLife.84086 (PMC10541179; doi:10.7554/eLife.84086)
Supplement: Source data 1. [file elife-84086-data1.zip › DataFiles/SF72.csv]

X	W	M	DV	ZX	ZW	ZM	ZDV
13.0341273198364	131	.265526658	1.91391413514265	2.14944914973057	-1.36791252369461	-.741941768862644	3.15222220647165
12.4572619450465	79	.438923592	2.98307814949825	1.56159470879299	-2.66199592997937	.917325425470726	4.79012957659779
11.1826431206732	82	.406966241	2.25517994346601	.262694880243956	-2.58733727192448	.61151964846606	3.67502485893633
9.90824693990528	176	.383006614	.850140449293317	-1.03597806342363	-.248032652871248	.382245565283228	1.52257255795723
11.6053526806156	81	.300332448	2.12246883155722	.693456896649275	-2.61222349127611	-.408878754496678	3.47171787761779
10.6375734358036	209	.23521477	.48971898226616	-.292758174964532	.573212585732547	-1.03200180739082	.970424366221408
11.9793537515809	121	.501718743	1.90905307844172	1.07458254587451	-1.61677471721091	1.51822378978385	3.14477530357355
10.1397612815326	128	.249230564	.918933395181986	-.800053461577099	-1.4425711817495	-.897882093447465	1.62796001167887
12.1676065512345	177	.139005701	.707663183735011	1.26642148981461	-.223146433519618	-1.95264410657389	1.3043043033209
11.6160242216164	121	.303459432	1.42944576014496	.70433172645034	-1.61677471721091	-.378956068733357	2.41004017326881
10.9366891276755	217	.316219836	.223579579655275	.0120555571563351	.772302340545589	-.256849412893408	.562711720486631
11.1400487201865	174	.316197627	.648961857147229	.219289072616311	-.297805091574508	-.257061934904431	1.21437672049605
10.9125092297213	200	.247896303	.363584436569703	-.0125849586641384	.349236611567876	-.910649882674802	.777192365097372
11.0996367945328	128	.432128938	1.28331818173575	.178107315137768	-1.4425711817495	.852306130037013	2.18617981654011
10.8850486457404	241	.259629144	-.0339421391086732	-.0405686563332713	1.36957160498471	-.798376166418496	.168200948081664
10.7370773382337	226	.434299527	-.0254098594955846	-.191358761010353	.99627831471026	.873076895915035	.181271986270953
10.4849261095169	210	.146149751	.268955346646807	-.448313374802215	.598098805084177	-1.88428137647119	.632225192865657
12.0527791373143	125	.303695378	1.26121224628452	1.14940665730026	-1.51722983980439	-.376698258007394	2.15231459650563
11.0062489200086	225	.423405899	-.147450094476831	.082940437096653	.97139209535863	.768833763405717	-.00568772958535251
9.91234855295304	210	.286965965	.127547725960236	-1.03179831620616	.598098805084177	-.536785091903513	.415595582249616
11.1779464317177	131	.250399079	.815783711232346	.257908721148866	-1.36791252369461	-.886700358218015	1.46993970300889
11.3036643798227	123	.483675584	1.26925596622969	.386021548385205	-1.56700227850765	1.34556547847345	2.16463718499956
10.4985515639141	194	.249564195	.150480212023672	-.434428360677206	.199919295458095	-.894689516966773	.450727037699186
10.5288382005415	238	.437390854	-.348656827615912	-.403564775132721	1.29491294692982	.902658373278741	-.313926677681762
11.7691172052273	235	.418057424	-.520452430093557	.860341073214875	1.22025428887493	.71765322115223	-.577109201293904
11.4292863237788	200	.291584636	.0621106054305475	.514036542630093	.349236611567876	-.492588178527185	.315349090077872
10.2747249120065	233	.465213375	-.285919145572574	-.662518825236625	1.17048185017167	1.16889720054054	-.217815594233683
10.5553312015993	226	.624080538	-.379726138075718	-.376567092473637	.99627831471026	2.68912634036323	-.361523353124982
10.3472942352733	220	.53260327	-.214912472148277	-.588567083942116	.846960998600479	1.81376351636058	-.109036817387277
11.5293016415869	126	.254897838	.87053390116601	.615957114230854	-1.49234362045276	-.843650904852756	1.55381433627758
11.5734417708978	230	.37292372	-.40811000424088	.660938096229335	1.09582319211678	.285760495725189	-.405006058266917
12.3713140893293	83	.356976747	1.97246323887445	1.47400957908951	-2.56245105257285	.133160974283708	3.24191659127041
9.77779576305405	225	.454012178	-.190305284949653	-1.16891428561492	.97139209535863	1.06171088362812	-.0713398010927357
10.6434908270987	238	.250138352	-.28647096639189	-.286728059614208	1.29491294692982	-.889195302896662	-.218660956942127
10.5798785539251	236	.599362486	-.590445502910744	-.351552122415437	1.24514050822656	2.45259474868338	-.6843351912129
10.0097806293984	126	.3598855	.558312323946307	-.93251019573432	-1.49234362045276	.160995367418473	1.07550603598487
10.7955596959102	228	.449341521	-.391434099391966	-.13176233664678	1.04605075341352	1.01701650664402	-.379459381528063
11.6582046719873	226	.402993361	-.45874925894054	.747315698369805	.99627831471026	.573502428098005	-.482582938312079
10.4967721380321	241	.13449096	-.171245443399038	-.436241683945975	1.36957160498471	-1.99584649464041	-.0421410490490613
12.1797907788367	225	.294244932	-.446621628740788	1.27883782232192	.97139209535863	-.467131316181416	-.464003997551236
10.6670508778821	194	.452420954	.0146802180833338	-.262719198817563	.199919295458095	1.04648416813132	.242688039050297
10.4954915904957	207	.398123995	-.124740898447275	-.437546625426261	.523440147029287	.526906568098529	.0291016563713637
10.1850337786331	226	.373145727	-.27019516843999	-.753918540612991	.99627831471026	.287884921593136	-.19372722454732
11.5382333271965	223	.35154835	-.413630742126179	.625058945056762	.921619656655369	.0812156436937355	-.413463560716919
9.60626999145699	216	.39640758	-.154076001251475	-1.34370755797123	.747416121193958	.510481876867474	-.0158382971261981
11.8984423961862	227	.453265796	-.607425779035688	.99212985991052	1.02116453406189	1.05456861681595	-.710348149971697
10.9056726936386	224	.229058627	-.278137597286953	-.0195517281609361	.946505876007	-1.09091107347695	-.205894639995719
10.2544132576313	224	.349697928	-.273657630860822	-.683217408908073	.946505876007	.0635086148008673	-.199031548899541
10.7068705188145	206	.206619486	-.115363184729607	-.222141008859158	.498553927677657	-1.30563534611213	.0434678585694044
10.9303248463681	201	.288844562	-.102892812588274	.00557003870882256	.374122830919506	-.518808451246919	.062571863347208
11.365550416869	196	.3756328	-.0672843751657853	.449086490916978	.249691734161355	.311684181151049	.117122260956804
10.9601883565669	169	.202484556	.159570583787176	.0360024374270549	-.422236188332659	-1.34520325277342	.464653045971737
11.1759686570178	229	.503705915	-.579725050907198	.255893270592601	1.07093697276515	1.53723940461068	-.667911979140732
11.4652501771098	222	.476859835	-.492005580776475	.550685493698712	.896733437303739	1.28034432109987	-.533530009020585
9.71535042799282	223	.310020465	-.18906144695482	-1.23254918057624	.921619656655369	-.316172335672433	-.0694343016636254
10.8090365544596	197	.399957129	-.0874977079625066	-.118028749063996	.274577953512985	.544448164935629	.0861564163174137
12.8738837804011	204	.088004586	-.212259770094747	1.9861530317708	.448781488974396	-2.440683168406	-.10497300660999
11.589447440013	221	.456177692	-.507753513020878	.677248667258104	.871847217952109	1.08243308589653	-.557655076775415
11.5633279593003	219	.358511791	-.418242614099813	.650631620364735	.822074779248849	.147850093014368	-.420528724708849
10.7961542203662	224	.367442359	-.396154447707574	-.131156486725847	.946505876007	.233308342865333	-.386690726010188
10.6753422745556	173	.330103046	.123767588077121	-.25426985418864	-.322691310926139	-.123998419662807	.40980459450993
13.1087618800161	221	.226201763	-.563121859038726	2.22550546991626	.871847217952109	-1.1182489312148	-.642476695158247
10.3317869160119	195	.450835465	-.0857381194619683	-.60436981174177	.224805514809725	1.03131233190568	.0888520204854589
11.0293338086764	227	.353884241	-.47306595824228	.106465084119987	1.02116453406189	.103568214851877	-.504515426674337
11.8422368804161	122	.257478342	.793019737822691	.934853650426335	-1.59188849785928	-.818957586849531	1.4350664007649
10.7765179195399	209	.374330392	-.271270095076091	-.151166851619962	.573212585732547	.299221199146781	-.195373959974228
10.8647361847158	222	.431608316	-.464079833415563	-.0612680620204832	.896733437303739	.847324202240941	-.49074911964854
10.117361048274	206	.413846226	-.215955153229977	-.822880410765895	.498553927677657	.677355491953383	-.110634154190122
10.6363983787226	231	.347938337	-.474324586822705	-.293955616436335	1.12070941146841	.0466707644744927	-.506443584562603
10.7256368815817	122	.340794038	.600488958512939	-.203017154013541	-1.59188849785928	-.0216943483550608	1.14011859278275
10.3002017965925	199	.250650327	-.161532842671693	-.636556615681945	.324350392216246	-.884296119836027	-.0272618162084394
10.4884711552624	121	.245075643	.366843083279625	-.444700797282584	-1.61677471721091	-.937641297669304	.782184453674199
9.29583236711322	204	.18690089	-.131087787344587	-1.66005890107457	.448781488974396	-1.49432622262505	.0193785306743726
10.7860449208064	201	.293068037	-.206871454378732	-.141458364600144	.374122830919506	-.478393241174132	-.0967183684952318
12.2625204470041	232	.383341439	-.818213266912396	1.36314345922587	1.14559563082004	.385449567369809	-1.03326434925261
9.87773403940541	203	.333641265	-.203860122075817	-1.06707222308136	.423895269622766	-.0901405504511918	-.0921051535846868
10.9230893633171	169	.350526854	.113404869574426	-.00180327754439837	-.422236188332659	.0714407603503958	.393929412795797
10.001217484507	212	.39203339	-.308122975694698	-.941236465281412	.647871243787438	.468624447203919	-.251830784151925
11.1890745470093	201	.413738466	-.270679351155662	.269248822807446	.374122830919506	.676324316668235	-.194468968964302
10.4683758553783	230	.370461811	-.514637097489938	-.465178904992106	1.09582319211678	.262202035117494	-.568200394035793
11.6431320212134	126	.397766086	.833365843195335	.731955919327139	-1.49234362045276	.523481670964785	1.49687467569601
8.96039855998772	174	.421007445	-.0827337016654322	-2.00188259474164	-.297805091574508	.745882515378935	.0934546427078787
9.93517561476751	202	.345138219	-.242158188450165	-1.00853640753972	.399009050271136	.019875919661018	-.150775932187287
9.96911807090986	199	.436149836	-.235155113690212	-.973947360507953	.324350392216246	.890782843490093	-.140047561601615
12.0900192888077	217	.277667855	-.543199242329594	1.1873562195262	.772302340545589	-.625760418839242	-.611956213452966
11.6799477214946	223	.210530505	-.534009280707887	.769472944706608	.921619656655369	-1.26821008504544	-.597877638351986
10.6476968597595	205	.515754913	-.358174112314018	-.282441903629755	.473667708326027	1.65253848542366	-.328506695846713
10.2078447188926	227	.319205384	-.452328205720628	-.730673060611018	1.02116453406189	-.228280154261029	-.472746196472984
10.3686323670857	206	.2449559	-.314025567796846	-.566822468828408	.498553927677657	-.93878714048825	-.260873268725991
11.703645749637	123	.348428651	.743758990870614	.793622411278505	-1.56700227850765	.0513626694370242	1.35960132767285
10.3045706522247	209	.423117273	-.398311975673259	-.63210453501037	.573212585732547	.766071848058174	-.389995954121871
10.3751169109598	174	.467507442	-.0267143105906557	-.560214396858007	-.297805091574508	1.19084955014035	.179273630514587
9.84567551168428	224	.19801742	-.343352935865092	-1.0997414535715	.946505876007	-1.38795009982796	-.305801372983534
11.0132627798531	201	.181204602	-.322447474496612	.0900879083055201	.374122830919506	-1.548835051529	-.273775220969843
10.8839536227988	223	.254441349	-.545060674556	-.041684539045737	.921619656655369	-.848019132161054	-.614807837265294
12.3428056940336	130	.264885304	.638900346250277	1.44495810969826	-1.39279874304624	-.748079003400796	1.19896297421255
10.5106643860399	197	.26544855	-.317987617117136	-.422084793893479	.274577953512985	-.742689198699062	-.266942935956998
11.0025635904491	200	.502163971	-.392257130202337	.0791849034096815	.349236611567876	1.52248425850931	-.380720224777599
10.1229219422401	168	.379760502	-.0819870593777519	-.817213583883203	-.447122407684289	.35118292174922	.0945984624487409
11.921296997624	195	.270740831	-.331151475709673	1.01541983281964	.224805514809725	-.692046387180296	-.287109328314498
10.5911385918901	199	.226987564	-.343303281281108	-.340077585006667	.324350392216246	-1.1107294567322	-.305725304571227
11.4015527242513	201	.504144198	-.437643517510582	.485774628571959	.374122830919506	1.54143341535215	-.450249966966293
9.35493847766877	199	.357142295	-.327740578928929	-1.59982684157666	.324350392216246	.134745133583131	-.281884000019767
10.6504970083546	174	.221167717	-.177881595874089	-.279588413268136	-.297805091574508	-1.16642064446185	-.0523073125055787
9.11824928068783	203	.436468044	-.367691180751213	-1.84102487780456	.423895269622766	.893827834443477	-.343086382710446
10.7719259838998	206	.341341878	-.456572720003182	-.155846261888806	.498553927677657	-.0164519665045055	-.479248586314632
11.9570474360199	221	.331245289	-.760778163939389	1.05185130347976	.871847217952109	-.113068086039625	-.945276559539971
11.5971098388714	205	.275247515	-.50211856439657	.685057031902604	.473667708326027	-.648921098030564	-.549022609017324
10.1404117097854	199	.225498602	-.388060511765103	-.799390642913282	.324350392216246	-1.12497760831837	-.374291209045999
9.49462744916737	200	.487638051	-.408921567585456	-1.45747684826087	.349236611567876	1.38348305492684	-.406249333915515
11.6555359062673	120	.325406244	.599881748494791	.744596093677124	-1.64166093656254	-.168942982966789	1.13918837651043
9.92982887432507	199	.271229828	-.399557670979479	-1.01398500135552	.324350392216246	-.687367084833304	-.391904298861868
9.79521517693574	200	.341216374	-.413787513878802	-1.15116303851916	.349236611567876	-.0176529373934003	-.413703727431848
11.07813692186	170	.093673072	-.249775798711732	.156197878061741	-.397349968981029	-2.38644038196008	-.162445741330358
8.94932942549674	203	.280387873	-.384966161260144	-2.01316259203776	.423895269622766	-.599732065677033	-.369550814279832
10.1420104191289	202	.378577114	-.454692418791003	-.797761478764391	.399009050271136	.339858864043749	-.476368056132047
8.6478713133877	205	.393272729	-.405261219801881	-2.32036336661103	.473667708326027	.480483910332361	-.400641858793416
11.7107240166737	170	.21001045	-.143664058357129	.800835516612105	-.397349968981029	-1.27318658711409	.000112293966470082
11.7425134228504	200	.380073405	-.501706965304984	.833230498894666	.349236611567876	.354177148180631	-.548392059189052
10.4196524007192	200	.29099908	-.443821124797773	-.514830522944743	.349236611567876	-.498191471727542	-.459713761453927
11.3190965528584	127	.266400206	.309629564885865	.40174769845212	-1.46745740110113	-.7335826271775	.694536120780702
11.6913170534636	205	.414725083	-.583113959334282	.781058858128616	.473667708326027	.685765436437236	-.673103622345025
9.47974897902865	230	.406468236	-.61823397502125	-1.47263874760105	1.09582319211678	.606754146908149	-.726905781565003
10.3980013145072	179	.325606224	-.276378306486602	-.536894054120421	-.173373994816358	-.167029337518347	-.20319949188991
9.79890392213781	229	.349200759	-.61769990496174	-1.14740402412293	1.07093697276515	.0587511130809149	-.726087612158916
9.75272982956376	201	.334737943	-.436432475712357	-1.1944577156117	.374122830919506	-.0796462367042886	-.448394709718378
10.4061386494043	225	.347316368	-.675318277601626	-.528601706086188	.97139209535863	.0407190285712942	-.814356162104851
12.0177664604894	170	.242646608	-.10965886257579	1.11372700228868	-.397349968981029	-.960885180916903	.0522066032071408
10.7763456639034	207	.256797959	-.519771927337324	-.15134238866087	.523440147029287	-.825468297076288	-.576066704104643
10.4509106917069	207	.549905677	-.588074904342821	-.482976773393678	.523440147029287	1.97933343536563	-.680703549281561
10.9441521125924	202	.385902472	-.519250319652962	.0196607090995382	.399009050271136	.409956563788241	-.575267626452328
9.83164627606198	211	.295925556	-.519189246996107	-1.11403794080048	.622985024435808	-.451049115620654	-.575174066106644
11.9830146607163	177	.306520264	-.212633390810312	1.07831319393759	-.223146433519618	-.349666403640629	-.105545375409761
9.81817629579301	199	.455871636	-.478912993158479	-1.12776451907421	.324350392216246	1.07950437966907	-.513472800336413
10.7345017737838	222	.401563187	-.764146848850256	-.193983388984161	.896733437303739	.55981682971027	-.950437221299119
11.5062196620947	222	.176547197	-.722617211496772	.592435431801811	.896733437303739	-1.5934026176846	-.886815832824934
11.0620269417764	197	.411112723	-.495815172960465	.139781008980268	.274577953512985	.651198098342768	-.539366119319427
11.0942035875603	201	.327455829	-.535950062561627	.172570607637372	.374122830919506	-.149330126648939	-.600850821941562
11.9525367580361	125	.226367784	.384643232474407	1.04725469879469	-1.51722983980439	-1.11666024569127	.809453418177321
13.2422579763675	83	.317382529	1.69418512839466	2.36154461616694	-2.56245105257285	-.245723389454141	2.81560803432338
13.5476886556073	122	.31904138	1.0092529655699	2.67279363376501	-1.59188849785928	-.229849538740108	1.76632520917773
11.8788116435945	179	.317951842	-.276549741590287	.972125148942765	-.173373994816358	-.240275528512104	-.203462122146871
11.9285510045585	79	.600195596	1.88180518784036	1.02281202582931	-2.66199592997937	2.46056693169943	3.10303285785229
10.6552871392413	121	.229231893	.0449587585477937	-.27470703220857	-1.61677471721091	-1.08925305921417	.289073293246579
9.32626854352489	200	.32455804	-.489266836441961	-1.62904292706975	.349236611567876	-.177059603248566	-.529334385645536
10.1319877133448	131	.261156192	-.111706230083699	-.807975113284472	-1.36791252369461	-.783763562884385	.0490701355693087
10.6008559253798	203	.436801936	-.590753747262888	-.330175140007135	.423895269622766	.897022908481235	-.684807406597441
9.86774104465669	223	.388783119	-.705680744348034	-1.07725558058214	.921619656655369	.437522005432987	-.860869987291087
11.2731074112163	175	.263390155	-.302403061848306	.35488248114026	-.272918872222878	-.762386359529367	-.243068153798023
13.1414795745101	170	.251290733	-.0968940183884247	2.25884642405576	-.397349968981029	-.878167956884459	.0717617248650641
9.57882280673014	206	.426172527	-.593305100322896	-1.37167760113561	.498553927677657	.795308136241653	-.688715955636383
11.7535092294443	205	.603579325	-.76098334142428	.844435771425139	.473667708326027	2.49294645765007	-.945590881487002
12.8033057761384	120	.215725624	.604490704258158	1.9142305433506	-1.64166093656254	-1.21849703459809	1.14624907300979
10.499021066743	205	.624994443	-.704340006627859	-.433949913997854	.473667708326027	2.69787166561354	-.858816042186506
9.78405345866655	193	.368144443	-.520468854996856	-1.16253738327928	.175033076106465	.240026713957559	-.577134363448453
11.1062941924401	169	.269281722	-.301983526004321	.184891533945006	-.422236188332659	-.706008869911719	-.242425445250346
9.668720501942	206	.135011333	-.554604628796209	-1.28006738899627	.498553927677657	-1.99086694957119	-.629428711874141
10.2873289666894	174	.288454465	-.410929528028937	-.649674668102283	-.297805091574508	-.522541361280426	-.40932543184356
10.4424721449992	209	.524956891	-.752357363911271	-.491576071209025	.573212585732547	1.74059390754766	-.932376302663363
11.7605772844125	203	.513332977	-.738002848142267	.851638470154216	.423895269622766	1.62936253381442	-.910385881308961
10.1437972149646	219	.390659241	-.776315833875612	-.795940645147106	.822074779248849	.455474962358783	-.969079515645322
10.0368288014828	196	.365946732	-.57355458169648	-.904946766251575	.249691734161355	.218996412666733	-.658459119839755
10.6677305517054	201	.355371423	-.644132460517315	-.262026577466243	.374122830919506	.117799333290241	-.766581004168409
9.43394039892651	223	.409374104	-.744608438963718	-1.51931996374424	.921619656655369	.63456093294661	-.920505325795702
9.14045221194968	261	.121008321	-.470270180361673	-1.81839898914056	1.86729599201732	-2.1248643502026	-.500232430675223
10.7714285846674	178	.395958741	-.401189583230454	-.156353136387544	-.198260214167988	.506186853818004	-.394404309213303
10.3361820386801	200	.59968005	-.673694165227132	-.599890963657141	.349236611567876	2.45563357708216	-.811868100785559
11.2387084604851	129	.300225493	.121617669664684	.319828243471214	-1.41768496239787	-.409902226588577	.406511023864436
11.5839412477909	169	.244146889	-.323098288712874	.671637584166843	-.422236188332659	-.94652871573522	-.274772236757024
9.30131907525622	226	.422077278	-.779619335581586	-1.65446767322671	.99627831471026	.756119944377046	-.974140319898728
10.6124557622347	219	.271107219	-.800751691178649	-.318354330668755	.822074779248849	-.688540352934054	-1.0065140628566
9.10360622448953	227	.285871659	-.657416782018401	-1.85594687865823	1.02116453406189	-.547256707545587	-.786931939854238
10.9378860102563	127	.396135626	.199752036751455	.0132752398954148	-1.46745740110113	.507879498958256	.526209081405866
10.6772385843069	218	.426275559	-.88506140906386	-.252337420457284	.797188559897219	.796294068424091	-1.13567245805443
11.1248078666349	175	.288194054	-.425011160815857	.203757886596954	-.272918872222878	-.525033282096878	-.430897809715824
11.540977949749	164	.176888005	-.350771986330533	.627855851625772	-.54666728509081	-1.59014136316919	-.317166998157524
10.080928494169	204	.335740011	-.715966061002737	-.860006991180128	.448781488974396	-.0700572634708213	-.876626593131373
10.1251232394683	200	.283758149	-.686340186053604	-.814970352779425	.349236611567876	-.567481273960905	-.831241190822574
10.2668712485775	207	.267666933	-.73792350526282	-.670522097969103	.523440147029287	-.721461083233267	-.910264331869148
10.314876668831	205	.346444956	-.757054201458455	-.621602192704599	.473667708326027	.0323803266635179	-.939571629789533
11.4007350931484	172	.160762567	-.495216574478828	.484941421907296	-.347577530277769	-1.7444486490619	-.538449095503011
10.7014661354491	206	.415471361	-.821374001381594	-.22764834367369	.498553927677657	.692906708054257	-1.03810644102955
10.281562698876	203	.35072121	-.758847690645914	-.655550781126014	.423895269622766	.0733005887071179	-.942319168164318
9.33103849292038	216	.353411486	-.79633753033501	-1.62418211195114	.747416121193958	.0990443351940217	-.999751782718435
9.3992493634438	204	.337583091	-.745876822867138	-1.5546718502683	.448781488974396	-.0524204915280606	-.922448428365248
9.42036892382139	168	.322474451	-.60122974155011	-1.53314997029217	-.447122407684289	-.196997850104614	-.700856121314782
12.082492805766	126	.302381226	.247345399204767	1.17968635984306	-1.49234362045276	-.389273620510445	.599119802384769
11.8198890129878	171	.334894983	-.463453761236052	.912080064617001	-.372463749629399	-.0781434920237044	-.489790007460622
10.6202933248621	178	.279290913	-.658337871442168	-.310367465452029	-.198260214167988	-.61022907793387	-.78834300413949
11.2276627990333	120	.405916711	.199503066947032	.308572166366745	-1.64166093656254	.601476502613962	.5258276717511
9.5757489467315	209	.343512747	-.871268985968056	-1.37481001699898	.573212585732547	.00432147874508187	-1.11454313539001
11.5738035774009	176	.428094321	-.538478894457535	.661306795008813	-.248032652871248	.813698136946433	-.604724869650336
11.8712644954699	119	.22337516	.0525423647870368	.964434230514743	-1.66654715591417	-1.14529721587077	.300691009878088
11.9217878717131	121	.323848618	.177330797509819	1.01592005787358	-1.61677471721091	-.183848193014163	.491860831270108
13.5880755852843	173	.219710102	-.551506919303793	2.713949919103	-.322691310926139	-1.18036883083213	-.624683171302243
10.7713541530154	182	.203953847	-.860417206846965	-.156428985934225	-.0987153367614671	-1.33114333660887	-1.0979187365487
10.5522270735334	176	.362934142	-.786538155563	-.379730352999444	-.248032652871248	.190168384156282	-.984739616253613
11.8008021849455	168	.411938794	-.56200143294611	.89262963975459	-.447122407684289	.659102923871518	-.640760256772614
11.9334831076781	177	.283698108	-.776575892261913	1.02783808363885	-.223146433519618	-.568055817347093	-.969477912469258
12.913841130666	132	.480248925	.342960006861595	2.02687155437215	-1.34302630434298	1.31277514744679	.745596739945399
11.9332617102036	130	.37731361	-.00579124832802405	1.02761246862661	-1.39279874304624	.327768161580066	.211326746243728
13.2215462097922	172	.197106098	-.666769796075457	2.34043829831005	-.347577530277769	-1.39667070787559	-.801260303371204
10.7969400989658	177	.528843833	-.847648373555186	-.130355637437603	-.223146433519618	1.77778877136732	-1.07835750377646
12.6468949346889	78	.550984522	1.45971009932848	1.75484013481662	-2.686882149331	1.98965710185139	2.45640367179206
12.3515471843454	125	.486107436	.1934407458131	1.45386612207823	-1.51722983980439	1.36883631811283	.516540490053984
12.0118635264914	125	.400552512	-.0319250102065697	1.10771161964147	-1.51722983980439	.550145494508733	.171291091643259
12.3555125263048	124	.212130549	-.218570900600664	1.4579070022949	-1.54211605915602	-1.25289896934434	-.114641352187165
12.6365543774236	126	.405202807	-.00926331389694944	1.74430259386542	-1.49234362045276	.594645023764956	.206007710334788
12.6212039096423	120	.286656367	-.27629224084556	1.72865970550695	-1.64166093656254	-.539747692181273	-.203067643505673
11.848480736981	123	.25886282	-.779946022818258	.941216450085769	-1.56700227850765	-.805709261901201	-.974640788887102
