# Supplementary material for: Dissecting the chain of information processing and its interplay with neurochemicals and fluid intelligence across development
Source: eLife. 2023 Sep 29;12:e84086. doi: 10.7554/eLife.84086 (PMC10541179; doi:10.7554/eLife.84086)
Supplement: Source data 1. [file elife-84086-data1.zip › DataFiles/F5C.csv]

conn	age	dv	Zconn	Zage	Zdv	ZconnByZage
.265526658	131	1.91391413514265	-.744645016748231	-1.32773865468555	3.08350921423383	.988693972755596
.438923592	79	2.98307814949825	.922801840613908	-2.61216677221521	4.69484699225735	-2.41051230539068
.300332448	81	2.12246883155722	-.409940106951461	-2.56276569077176	3.39782213218175	1.05058044136651
.29404363	80	2.10334982270237	-.470415627300756	-2.58746623149348	3.36900786156233	1.21718455040753
.23521477	209	.48971898226616	-1.03613495962296	.598903521608931	.937103777560928	-.620544876180318
.501718743	121	1.90905307844172	1.52666244401149	-1.57474406190279	3.07618311253366	-2.4041026182371
.383006614	176	.850140449293317	.385084205772177	-.216214322207965	1.48029520379084	-.0832607205440239
.139005701	177	.707663183735011	-1.9613157344675	-.191513781486241	1.26556762465327	.375618992996335
.406966241	82	2.25517994346601	.615488537746807	-2.53806515005003	3.59783113483325	-1.56215000791043
.316219836	217	.223579579655275	-.257161308727191	.796507847382724	.536004911634356	-.204831000444419
.303459432	121	1.42944576014496	-.379869911801287	-1.57474406190279	2.35336661271543	.598197887904615
.259629144	241	-.0339421391086732	-.801357618053795	1.3893208247041	.147893762611071	-1.11334282679741
.434299527	226	-.0254098594955846	.878335179787667	1.01881271387824	.16075276673825	.894859048214206
.247896303	200	.363584436569703	-.914184808258783	.376598655113414	.74700632210454	-.344280769315371
.356976747	83	1.97246323887445	.134771706436378	-2.51336460932831	3.17174860636238	-.338730437295977
.146149751	210	.268955346646807	-1.89261599770434	.623604062330655	.604390759435562	-1.18024302460041
.303695378	125	1.26121224628452	-.377600970781793	-1.4759418990159	2.09982177509166	.557317093885925
.316197627	174	.648961857147229	-.257374878404583	-.265615403651414	1.17709881735994	.0683627322171669
.465213375	233	-.285919145572574	1.17561378505165	1.19171649893031	-.231860946916144	1.40099834401596
.437390854	238	-.348656827615912	.908062484488618	1.31521920253893	-.326412948128968	1.19430121670464
.423405899	225	-.147450094476831	.773578161570307	.994112173156517	-.0231741503893092	.769023467305082
.286965965	210	.127547725960236	-.53847698219018	.623604062330655	.391275242776479	-.335796433565348
.454012178	225	-.190305284949653	1.06789907346197	.994112173156517	-.0877612356877906	1.06161146863111
.624080538	226	-.379726138075718	2.70333717422293	1.01881271387824	-.373237526031733	2.754194282998
.317382529	83	1.69418512839466	-.245980437507594	-2.51336460932831	2.75235548595013	.61823852621868
.53260327	220	-.214912472148277	1.82365908806557	.870609469547896	-.12484674344119	1.58769487129697
.599362486	236	-.590445502910744	2.46563955652737	1.26581812109548	-.69081281715715	3.12105123074218
.432128938	128	1.28331818173575	.857462020596312	-1.40184027685072	2.13313764471769	-1.20202479634172
.13449096	241	-.171245443399038	-2.00473109665755	1.3893208247041	-.0590361361508792	-2.78521466051822
.250138352	238	-.28647096639189	-.892624464180831	1.31521920253893	-.232692596430086	-1.17399683594665
.249230564	128	.918933395181986	-.901354077864491	-1.40184027685072	1.58397309706407	1.26355445005409
.373145727	226	-.27019516843999	.290258393921587	1.01881271387824	-.208163330802697	.295718942037191
.310020465	223	-.18906144695482	-.316776674772659	.944711091713069	-.0858866466407365	-.299262438253715
.39640758	216	-.154076001251475	.513952681856747	.771807306661	-.0331600587778185	.396672435135054
.449341521	228	-.391434099391966	1.02298436732036	1.06821379532169	-.39088260210912	1.09276601357004
.249564195	194	.150480212023672	-.898145762990431	.228395410783069	.42583680736513	-.205132370481272
.349697928	224	-.273657630860822	.0647759828276908	.969411632434793	-.21338161015812	.0627945912555598
.291584636	200	.0621106054305475	-.494062191994756	.376598655113414	.292654916073735	-.186063157047611
.250399079	131	.815783711232346	-.890117220213187	-1.32773865468555	1.42851614162266	1.1818430404783
.418057424	235	-.520452430093557	.722145315413812	1.24111758037376	-.585326211813198	.896267246544636
.254897838	126	.87053390116601	-.846855546644151	-1.45124135829417	1.5110301883073	1.22899179379081
.37292372	230	-.40811000424088	.288123495305315	1.11761487676514	-.416014869099957	.32201110469879
.31904138	122	1.0092529655699	-.230028333724825	-1.55004352118107	1.72009378005266	.356553928378241
.398123995	207	-.124740898447275	.530458341626252	.549502440165483	.0110508936447627	.291488153129761
.121008321	261	-.470270180361673	-2.13438496948495	1.88333163913859	-.509696510763138	-4.01975474313286
.229058627	224	-.278137597286953	-1.09533462977873	.969411632434793	-.220133370458482	-1.06183013151616
.503705915	229	-.579725050907198	1.54577179981151	1.09291433604341	-.674656017004076	1.68939616026563
.483675584	123	1.26925596622969	1.35315298177708	-1.52534298045934	2.11194447062711	-2.0640224022413
.347938337	231	-.474324586822705	.0478551272190633	1.14231541748686	-.515806909364667	.0546656496281311
.367442359	224	-.396154447707574	.235412769903922	.969411632434793	-.397996642110693	.228211877568557
.402993361	226	-.45874925894054	.577283904493736	1.01881271387824	-.492333322632736	.588144181415491
.452420954	194	.0146802180833338	1.05259729506859	.228395410783069	.221172548604683	.240408391596339
.206619486	206	-.115363184729607	-1.31111742523667	.524801899443759	.0251840520581379	-.688076915158015
.370461811	230	-.514637097489938	.264448898930032	1.11761487676514	-.576561920282463	.295552023588364
.35154835	223	-.413630742126179	.082570301778531	.944711091713069	-.424335176740043	.0780050799362736
.288844562	201	-.102892812588274	-.520411722374802	.401299195835138	.0439781579834602	-.208840805692187
.257478342	122	.793019737822691	-.822040498384933	-1.55004352118107	1.39420854256359	1.27419854867002
.353884241	227	-.47306595824228	.10503306405027	1.04351325459997	-.513910029416495	.109603394507704
.476859835	222	-.492005580776475	1.28761030470403	.920010550991345	-.542453946795951	1.18461506589289
.431608316	222	-.464079833415563	.852455533470227	.920010550991345	-.500367034874117	.784268085043564
.319205384	227	-.452328205720628	-.228451212676105	1.04351325459997	-.48265614916915	-.238391868456951
.18690089	204	-.131087787344587	-1.50073848815462	.47540081800031	.00148549327976734	-.713452304873256
.413846226	206	-.215955153229977	.681648931141933	.524801899443759	-.126418168774267	.357730653817094
.3756328	196	-.0672843751657853	.314174976309832	.277796492226517	.0976436570695147	.0872767063642206
.39203339	212	-.308122975694698	.47188890828965	.673005143774103	-.26532435366404	.317583662568881
.399957129	197	-.0874977079625066	.548086412993556	.302497032948241	.0671801301290296	.165794513729795
.19801742	224	-.343352935865092	-1.39383796468128	.969411632434793	-.318419449438503	-1.35120273669127
.374330392	209	-.271270095076091	.301650555741916	.598903521608931	-.209783353431683	.180659580129125
.294244932	225	-.446621628740788	-.468479835360624	.994112173156517	-.474055763309402	-.465721507210358
.456177692	221	-.507753513020878	1.08872342964046	.895310010269621	-.566187665673925	.974744984972177
.453265796	227	-.607425779035688	1.06072159753099	1.04351325459997	-.716403802295089	1.10687704646403
.358511791	219	-.418242614099813	.149533237881408	.845908928826172	-.43128573197642	.126491501080171
.406468236	230	-.61823397502125	.610699543771858	1.11761487676514	-.732692841460249	.682526895353111
.450835465	195	-.0857381194619683	1.03735066648385	.253095951504793	.0698320070970381	.26254925397786
.342190115	171	.237026654262203	-.00742182888513096	-.339717025816586	.556271006477721	.00252132163497632
.202484556	169	.159570583787176	-1.35088038917646	-.389118107260034	.43953691253341	.525652020171044
.333641265	203	-.203860122075817	-.0896306242641791	.450700277278586	-.108189739493643	-.0403965472085183
.264885304	130	.638900346250277	-.75081250591362	-1.35243919540728	1.16193510777509	1.01542826139954
.250650327	199	-.161532842671693	-.887701129695585	.35189811439169	-.0443982693084729	-.312380353683249
.293068037	201	-.206871454378732	-.479797278085391	.401299195835138	-.112728120356372	-.192542261859556
.345138219	202	-.242158188450165	.0209281922863897	.425999736556862	-.165908780113836	.00891540440061335
.088004586	204	-.212259770094747	-2.45176067468031	.47540081800031	-.120848854459423	-1.16556903028401
.349200759	229	-.61769990496174	.059995028127374	1.09291433604341	-.731887944127899	.0655694263317349
.215725624	120	.604490704258158	-1.22354954937789	-1.59944460262452	1.11007631405804	1.95699972279612
.330103046	173	.123767588077121	-.12365540207374	-.290315944373138	.385578194526242	.0358991348298778
.436149836	199	-.235155113690212	.896128412090142	.35189811439169	-.155354441610556	.31534589846734
.413738466	201	-.270679351155662	.680612672488425	.401299195835138	-.208893042886861	.273129318144809
.515754913	205	-.358174112314018	1.66163926866458	.500101358722034	-.340756454057295	.830988055965043
.423117273	209	-.398311975673259	.770802630852717	.598903521608931	-.40124825390418	.461636410083121
.2449559	206	-.314025567796846	-.942460773863389	.524801899443759	-.274220154041484	-.494605204274741
.397766086	126	.833365843195335	.527016560831722	-1.45124135829417	1.45501418408365	-.764828229584951
.254441349	223	-.545060674556	-.851245307932954	.944711091713069	-.622413312969583	-.804180884172969
.436468044	203	-.367691180751213	.899188413886872	.450700277278586	-.355099634058663	.405264467464505
.348428651	123	.743758990870614	.0525701617906702	-1.52534298045934	1.31996763894939	-.0801875272690108
.350526854	169	.113404869574426	.0727472313486466	-.389118107260034	.369960534763834	-.0283072649707932
.210530505	223	-.534009280707887	-1.27350766945729	.944711091713069	-.605757750148369	-1.20309682071796
.393272729	205	-.405261219801881	.483806834824362	.500101358722034	-.411721464228141	.24195245545467
.181204602	201	-.322447474496612	-1.5555160283632	.401299195835138	-.286912815079559	-.624227331290821
.347316368	225	-.675318277601626	.0418740511382909	.994112173156517	-.818724630825443	.0416275039759534
.285871659	227	-.657416782018401	-.549000219588902	1.04351325459997	-.791745275245694	-.572889005919311
.357142295	199	-.327740578928929	.136363675140638	.35189811439169	-.294890056195326	.0479861201535115
.383341439	232	-.818213266912396	.388304002576752	1.16701595820859	-1.03408176170072	.453156967643337
.277667855	217	-.543199242329594	-.627890929376279	.796507847382724	-.619607947256404	-.500120052548638
.280387873	203	-.384966161260144	-.601734264656541	.450700277278586	-.381134768364448	-.271201799928729
.226201763	221	-.563121859038726	-1.12280725451794	.895310010269621	-.649633335793125	-1.00526057457326
.388783119	223	-.705680744348034	.440633141307488	.944711091713069	-.86448392411026	.416271015969556
.26544855	197	-.317987617117136	-.745396131177595	.302497032948241	-.280191361136425	-.225480118052321
.422077278	226	-.779619335581586	.760801667430709	1.01881271387824	-.975916822813149	.775114411518172
.226987564	199	-.343303281281108	-1.11525071140189	.35189811439169	-.318344614982843	-.392454622416314
.329300093	197	-.330251420113683	-.131376884948745	.302497032948241	-.298674146569944	-.0397411178949779
.502163971	200	-.392257130202337	1.5309439155017	.376598655113414	-.392122992376115	.576551419632002
.341341878	206	-.456572720003182	-.0155787788802695	.524801899443759	-.489053059391537	-.00817577274737974
.409374104	223	-.744608438963718	.638643408480038	.944711091713069	-.923151877860481	.603333511640532
.295925556	211	-.519189246996107	-.452318354632209	.648304603052379	-.583422467749469	-.293240071353139
.487638051	200	-.408921567585456	1.39125747990247	.376598655113414	-.417237976741831	.523945695847748
.380608853	198	-.37092851515457	.362026479479534	.327197573669965	-.359978622833242	.118454185689983
.270740831	195	-.331151475709673	-.69450366659845	.253095951504793	-.300030620941198	-.175776066321302
.504144198	201	-.437643517510582	1.54998648570085	.401299195835138	-.460524846063512	.622008330267084
.225498602	199	-.388060511765103	-1.12956910187373	.35189811439169	-.385798266013209	-.397493237024478
.226367784	125	.384643232474407	-1.12121073727672	-1.4759418990159	.77874404704227	1.65484190477321
.341216374	200	-.413787513878802	-.0167856701762043	.376598655113414	-.424571447549888	-.00632146081353587
.271229828	199	-.399557670979479	-.689801296769295	.35189811439169	-.403125642106428	-.242739775638057
.378577114	202	-.454692418791003	.342488551487507	.425999736556862	-.486219256217686	.145900032707419
.334737943	201	-.436432475712357	-.0790845768661431	.401299195835138	-.458699684185593	-.0317365770993454
.401563187	222	-.764146848850256	.563530840429864	.920010550991345	-.952598228046203	.518454319004495
.549905677	207	-.588074904342821	1.99004521446011	.549502440165483	-.687240086521126	1.09353470138547
.251290733	170	-.0968940183884247	-.881542756836837	-.36441756653831	.0530189446046144	.321249666245953
.326740661	173	-.0907491321993505	-.155989297328725	-.290315944373138	.0622799065572836	.045286180166091
.242646608	170	-.10965886257579	-.964667750649562	-.36441756653831	.0337810396681275	.351541874209699
.325406244	120	.599881748494791	-.168821527874743	-1.59944460262452	1.10313015384404	.270020681566082
.29099908	200	-.443821124797773	-.499693107660252	.376598655113414	-.469835122004331	-.188183752314293
.467507442	174	-.0267143105906557	1.19767435279922	-.265615403651414	.158786827648596	-.318120756661711
.256797959	207	-.519771927337324	-.828583304356073	.549502440165483	-.584300625668842	-.455308547624041
.275247515	205	-.50211856439657	-.651165783398484	.500101358722034	-.557695230955158	-.32564889303088
.340794038	122	.600488958512939	-.020847004017037	-1.55004352118107	1.10404528045539	.0323137635126439
.21001045	170	-.143664058357129	-1.27850870410883	-.36441756653831	-.0174682129028943	.465911030749389
.221167717	174	-.177881595874089	-1.17121643909162	-.265615403651414	-.0690374858411032	.311093127232492
.3598855	126	.558312323946307	.162743314335124	-1.45124135829417	1.04048084720231	-.236179828549001
.421007445	174	-.0827337016654322	.750513771142114	-.265615403651414	.0743599671027278	-.199348018267857
.455871636	199	-.478912993158479	1.08578028581661	.35189811439169	-.522722099523037	.382084035222535
.331245289	221	-.760778163939389	-.112671185359193	.895310010269621	-.947521280836742	-.10087564012103
.385902472	202	-.519250319652962	.412931810744633	.425999736556862	-.583514510390143	.175908842593161
.093673072	170	-.249775798711732	-2.39725048843503	-.36441756653831	-.177389285469341	.873600189378268
.426172527	206	-.593305100322896	.800183044699845	.524801899443759	-.695122518267804	.419937581761169
.390659241	219	-.776315833875612	.458674600638759	.845908928826172	-.970938113253971	.387996940106105
.32455804	200	-.489266836441961	-.176978160530093	.376598655113414	-.538326383436825	-.0666497372400789
.380073405	200	-.501706965304984	.356877420241376	.376598655113414	-.557074909697832	.134399556503247
.414725083	205	-.583113959334282	.690100333995	.500101358722034	-.679763443087916	.345120114685429
.306520264	177	-.212633390810312	-.350435857913613	-.191513781486241	-.121411938481667	.0671132963174112
.245075643	121	.366843083279625	-.941309282401371	-1.57474406190279	.751917430670137	1.48232120287554
.327455829	201	-.535950062561627	-.149111986371855	.401299195835138	-.60868270373626	-.0598385202204053
.135011333	206	-.554604628796209	-1.99972700400441	.524801899443759	-.636797012582074	-1.04946053007049
.436801936	203	-.590753747262888	.902399238630165	.450700277278586	-.69127737241977	.4067115870666
.411112723	197	-.495815172960465	.655362589845149	.302497032948241	-.5481953856421	.198245238933433
.266400206	127	.309629564885865	-.736244667135619	-1.42654081757245	.665690900068961	1.050283069389
.176547197	222	-.722617211496772	-1.600303298539	.920010550991345	-.890008884711805	-1.47229591944213
.379760502	168	-.0819870593777519	.353868433219673	-.413818647981758	.0754852321777353	-.146437356598388
.317951842	179	-.276549741590287	-.240505720332345	-.142112700042793	-.217740312110339	.0341789172921664
.325606224	179	-.276378306486602	-.16689844875885	-.142112700042793	-.217481942154619	.0237183891860739
.600195596	79	1.88180518784036	2.47365103988692	-2.61216677221521	3.03511779897288	-6.46158905244819
.524956891	209	-.752357363911271	1.75012877619887	.598903521608931	-.934830287664225	1.04815828733463
.624994443	205	-.704340006627859	2.71212561116367	.500101358722034	-.862463297424427	1.35633770316778
.353411486	216	-.79633753033501	.100486883095005	.771807306661	-1.00111282494644	.0775565105963145
.271107219	219	-.800751691178649	-.690980348711092	.845908928826172	-1.00776540961084	-.584506446618135
.426275559	218	-.88506140906386	.80117383721644	.821208388104448	-1.13482864000288	.657930675451969
.263390155	175	-.302403061848306	-.765190392787549	-.24091486292969	-.256703867804079	.184345738593528
.368144443	193	-.520468854996856	.242164260442989	.203694870061345	-.585350965795591	.0493276175644363
.526755334	120	.827327266911727	1.76742324651802	-1.59944460262452	1.44591344185832	-2.82689557219635
.365946732	196	-.57355458169648	.221030286411244	.277796492226517	-.66535649886293	.0614014382408661
.603579325	205	-.76098334142428	2.5061901866703	.500101358722034	-.947830503957018	1.25334911756965
.355371423	201	-.644132460517315	.119334337406266	.401299195835138	-.771724465713481	.0478887736366537
.59968005	200	-.673694165227132	2.46869336539006	.376598655113414	-.816276930014679	.929706601293302
.335740011	204	-.715966061002737	-.0694483330242352	.47540081800031	-.879984931497463	-.0330157943284794
.513332977	203	-.738002848142267	1.63834906693626	.450700277278586	-.913196587658178	.738404378747285
.267666933	207	-.73792350526282	-.724063367809498	.549502440165483	-.913077009953211	-.397874587445756
.269281722	169	-.301983526004321	-.708534979958343	-.389118107260034	-.256071585062076	.275703790328917
.291016472	127	.222417256745282	-.499525859975566	-1.42654081757245	.534253174024423	.712594028688123
.244146889	169	-.323098288712874	-.950240512630404	-.389118107260034	-.287893657606109	.369755789716548
.302381226	126	.247345399204767	-.390238325848845	-1.45124135829417	.571822393659195	.566329998063321
.346444956	205	-.757054201458455	.033494242064691	.500101358722034	-.94190889457149	.0167505159659167
.337583091	204	-.745876822867138	-.0517246173680691	.47540081800031	-.925063460062253	-.0245899254075331
.283758149	200	-.686340186053604	-.569324486726771	.376598655113414	-.835335756187058	-.214406836024436
.176888005	164	-.350771986330533	-1.59702596706921	-.512620810868655	-.329600705196754	.818668746217314
.35072121	203	-.758847690645914	.0746162280715615	.450700277278586	-.944611863286698	.033629554681335
.415471361	206	-.821374001381594	.697276809824835	.524801899443759	-1.03884530666495	.365932194234158
.395958741	178	-.401189583230454	.50963648570064	-.166813240764517	-.405585098116084	-.0850141137915633
.288454465	174	-.410929528028937	-.524163034475375	-.265615403651414	-.4202641752258	.139225775981327
.288194054	175	-.425011160815857	-.526667239674139	-.24091486292969	-.441486613112933	.126881965855653
.343512747	209	-.871268985968056	.00529707289110567	.598903521608931	-1.11404207022842	.00317243560870239
.160762567	172	-.495216574478828	-1.75209393912855	-.315016485094862	-.547293237482998	.551938474260287
.300225493	129	.121617669664684	-.410968624437411	-1.377139736129	.38233805109538	.565961223015033
.169024816	172	-.524772350615107	-1.67264120134373	-.315016485094862	-.591836766827181	.52690955207215
.229231893	121	.0449587585477937	-1.09366844202948	-1.57474406190279	.266805356535657	1.72224788477641
.22337516	119	.0525423647870368	-1.14998887867146	-1.62414514334624	.278234614407109	1.86774885219643
.480248925	132	.342960006861595	1.32020100477845	-1.30303811396383	.715923230742833	-1.72027222731966
.550984522	78	1.45971009932848	2.00041977335993	-2.63686731293693	2.39897801788671	-5.27484151252551
.219710102	173	-.551506919303793	-1.18523338561383	-.290315944373138	-.632128452601144	.344092149647051
.334894983	171	-.463453761236052	-.0775744241290702	-.339717025816586	-.499423481087168	.0263533526445621
.323848618	121	.177330797509819	-.183800215898405	-1.57474406190279	.466303342129635	.289438298562465
.396135626	127	.199752036751455	.511337475046649	-1.42654081757245	.50009440630226	-.729443779708477
.261156192	131	-.111706230083699	-.786672979001059	-1.32773865468555	.0306954507718533	1.04449612281634
.428094321	176	-.538478894457535	.818663702297847	-.216214322207965	-.612493907923303	-.177006817508593
.279290913	178	-.658337871442168	-.612283023867313	-.166813240764517	-.793133449712404	.102136915476405
.197106098	172	-.666769796075457	-1.40260156257134	-.315016485094862	-.805841208784575	.441842614229785
.212130549	124	-.218570900600664	-1.25812107479327	-1.50064243973762	-.130360363329603	1.88798987916309
.405916711	120	.199503066947032	.605395882358752	-1.59944460262452	.499719183748875	-.968297176489813
.37731361	130	-.00579124832802405	.330338245680691	-1.35243919540728	.190319988326509	-.446762391200644
.322474451	168	-.60122974155011	-.197014696643726	-.413818647981758	-.707065750190353	.0815283553976432
.411938794	168	-.56200143294611	.663306383666255	-.413818647981758	-.647944740903777	-.274488550886439
.203953847	182	-.860417206846965	-1.3367511620674	-.0680110778776206	-1.09768734689149	.0909138873863661
.283698108	177	-.776575892261913	-.569901862430328	-.191513781486241	-.971330047416281	.109144060750084
.486107436	125	.1934407458131	1.37653853930355	-1.4759418990159	.490582655644249	-2.03169090576825
.362934142	176	-.786538155563	.192060144828345	-.216214322207965	-.986344180885161	-.0415261540372244
.405202807	126	-.00926331389694944	.598530726477402	-1.45124135829417	.185087236060378	-.868612544473862
.400552512	125	-.0319250102065697	.553811828601406	-1.4759418990159	.150933778884965	-.817394082003425
.286656367	120	-.27629224084556	-.541454187151287	-1.59944460262452	-.217352232571301	.866025977207571
.528843833	177	-.847648373555186	1.78750699894558	-.191513781486241	-1.07844342997316	-.342332224801191
.406137591	170	-.81265967966285	.607519943340443	-.36441756653831	-1.02571194676251	-.221390939375616
.25886282	123	-.779946022818258	-.808726863380366	-1.52534298045934	-.976409173358977	1.23358584416614
