# Supplementary material for: Dissecting the chain of information processing and its interplay with neurochemicals and fluid intelligence across development
Source: eLife. 2023 Sep 29;12:e84086. doi: 10.7554/eLife.84086 (PMC10541179; doi:10.7554/eLife.84086)
Supplement: Source data 1. [file elife-84086-data1.zip › DataFiles/F5B.csv]

metab	age	dv	Zmetab	Zage	Zdv	ZmetabByZage
2.02959581590467	205	.624994443	1.1087271810136	.584890746527626	2.66370992826558	.648484268598512
1.79188646393197	226	.624080538	.241074275030976	1.04652012909591	2.65499038430021	.252289081427121
1.97748045390065	205	.603579325	.918503090485103	.584890746527626	2.45938884136433	.537223958281764
1.25538262456042	201	.602699222	-1.71719582010192	.496961340324143	2.45099180140662	-.853379936356864
1.72042416128853	200	.59968005	-.0197672696631133	.474978988773272	2.4221859594504	-.00938903775539413
1.5922330089488	236	.599362486	-.487672402236952	1.26634364460462	2.41915608954071	-.617560847221832
1.51450414276933	79	.600195596	-.771387266880126	-2.18488554888209	2.42710477050097	1.68539289199804
2.1770406412309	207	.549905677	1.64690933541657	.628855449629367	1.94728995415227	1.03566791062219
1.59605855715802	79	.540578129	-.473708929646746	-2.18488554888209	1.85829605995642	1.03499979476158
1.4668165014654	78	.550984522	-.94544992034091	-2.20686790043296	1.95758318639119	2.08648308066726
1.73919400385703	177	.528843833	.048743743110442	-.0306150968967561	1.74633944534701	-.00149229441843677
1.48791050228691	220	.53260327	-.868455595297759	.914626019790688	1.78220813652008	-.794312084492142
1.51092945855298	209	.524956891	-.784435071362982	.672820152731109	1.70925423226707	-.52778372452208
1.66535925470703	133	.510253336	-.220757368776198	-.997838565135071	1.56896799434336	.220280216102635
2.09327060566994	205	.515754913	1.34114385254621	.584890746527626	1.62145839819315	.784422629116687
1.65795004186468	203	.513332977	-.247801424890771	.540926043425884	1.59835076946445	-.134042244321461
1.97251661242131	201	.504144198	.900384781513898	.496961340324143	1.51068086670812	.447456427828607
1.59202418440926	121	.501718743	-.488434623904163	-1.26162678374552	1.48753966329145	.616222203626162
1.69300996680973	200	.502163971	-.119830667704917	.474978988773272	1.4917875721229	-.0569170493705074
2.2230756168613	225	.518350035	1.81493966342463	1.02453777754504	1.64621839006811	1.85947424914342
1.62423259627099	125	.486107436	-.37087205466993	-1.17369737754204	1.33859258701622	.435291557969724
1.52023438626793	131	.495360346	-.750471546138439	-1.04180326823681	1.4268743619847	.78184370948576
2.02253208325662	229	.503705915	1.08294414762302	1.11246718374852	1.50649921994202	1.20473982606312
1.7566272739712	200	.487638051	.112376188993669	.474978988773272	1.35319614513938	.0533763286104068
1.57454798683958	123	.483675584	-.552223757486929	-1.21766208064378	1.31539034998801	.672421929522459
1.36160061002713	74	.510277783	-1.32949401959221	-2.29479730663645	1.569201242538	3.05091929534948
1.51133931297969	132	.480248925	-.78293907896128	-1.01982091668594	1.2826966851051	.798457649215539
1.70204645886075	174	.467507442	-.0868469482050768	-.0965621515493685	1.16113052538122	.00838612817417878
1.70716113811493	79	.450871512	-.0681780726171781	-2.18488554888209	1.00240754756652	.148961285611906
2.30014926153781	222	.476859835	2.09626293162287	.958590722892429	1.25036146507941	2.00945819899697
2.10347302351589	199	.455871636	1.37838326874344	.452996637222401	1.05011360131421	.624402985544402
1.7483833401376	233	.465213375	.0822853529029078	1.20039658995201	1.13924289147398	.0987750570276481
1.46147977569845	225	.454012178	-.964929278564302	1.02453777754504	1.0323725606341	-.98860649854841
1.36875457619445	228	.449341521	-1.30338162862878	1.09048483219765	.987809943011221	-1.42131789658476
1.73068664409525	194	.452420954	.0176913871206965	.343084879468047	1.01719073360969	.00606964741792673
1.56012383776792	195	.450835465	-.604872737236743	.365067231018918	1.00206362407194	-.220819215301851
1.31308618613404	238	.437390854	-1.50657447740166	1.31030834770636	.8737889382876	-1.97407711418074
2.19418602874005	221	.456177692	1.70949099311349	.936608371341558	1.05303367369357	1.60112357488309
1.27242066771158	226	.434299527	-1.65500597553047	1.04652012909591	.844294667342786	-1.73199706716666
1.6483713283963	78	.429157691	-.28276428397664	-2.20686790043296	.795236543068711	.624023421696959
2.03163502314275	227	.453265796	1.11617040557055	1.06850248064678	1.02525134927849	1.19263084717666
1.83137062244641	199	.436149836	.385193741055462	.452996637222401	.861948417650543	.174491469377241
1.65401782074319	203	.436801936	-.262154259790674	.540926043425884	.868170086882919	-.141806066515811
1.18516906865901	203	.436468044	-1.9734793668436	.540926043425884	.864984431947577	-1.06750638568933
1.6612293332651	176	.428094321	-.235831821299134	-.0525974484476269	.7850909574045	.0124041520630912
1.99290153995047	168	.411938794	.97479094796103	-.228456260854593	.630951492186402	-.222697095086081
1.30757568088499	226	.422077278	-1.52668814080233	1.04652012909591	.727682505782074	-1.59770987020165
1.81527930252572	126	.405202807	.326459491122014	-1.15171502599117	.566683614456628	-.375988301302653
1.76898109430228	174	.421007445	.157468348899433	-.0965621515493685	.717475256802039	-.0152054825706559
2.12050060393064	130	.37731361	1.44053492372085	-1.06378561978768	.300593507278929	-1.53242033665619
1.61222631587532	206	.426172527	-.41469567367732	.606873098078497	.766755170560819	-.251667648244305
1.93982480793701	168	.407978032	.781057801202764	-.228456260854593	.593161964395933	-.178437544774094
1.62352978238782	209	.423117273	-.373437366059814	.672820152731109	.737605071175917	-.251256185667867
1.75348209986293	171	.415236988	.100896121288233	-.162509206201981	.662419475827266	-.0163965485794094
1.67893259939513	225	.423405899	-.171213874316264	1.02453777754504	.740358844376137	-.175415082276861
2.12420577118571	222	.431608316	1.45405899885435	.958590722892429	.818617892804322	1.39384746684003
1.60750295505174	125	.4150948	-.431936214323169	-1.17369737754204	.661062863797189	.506962402016539
1.42161016829512	128	.432128938	-1.11045565536355	-1.10775032288942	.82358513383959	1.23010761078337
1.43468466221042	79	.438923592	-1.0627329951244	-2.18488554888209	.888412751898846	2.32194996336749
1.60078489115332	235	.418057424	-.456457536751874	1.24436129305375	.689329182748116	-.567998090656691
2.09825548372867	197	.411112723	1.3593389462509	.40903193412066	.623069970143068	.556013038310546
1.92486482326663	206	.415471361	.726452990474909	.606873098078497	.664655622557828	.440864776937897
1.89062724164873	205	.414725083	.601483834074197	.584890746527626	.657535403463519	.351802328735956
1.67394349949211	201	.413738466	-.189424377997205	.496961340324143	.648122116186968	-.094136592779558
1.75847603252834	206	.413846226	.119124264831875	.606873098078497	.64915025155958	.0722933116548431
1.85455439357864	173	.401043149	.469815848799989	-.118544503100239	.526996425074926	-.0556940863446118
2.5209469202022	218	.426275559	2.90218717728031	.870661316688946	.767738196207729	2.52682210904865
1.56859209572597	223	.409374104	-.573963105095908	.9805730744433	.606481851236267	-.562812766580917
1.43681192079969	222	.401563187	-1.0549683780345	.958590722892429	.5319580941813	-1.01128290012875
1.60945957966562	125	.400552512	-.424794421128827	-1.17369737754204	.522315270149048	.498580098073392
1.77990885622723	178	.395958741	.197355313006584	-.00863274534588536	.478486219863383	-.00170371815984333
1.70261334458518	197	.399957129	-.084777782469358	.40903193412066	.516634736346595	-.0346768203339021
1.51516421596829	120	.405916711	-.768977961463717	-1.28360913529639	.573494954054343	.987067136176423
1.26485629149216	78	.447276754	-1.68261638696047	-2.20686790043296	.968110054472767	3.71331209312556
1.86748425450178	207	.398123995	.517010590238693	.628855449629367	.499144852269578	.325124927187698
1.88862422306173	230	.406468236	.594172700190212	1.1344495352994	.578757039813254	.674058943618373
1.82852925704486	226	.402993361	.37482259273019	1.04652012909591	.545603347321531	.392259388132063
1.49494281718474	82	.406966241	-.842787238515616	-2.11893849422948	.583508492636548	1.7858143221361
1.74885195930144	216	.39640758	.0839958399995683	.826696613587204	.482768581152435	.0694390764830558
1.57442782022841	205	.393272729	-.552662372579345	.584890746527626	.452859048849439	-.323247107675662
1.82867627825728	212	.39203339	.375359228672944	.738767207383721	.441034547507952	.277303089132419
1.70106703428519	219	.390659241	-.0904219046471486	.892643668239817	.427923827443544	-.0807145406534617
1.77715468520302	210	.389079473	.187302429210058	.69480250428198	.412851301818805	.130138196873247
2.0419954306707	202	.385902472	1.15398649325995	.518943691875014	.382539617456087	.598854011186219
1.46569536013198	127	.396135626	-.949542151159287	-1.1297326744403	.480173875072966	1.07272879392297
1.701667318453	168	.379760502	-.0882308326582114	-.228456260854593	.3239392405581	.0201568861211823
1.81271325209133	223	.388783119	.317093258376774	.9805730744433	.410023795970481	.310933111251757
2.09725248336564	200	.380073405	1.35567793681874	.474978988773272	.326924639987356	.643918535532403
1.52521960921001	176	.383006614	-.732275193589534	-.0525974484476269	.35491031118415	.0385158067443016
1.38528351748108	126	.397766086	-1.24305003535681	-1.15171502599117	.495730051758475	1.43163940377928
1.80187239839223	202	.378577114	.277523514328855	.518943691875014	.312648566260349	.144019077107944
1.14603957438187	201	.380296509	-2.11630428785508	.496961340324143	.32905326948041	-1.05172141542619
1.66006497538232	196	.3756328	-.240081795026351	.387049582569789	.284556942545805	-.0929235585475549
1.41454792463923	209	.374330392	-1.13623325384649	.672820152731109	.2721307015067	-.764480631391158
1.83221095486268	193	.368144443	.38826100305806	.321102527917176	.213110722107301	.124671589573602
1.46920951705328	224	.367442359	-.936715274809908	1.00255542599417	.206412156823842	-.939108981372294
1.82903731366609	226	.373145727	.376677028831066	1.04652012909591	.260827843384981	.394200092839751
1.64329491154927	176	.362934142	-.301293499561774	-.0525974484476269	.163399375039185	.0158472693108055
1.4702326518086	196	.365946732	-.932980773679438	.387049582569789	.192142418303659	-.361109818998265
1.99606391851933	122	.31904138	.98633381294433	-1.23964443219465	-.255380331845356	-1.22270321950176
1.77297163078677	122	.340794038	.172034038252686	-1.23964443219465	-.0478387845351262	-.213261037667903
1.52003465366387	77	.368626874	-.751200581714423	-2.22885025198383	.217713583799441	1.67431360584459
1.96271918735731	230	.37292372	.864623612433335	1.1344495352994	.258709680340552	.980871855333882
2.26316615136443	232	.383341439	1.96127243693718	1.17841423840114	.358104867848358	2.31119136507047
1.91431953262206	230	.370461811	.68796206869896	1.1344495352994	.23522067025282	.780458249139146
1.83477389648728	201	.355371423	.397615888467463	.496961340324143	.0912436686821742	.197599724866965
1.39782340404667	199	.357142295	-1.19727872291565	.452996637222401	.108139512627698	-.542363235298722
1.69597604571494	169	.350526854	-.109004307866223	-.206473909303722	.0450217611658064	.0225065455760856
1.6368842593869	123	.348428651	-.324692751344527	-1.21766208064378	.025002860616229	.39536605117213
1.01236159623351	72	.444480209	-2.60423665250023	-2.33876200973819	.941428290964938	6.09068974723529
1.57842337411547	216	.353411486	-.538078369416037	.826696613587204	.0725439604621224	-.444827565840762
1.68841124845701	83	.33573256	-.13661625611118	-2.09695614267861	-.0961302152097909	.286478297442092
1.56971307760331	223	.35154835	-.569871456301461	.9805730744433	.0547678280791562	-.558800605943005
1.80278032163212	203	.35072121	.280837486753424	.540926043425884	.0468761067344734	.151912310555199
1.52949924418209	229	.349200759	-.716654278008154	1.11246718374852	.0323695230724041	-.797254366377064
2.16007910422903	219	.358511791	1.58499874272229	.892643668239817	.121205838539464	1.41483909185912
2.07814179833405	202	.345138219	1.28592282930879	.518943691875014	-.00639106598341164	.667321540507865
1.71780134470348	126	.332190425	-.0293407021469119	-1.15171502599117	-.129925633621726	.0337921275357297
1.9441379471824	205	.346444956	.796801009322739	.584890746527626	.00607647793271706	.466041537176742
2.36329580730025	168	.308274594	2.32675148194224	-.228456260854593	-.358105958570978	-.531560943502409
1.97168973204591	227	.353884241	.897366620239795	1.06850248064678	.0770545036885477	.958838459775841
1.71106343753865	209	.343512747	-.0539344536475983	.672820152731109	-.0218996522899429	-.036288187340646
1.81770883252224	225	.347316368	.335327416359951	1.02453777754504	.0143905972842323	.343555605907345
1.52107273593263	200	.341216374	-.747411521293939	.474978988773272	-.043809287683532	-.355004768581688
1.83909047523774	206	.341341878	.413371650980204	.606873098078497	-.0426118572658964	.25086413448818
1.83985207612484	173	.330103046	.416151538340157	-.118544503100239	-.149841262667283	-.049332477326934
1.46335945416051	131	.348256003	-.958068343281846	-1.04180326823681	.0233556305140494	.998118731225255
2.03803821443489	224	.349697928	1.13954242474473	1.00255542599417	.0371129996413214	1.14245444107838
1.66735425193715	204	.337583091	-.213475513309528	.562908394976755	-.0784743468057758	-.120167158563905
1.68515508928656	120	.325406244	-.1485014257233	-1.28360913529639	-.194653329058884	.190617786662966
2.04774541149678	204	.335740011	1.17497425639039	.562908394976755	-.0960591254115231	.661402872803719
2.24008270818163	197	.329300093	1.8770165320204	.40903193412066	-.157502216470602	.767759702468759
1.57917228226829	171	.334894983	-.535344811271538	-.162509206201981	-.104121515701504	.086998460324087
1.4900003906278	201	.334737943	-.860827381779425	.496961340324143	-.10561983027941	-.427797929436826
1.86121209092397	203	.333641265	.494116829812683	.540926043425884	-.116083206710055	.267280661740716
1.29083981695954	126	.3598855	-1.5877750136937	-1.15171502599117	.134312360575253	1.82866434116436
2.31383545715675	177	.306520264	2.14621833851819	-.0306150968967561	-.374843975722389	-.0657066823953294
1.6380275116214	121	.323848618	-.320519814456251	-1.26162678374552	-.209514598434362	.404376382639151
2.10203687484573	231	.347938337	1.37314124289656	1.15643188685027	.0203247874249957	1.58794431843479
1.91848118926711	174	.316197627	.70315235655181	-.0965621515493685	-.282512505660074	-.0678979044156515
2.23098365024483	127	.266400206	1.84380444341282	-1.1297326744403	-.757628411330036	-2.08300612500167
1.85652531457293	201	.327455829	.477009824611063	.496961340324143	-.175098291589724	.237055441786498
1.38027689302408	83	.356976747	-1.26132450467503	-2.09695614267861	.106560023441866	2.64494216798936
1.91174624889099	179	.317951842	.67856943400179	.0133496062049854	-.265775585720689	.00905863472666374
1.585829753805	174	.32582939	-.51104465447339	-.0965621515493685	-.190616104018241	.0493475713737542
1.85694555355954	200	.32455804	.478543721258013	.474978988773272	-.202746021482712	.227298212806929
2.00296118759418	221	.331245289	1.01150924464895	.936608371341558	-.138943151750251	.947388026227581
1.90751340924779	120	.286656367	.663119324081829	-1.28360913529639	-.564364903187484	-.851186022183003
1.39408904972318	179	.325606224	-1.21090933253978	.0133496062049854	-.192745325051691	-.0161651627393478
1.72727342485339	121	.303459432	.0052329391489245	-1.26162678374552	-.404047294661006	-.00660201618799364
1.69987789223022	227	.319205384	-.0947623420386874	1.06850248064678	-.253815573923586	-.101253797540236
1.68767255214332	80	.296654392	-.139312540451248	-2.16290319733122	-.468974005277612	.301319539170339
1.52733541746708	83	.317382529	-.724552370875519	-2.09695614267861	-.271207386327485	1.51935454479977
1.55327836320116	223	.310020465	-.629859115986207	.9805730744433	-.341448648519763	-.617622889828734
1.64305872317216	126	.302381226	-.302155600821393	-1.15171502599117	-.414334430217459	.347997145653387
1.3353676802213	73	.343381149	-1.42524573314314	-2.31677965818732	-.0231552254039473	3.3019803224643
1.29218525654586	80	.347402193	-1.58286408125791	-2.16290319733122	.0152094513892299	3.42358178229347
1.59442055876942	81	.300332448	-.479687718659754	-2.14092084578035	-.433881768120495	1.02697343634349
1.1438375689385	168	.322474451	-2.12434173529278	-.228456260854593	-.222625490236304	.485319169622346
2.14556458994364	177	.283698108	1.5320199247072	-.0306150968967561	-.592589575786318	-.0469029384426721
2.01192027881122	123	.25886282	1.04421044662068	-1.21766208064378	-.829542416189325	-1.2714954650621
2.48813890554898	217	.316219836	2.78243602312018	.848678965138075	-.282300610165546	2.36139492466454
1.51994038023505	125	.303695378	-.751544685191185	-1.17369737754204	-.401796139978132	.882086026114549
1.78081552904819	175	.288194054	.200664721329617	-.0745797999984977	-.549693871295252	-.0149655347835171
1.79247078491665	197	.2927743	.243207080476689	.40903193412066	-.505993862684741	.0994794625192189
2.12639701145461	200	.291584636	1.46205715278157	.474978988773272	-.517344416136153	.694446427956918
1.76341206355293	211	.295925556	.137141064032092	.716784855832851	-.475927810701087	.0983006378110069
2.0429304910501	200	.29099908	1.15739951781587	.474978988773272	-.522931190785797	.549740452578856
1.50514749398783	201	.293068037	-.805539576993947	.496961340324143	-.503191325565725	-.400322027867055
1.3580800997863	72	.326487153	-1.34234408592595	-2.33876200973819	-.184340404249348	3.13942335216034
1.47409696121244	129	.300225493	-.918875820483307	-1.08576797133855	-.43490222300893	.997685935518209
1.78029261480488	201	.288844562	.198756054047399	.496961340324143	-.543487391293696	.0987740750169333
1.56491439591419	174	.288454465	-.587386922470115	-.0965621515493685	-.547209296680205	.0567193450256764
1.95968399214384	128	.249230564	.853544974065358	-1.10775032288942	-.921443521531406	-.945514720621546
1.79799524957368	210	.286965965	.263371696525202	.69480250428198	-.561411036677739	.182991314302704
1.35825685312156	200	.283758149	-1.34169892601235	.474978988773272	-.592016726158376	-.63727879911553
2.05312599534724	225	.294244932	1.19461369915943	1.02453777754504	-.491962600813022	1.22392686436166
1.5875175328951	203	.280387873	-.504884163015948	.540926043425884	-.624172442296723	-.273104992688606
1.50967404549738	81	.285357312	-.789017401746117	-2.14092084578035	-.576759153340321	1.68922380308171
1.93791866156259	205	.275247515	.774100256506822	.584890746527626	-.673216465011028	.452764076915502
1.40828453691386	219	.271107219	-1.15909498190268	.892643668239817	-.712718922051559	-1.03465879648397
1.81715694830554	195	.270740831	.333313006996535	.365067231018918	-.716214620482339	.121681656526814
1.65252038209601	130	.264885304	-.267619997604413	-1.06378561978768	-.772082052126639	.284690305019188
1.63265412240448	199	.271229828	-.340132996396067	.452996637222401	-.71154911275404	-.154079103575797
2.08259854565728	227	.285871659	1.30219021523257	1.06850248064678	-.571851781917739	1.39139347524996
1.98076965564029	217	.277667855	.930508867389032	.848678965138075	-.650124063677047	.789703302627526
1.56195152715518	180	.270769797	-.598201565089205	.0353319577558562	-.715938256625592	-.0211356324272189
1.59631518039057	169	.269281722	-.472772239980913	-.206473909303722	-.730135941709119	.0976151325991368
1.76423692715295	175	.263390155	.140151863959219	-.0745797999984977	-.786347230061186	-.0104524979834952
1.33831787322172	207	.267666933	-1.41447735777725	.628855449629367	-.745542601788983	-.889501794815574
1.87479131850628	197	.26544855	.543681797177297	.40903193412066	-.76670813660991	.222383217045626
2.17028152062904	170	.242646608	1.62223815364176	-.184491557752852	-.984260875422708	-.299289244011478
1.36658429731811	168	.276441075	-1.31130327225879	-.228456260854593	-.661828739924393	.299575442426636
1.90357688511643	126	.234543671	.648750782946614	-1.15171502599117	-1.0615707877441	-.747176024843148
1.919431586055	121	.229231893	.70662135988721	-1.26162678374552	-1.11225032424435	-.891492433600387
1.11877229324146	178	.279290913	-2.21583144370059	-.00863274534588536	-.634638509282074	.0191287085828727
1.87105014761325	170	.251290733	.53002630667944	-.184491557752852	-.901787502392017	-.0977853789692805
1.87159203372216	169	.244146889	.532004222370201	-.206473909303722	-.969946733208909	-.109844991558862
1.78826144511655	207	.256797959	.227842746345466	.628855449629367	-.849243201579347	.143280152697868
1.5547234258547	122	.257478342	-.624584553583568	-1.23964443219465	-.842751684975557	.77426276428465
1.431563328116	131	.265526658	-1.07412604539816	-1.04180326823681	-.7659629102023	1.11902802459408
1.80516723645521	199	.250650327	.289549864139505	.452996637222401	-.907897599472877	.131165114763399
1.7755064887713	194	.249564195	.181286416748856	.343084879468047	-.918260356790312	.0621966284394753
2.24206744669689	200	.247896303	1.88426094258351	.474978988773272	-.934173671219581	.89498435709329
1.71773535468175	223	.254441349	-.0295815695492445	.9805730744433	-.871727556631809	-.0290068905997609
1.79397976601302	125	.226367784	.248714948898662	-1.17369737754204	-1.13957671412853	-.291916083277862
1.69906019245909	125	.233348569	-.0977469935753411	-1.17369737754204	-1.07297322501285	.114725390021996
1.68232916797349	238	.250138352	-.158816202230895	1.31030834770636	-.912782339704814	-.208098195534163
1.54936097725991	206	.2449559	-.644157801618783	.606873098078497	-.96222798018429	-.390922040719825
1.34021382945126	131	.261156192	-1.40755700770047	-1.04180326823681	-.80766141325911	1.46639749085198
1.42877642133046	131	.250399079	-1.08429841662003	-1.04180326823681	-.91029475014194	1.12962563417874
1.49475812529411	121	.245075643	-.843461374616223	-1.26162678374552	-.961085515318637	1.06413346127064
1.46667260714594	209	.23521477	-.945975142943209	.672820152731109	-1.05516784954417	-.636471140154883
1.98966822742475	173	.219710102	.962989169925754	-.118544503100239	-1.20309748587879	-.11415707263976
2.10737206730779	241	.259629144	1.39261500446827	1.37625540235897	-.822230938727538	1.91659392330563
1.48993471800561	124	.2357635	-.861067090655049	-1.19567972909291	-1.04993243080796	1.02956046568525
1.50950625504152	199	.226987564	-.789629846630658	.452996637222401	-1.13366340918014	-.357699665174128
1.67602167877541	199	.225498602	-.181838903217419	.452996637222401	-1.14786955710773	-.0823724116737005
2.56801865373995	164	.176888005	3.07400173171298	-.316385667058076	-1.61166200569282	-.972570088425692
1.65717931514966	174	.221167717	-.25061462205132	-.0965621515493685	-1.18919041886736	.0241998871150073
2.22857975434462	172	.197106098	1.83503008411148	-.14052685465111	-1.41876170335357	-.257871005910348
1.81658796453411	224	.229058627	.331236183267719	1.00255542599417	-1.11390345066855	.332082632820652
1.63366153604276	124	.212130549	-.336455878253569	-1.19567972909291	-1.27541380499436	.402293473361944
1.75094293188059	178	.212096697	.0916280110503642	-.00863274534588536	-1.27573678605072	-.000791001285947764
1.70327909722066	170	.21001045	-.0823477467806232	-.184491557752852	-1.29564161471356	.0151924640809945
1.86791768012859	182	.203953847	.518592618886317	.0792966608575978	-1.35342750727271	.0411226630230818
2.27942271227513	221	.226201763	2.02060982605712	.936608371341558	-1.14116071619513	1.89252007830011
1.59221327709136	223	.210530505	-.487744424659739	.9805730744433	-1.29067978341063	-.478269050031179
1.88354146302645	206	.206619486	.575620331600484	.606873098078497	-1.32799471452478	.349328493955357
1.40268136068971	119	.22337516	-1.1795468997312	-1.30559148684726	-1.16812926230346	1.54000639062613
1.04764684282526	126	.254897838	-2.4754434582503	-1.15171502599117	-.867372206890637	2.85100542685841
1.58893907799106	169	.202484556	-.499695441060925	-.206473909303722	-1.36744597469811	.103174071177097
1.54220069430259	224	.19801742	-.670293249231673	1.00255542599417	-1.4100668037244	-.672006134024477
1.37076912239885	120	.215725624	-1.29602841827345	-1.28360913529639	-1.24111328741181	1.66359391729953
1.64415107557114	204	.18690089	-.29816845128156	.562908394976755	-1.51612932890732	-.167841524343608
1.69478538722559	201	.181204602	-.113350280331101	.496961340324143	-1.5704774653716	-.0563307072394614
1.65931549935211	222	.176547197	-.242817425956222	.958590722892429	-1.61491364600527	-.232762531878254
1.90614116032159	204	.168878528	.658110536002319	.562908394976755	-1.68808021857171	.370455945538357
1.53112109569143	172	.160762567	-.710734426039887	-.14052685465111	-1.76551439254022	.0998772733836474
1.91207593494886	177	.139005701	.67977280721281	-.0306150968967561	-1.9730960882696	-.0208113103606001
1.93332889165596	210	.146149751	.7573473304472	.69480250428198	-1.90493489201204	.526206821805987
1.48246440284624	168	.141611853	-.888334173766604	-.228456260854593	-1.94823085944995	.202945503728073
1.811784374567	206	.135011333	.313702801600048	.606873098078497	-2.01120625003679	.190377791082925
2.03677248911223	241	.13449096	1.1349224539894	1.37625540235897	-2.0161711153695	1.56194315856142
1.83762277957505	261	.121008321	.408014476782963	1.81590243337639	-2.14480862531818	.740914481242977
1.68614180084509	170	.093673072	-.14489987137123	-.184491557752852	-2.40561352895665	.0267328029874661
1.36618969533882	204	.088004586	-1.31274359234378	.562908394976755	-2.45969640725806	-.738954388582259
