# Supplementary material for: Dissecting the chain of information processing and its interplay with neurochemicals and fluid intelligence across development
Source: eLife. 2023 Sep 29;12:e84086. doi: 10.7554/eLife.84086 (PMC10541179; doi:10.7554/eLife.84086)
Supplement: Source data 1. [file elife-84086-data1.zip › DataFiles/F4D.csv]

metab	age	c1	c2	dv	Zmetab	Zage	Zc1	Zc2	Zdv	ZmetabByZage
1.75532203074403	142	.0847021337322287	.366706267464548	1.05490749286167	.278672068308424	-.854980507233831	-1.3108640232802	1.88336828382119	1.93755455943038	-.238259186314237
1.52270589368459	105	.0960015118038433	.323544939278603	1.33384153798587	-.601413936072594	-1.58425217966864	-1.11940718835698	1.31748752609217	3.09459314471245	.952791339106103
1.2734590511613	91	.0435968043642332	.418505282361454	1.37145180696958	-1.54442098843739	-1.86019281248181	-2.00735335299321	2.56249626786278	3.25060325956814	2.87292082213728
1.46551387652553	101	.0810321889450035	.383314380515002	1.25186140064595	-.817795716375076	-1.6630923604724	-1.37304762390422	2.1011144003668	2.75453360810488	1.36006980833045
1.19915495828975	106	.10731985053968	.329944488948771	1.43005349403021	-1.8255450455692	-1.5645421344677	-.927629083649095	1.40139092222673	3.49368729422437	2.85614214216176
1.27296475817474	96	.0512880655757091	.461534976521463	1.26155020291614	-1.5462911095091	-1.76164258647711	-1.87703250535151	3.12665119449553	2.79472346039339	2.72401226960216
1.42193470165876	94	.123415013006715	.2504591927718	1.38427437566582	-.98267431150417	-1.80106267687899	-.654912404555522	.359272861467254	3.30379220155396	1.76985802597792
1.65847791239648	94	.0712441458817025	.291875425825534	1.16270872550508	-.0877305133943187	-1.80106267687899	-1.53889637532351	.902273976765664	2.38472186614568	.158008153297939
1.67820872346928	98	.0953543409166121	.270592487430513	1.15103912406864	-.013080444401813	-1.72222249607523	-1.13037286177179	.623237028370817	2.33631551570964	.0225274356074635
2.13394904895818	218	.163336910330233	.302978664183914	.739484821623055	1.7111794765354	.642982928037667	.0215248344896372	1.0478466270886	.629158515005911	1.1002591902207
1.34641708952489	144	.0902862657980823	.312162457197442	1.02209484400509	-1.26838962929534	-.81556041683195	-1.21624640412049	1.1682537593004	1.80144531971577	1.03444837477343
1.46479020957738	96	.0484262618296921	.578892583277547	.860872871278909	-.820533656919318	-1.76164258647711	-1.92552295180893	4.66530661191671	1.13268492097554	1.44548703366687
1.775601084197	259	.17255617163684	.181708610372284	.725617378478886	.355396371925816	1.45109478127624	.177736139121277	-.542104211428725	.571635358268753	.515713820586062
2.29060286040002	229	.116328041600279	.204819729438466	.796238168316781	2.30386762244712	.859793425248016	-.774994156495139	-.239098300378112	.86457550019068	1.98085023442182
1.53028254532794	144	.0658182509018782	.215956161316131	1.00339041474588	-.572748233186818	-.81556041683195	-1.63083282287655	-.0930904555272473	1.72385799487363	.467110787797604
1.21500007747953	101	.0621654307827642	.329394137156529	1.21169481650069	-1.76559620533413	-1.6630923604724	-1.69272626286209	1.39417535444184	2.58791971314504	2.93634956077026
1.34353246106011	148	.060875161208127	.314356339902656	.902977509728422	-1.27930340841568	-.736720236028187	-1.71458861027555	1.19701737848854	1.30733800530501	.942488708999662
1.37739985799214	145	.138942520955948	.185703902004944	1.06305950849286	-1.15116860907852	-.795850371631009	-.391814072296564	-.489722629316656	1.97136970963518	.916157965345091
1.52938501755386	142	.103793279183104	.268619792217685	.914186352728706	-.57614396334766	-.854980507233831	-.987383362670616	.597373360390204	1.3538330964364	.492591858022692
1.86367401197952	219	.148892224852934	.333317917383657	.499636727220207	.688613800802858	.662692973238608	-.223226137237946	1.4456193628033	-.365748720885299	.456339527067184
1.93117536237497	245	.230961726108595	.213648989218697	.607558528305288	.944000183324868	1.17515414846307	1.16736074768169	-.123339392471045	.0819187124428018	1.10934573158412
1.58321084889405	95	.0395482916649037	.236696281877847	1.02647566193347	-.372497898910739	-1.78135263167805	-2.07595141411193	.178829701523828	1.81961726920288	.663550112519188
1.80759330474184	222	.209933175751852	.235730244762636	.610860843832617	.476436579653924	.72182310884143	.811052668705253	.166164154893871	.0956169559978128	.343902933091573
1.21852622531207	245	.186527893104525	.226995889683083	.462313791597943	-1.75225528498343	1.17515414846307	.414473201433724	.0516495262105653	-.520566956184363	-2.05917006731462
1.25710181192378	194	.187560675130209	.227269382245616	.731438481121507	-1.6063073971158	.169941843215089	.431972675878231	.0552352402055718	.595781712878858	-.27297883983589
1.69168250727364	247	.222583704905995	.158428512370457	.595833408368159	.0378966232349122	1.21457423886495	1.02540342824312	-.847325576270081	.0332820672520806	.0460282623210952
1.46751425917201	147	.185549481472093	.227406062884134	.881544696540175	-.810227416115134	-.756430281229127	.397894979764332	.0570272365722789	1.21843314667113	.61288055223152
1.67364300771529	191	.148865694538991	.189324898996987	.696235740998669	-.0303544933386748	.110811707612266	-.223675667283304	-.442248359925218	.44975820179528	-.00336363324056372
1.72375583040824	196	.123470588449768	.253946648776586	.593140019668738	.159243676631894	.20936193361697	-.653970733398141	.404996297920203	.0221096962028413	.0333395640559289
1.67926811858232	239	.20706663201138	.20517527139843	.53525146342776	-.00907230109807521	1.05689387725742	.762481907709263	-.234436850831376	-.218016220256224	-.00958845948319149
1.19926699734841	241	.203280562494615	.153526504364659	.520480716384168	-1.8251211540511	1.0963139676593	.698330687891239	-.911594960955468	-.27928634687439	-2.0009058138567
1.65522590235895	105	.0764021276131553	.270109386895707	.863795576469316	-.100034253609063	-1.58425217966864	-1.45149945394989	.616903180266848	1.1448085134083	.158479484321683
1.73081118372206	193	.189511382534602	.261875807346494	.602797472592987	.185937085721865	.150231798014148	.465025491983623	.508954133516983	.0621695091379237	.0279336627055065
1.59090089189837	252	.184222087192002	.12933453512468	.543576892115316	-.343403188170783	1.31312446486965	.375403590773656	-1.22877171291961	-.183481740156359	-.450931127701293
1.86283926692261	195	.142293554074249	.197012464770101	.629554499119105	.685455604423622	.18965188841603	-.335034115870068	-.34145800597596	.173159589622181	.129997949804291
1.75874657859057	194	.149509593314986	.236838268737529	.59696345464779	.291628592602794	.169941843215089	-.212765436571347	.180691266844484	.0379695809189954	.0495599005611409
1.93975501889301	144	.14996106639597	.330002980727747	.564863566348101	.97646068120509	-.81556041683195	-.205115669779724	1.40215779789064	-.0951830764751464	-.796362680183633
1.92095320833131	279	.212333680042223	.167441550524742	.494144778780109	.905325417153538	1.84529568529505	.85172685012844	-.729157181678178	-.388529720066462	1.67059308606137
1.86281832121888	97	.0933485340651499	.332740129433105	.670398409871279	.685376357897833	-1.74193254127617	-1.16435928375133	1.43804408426098	.342583084316205	-1.19387938084357
1.49283702144606	238	.231229122558238	.214019749572494	.469181648303744	-.714420612032731	1.03718383205648	1.17189151721554	-.118478417177638	-.492078590042963	-.740985508088246
1.6895122201173	139	.14283365830934	.218498598541035	.776177903130443	.0296855017885334	-.914110642836654	-.32588258144722	-.0597569979211937	.781364069899879	-.0271358331228449
1.64179169378206	158	.131844665084663	.237817299161534	.700475511598488	-.150861591290434	-.539619784018779	-.512080250775113	.193527166513488	.46734507676621	.0814078993088733
1.65393517866889	242	.175564542353087	.160533455132578	.514531428917223	-.104917611528701	1.11602401286025	.228710018564717	-.819728033393884	-.303964421403175	-.117090573837973
1.59439854325202	144	.155035830076304	.154667167687508	.85329382919506	-.330170082146995	-.81556041683195	-.119128796337476	-.896639920122	1.1012465064694	.269273649821242
1.53453927828536	148	.17991619871288	.23613745023756	.767399973914939	-.556643197880281	-.736720236028187	.30244455050435	.171502955908258	.744952584895635	.410090308125845
1.59072608419284	144	.143257858265407	.24512061546567	.741311900772947	-.344064560236538	-.81556041683195	-.318694930901464	.289279691697942	.636737371412084	.280605436163613
1.73078513691389	248	.220777980126667	.14135899851595	.524459708637612	.185838539543517	1.23428428406589	.994807199955028	-1.07112103947828	-.262781199337727	.22937758873232
1.62925597356667	96	.128277994392142	.331194392474039	.786211071228313	-.198289564499282	-1.76164258647711	-.572513973558396	1.41777819258411	.822982376538238	.349315341275935
1.62696002926446	192	.181916588625494	.140995902399089	.689401528139899	-.206976100492687	.130521752813207	.336339187789169	-1.07588153027811	.421409392763715	-.027014883426748
1.84511912852775	244	.238083921059888	.207257756473587	.48081319383356	.618412767266431	1.15544410326213	1.28803932790428	-.207133746830213	-.443830098258929	.714541385320012
1.85243779004334	239	.207791433148719	.171101763321725	.527815054049288	.646102383524768	1.05689387725742	.774762949269618	-.681168760606356	-.248862983988541	.682861653228755
2.05846405945457	203	.109918355765672	.215352895123171	.52681259044568	1.42558758406064	.347332250023556	-.883599971343379	-.100999774928027	-.253021275491462	.495152543177426
1.48216187291481	105	.0431336334460082	.237831328461994	.915709437866005	-.754809249449752	-1.58425217966864	-2.01520132811802	.19371110226126	1.36015096370047	1.19580819867482
1.60102189499743	91	.129385889169711	.216666624072851	.94464407294503	-.305111119140751	-1.86019281248181	-.553741787496742	-.0837757003978652	1.48017392189685	.567565510833906
1.87832517277718	141	.17073814379411	.248831054832864	.639848775738309	.744045387488787	-.874690552434772	.146931447538669	.337926624701711	.215860993284407	-.650809471019111
1.49957165191011	229	.187345578305341	.167364196384653	.513260449324842	-.688940634198803	.859793425248016	.428328071986738	-.73017135851765	-.309236536640438	-.592346627670329
1.43291334969169	227	.186863838907584	.138080050408705	.549373621064535	-.941137406098773	.820373334846134	.420165472260646	-1.11411076471306	-.159436489388631	-.772084032389691
1.46470391323528	157	.131068072525507	.239226392477767	.71734524088402	-.820860152767248	-.55932982921972	-.525238846979132	.212001546867716	.537321933474154	.459131569060578
1.94127081987154	247	.280931692772396	.176656630702065	.521024207704469	.982195602451291	1.21457423886495	2.01405262736166	-.608339848837727	-.277031905584966	1.19294947626378
1.37978576572315	104	.0791338748344349	.230564887144525	.980751803839729	-1.14214170308502	-1.60396222486958	-1.40521268723745	.0984420386910182	1.62995140013027	1.83195214719658
1.86084990186446	164	.141620038846679	.199011261486967	.636171813639996	.677928988396829	-.421359512813134	-.346446168190635	-.315252125660749	.200608688667115	-.285651828272789
1.70469486174833	213	.147185813061104	.335254725337024	.368172857635148	.087127907022817	.544432702032963	-.252139604746405	1.47101251909138	-.911070356373266	.0474352818429091
1.52096891002679	199	.251417764814804	.196834137556806	.605839656572812	-.607985685678589	.268492069219793	1.51396818049219	-.343796023428721	.0747887082271464	-.163239334803859
1.25393493969116	195	.212872070925077	.199579739304771	.629555010335207	-1.61828902472265	.18965188841603	.86084935348477	-.307798910669191	.173161710183531	-.306911569541586
1.92566654012933	188	.171209512996438	.182285164059367	.588362201784292	.92315796050964	.0516815720094441	.15491833451475	-.534545115102671	.00229096219605029	.0477102546121705
1.00683565438001	216	.172904343437523	.180498381617331	.521046144352395	-2.55317095270913	.603562837635786	.183635567438994	-.557971312689554	-.276940910783414	-1.54099910518638
2.44358010392671	195	.131330182662091	.197612967129909	.499768474531527	2.88264574471568	.18965188841603	-.52079764881463	-.333584922716746	-.365202223513002	.54669920911976
1.42393887594025	219	.120954964238706	.256796432479859	.411600788963416	-.975091665872715	.662692973238608	-.696595508518823	.442359322394901	-.730928157512555	-.646186395237377
1.5768445167463	240	.177733105637467	.158574748815785	.465131762871629	-.396584447218623	1.07660392245836	.265454188033751	-.845408295362198	-.50887780761012	-.426964371461551
2.07694820547784	195	.170966119133228	.130346125427562	.617333940596964	1.49552098775162	.18965188841603	.150794265172652	-1.2155089262732	.122467829362085	.2836283794929
1.89537934336802	247	.224554028086801	.138981938694131	.525189593118216	.808568584559545	1.21457423886495	1.05878861436417	-1.10228626236815	-.259753585743691	.982066573161518
1.53481091799266	219	.162540900800338	.192006774980388	.497419003704394	-.555615469075001	.662692973238608	.00803723683634102	-.407086744715322	-.374947998363745	-.368202467178676
1.4772634986884	233	.26034367849068	.163187954732746	.487562558022718	-.773341887190971	.938633606051779	1.66520899838058	-.784925345240658	-.415833247643223	-.725884684284949
1.85203175475658	224	.209596958990801	.236108382211565	.448238490788714	.644566178953239	.761243199243312	.805355806761969	.171121850013998	-.578952321543684	.490671620190401
1.31445520711941	214	.18192479204542	.194638635241824	.509702276527139	-1.38931505490994	.564142747233904	.336478186661905	-.372580877042248	-.323996094650685	-.783772011850313
1.74939761180181	185	.156346312871188	.271736196654005	.498944992302836	.256257466032549	-.00744856359337821	-.0969239558108888	.638232003484258	-.368618087332943	-.0019087500320214
1.51770901104495	247	.219668565482911	.142072918337093	.448800668202945	-.620319273132499	1.21457423886495	.976009261257448	-1.06176095937125	-.576620368985689	-.753423809018163
1.75411762877808	245	.234687318843677	.133603052409392	.498209935728749	.274115302267679	1.17515414846307	1.2304872479856	-1.17280791622999	-.371667155144673	.322127734617071
1.80752833081534	248	.225412000071549	.18783855798508	.434190414198517	.47619075559337	1.23428428406589	1.0733261048005	-.461735521544483	-.63722475887423	.587754765846358
1.79555158238719	151	.23251784212131	.182716956397385	.692444049450147	.430877610930006	-.677590100425364	1.19372760120934	-.528883959950852	.434029991123921	-.291958403661104
1.56767640110612	230	.184552736460372	.129930084960472	.515337290007773	-.4312713368019	.879503470448956	.381006117035772	-1.22096356135181	-.300621651338199	-.379304637422432
1.93045038682384	143	.166367130848656	.254503788278288	.565214233956274	.941257291777732	-.835270462032891	.0728689373154448	.412300858197534	-.0937284818842132	-.786204412995014
2.15826406822567	249	.179791743793207	.237089856692428	.421293319906016	1.80317355925076	1.25399432926683	.30033578444128	.183989793292521	-.690722838421316	2.26116941798434
1.7499563528821	253	.162946172509484	.303705193817311	.257065999911485	.258371421715299	1.33283451007059	.014904166876671	1.05737203227743	-1.37194963490838	.344366347278153
2.09763876819453	202	.16983960904002	.184615016111485	.519851361872889	1.57380220632879	.327622204822615	.131706660918001	-.503998825169954	-.281896954887646	.515612548792134
1.57861932402099	216	.284190535824453	.174135281318272	.535620480799281	-.389869594746762	.603562837635786	2.06927051389523	-.641396827382354	-.216485509520289	-.23531079891327
1.8962593158536	225	.191426511588475	.135574465909722	.540365094611307	.811897895580652	.780953244444253	.497475467973463	-1.14696105256171	-.196804508406453	.634054295711171
1.94344292436143	149	.130116852008465	.197126607189565	.600561834800575	.99041359964517	-.717010190827246	-.541356341973338	-.339961504326682	.0528959219449953	-.710136644079483
2.05028329930917	256	.135083477428317	.231034577723551	.383405888351651	1.39463628119671	1.39196464567342	-.457201764871186	.104600071168896	-.847882643658122	1.94128439699926
1.65990194828029	222	.235725404726549	.150215430880052	.529355857237195	-.0823427786183891	.72182310884143	1.24807659106745	-.955005876492957	-.242471620969587	-.0594369204529673
1.80398468124359	246	.23216945375429	.183602097869111	.434282337139631	.462783618702729	1.19486419366401	1.18782450338829	-.51727902220288	-.636843455868733	.552963575402149
1.96284624539826	250	.234188557847372	.133887592320913	.507024902257939	1.06382463423157	1.27370437446777	1.22203623403328	-1.16907736234059	-.335102036685572	1.35499809028733
1.45948353173815	100	.141393315820385	.251450928982092	.895209831880562	-.840611081276476	-1.68280240567334	-.350287766616969	.372275344517117	1.27511711601194	1.41458234980772
1.69197405506396	194	.199183711992302	.177773538238617	.571596074013674	.038999672804527	.169941843215089	.628913590299216	-.593696266036604	-.0672561479379478	.00662767628118669
1.19782765975551	217	.187997871186638	.166783495799074	.499285246584157	-1.83056678171522	.623272882836726	.439380532547359	-.737784824117351	-.367206687974645	-1.14094263526479
2.01937003842047	214	.180710309022854	.141937079922604	.546367532282875	1.27767823777871	.564142747233904	.315899967746247	-1.06354191348342	-.171905962986289	.720792911141455
2.54293361668293	192	.186824551293286	.167049533634831	.494234512944258	3.25854243515249	.130521752813207	.41949978232289	-.73429684776421	-.388157496266057	.42531067025232
1.90616720753489	226	.270229560132069	.183131700616305	.489955943900975	.849383673273703	.800663289645193	1.83271552816389	-.523446319759265	-.405905309985489	.680070326014241
1.80508362593944	219	.277392318693779	.153158359324989	.535522719378023	.466941394937141	.662692973238608	1.954081418822	-.916421647314728	-.21689103096353	.309438781339077
1.96579609865854	219	.223090396830057	.158068683131279	.519826490307141	1.07498518655683	.662692973238608	1.03398882395669	-.852043235597938	-.282000123940509	.712385129466802
1.91431217638114	192	.179870649933895	.1726841111579	.543091944349767	.8801995623961	.130521752813207	.301672771296343	-.660422870010311	-.185493338548146	.114885189709357
1.74030397811554	241	.109302681326667	.233246352237799	.328221967031567	.221852373430531	1.0963139676593	-.894031968457551	.133598266791059	-1.07678953892821	.243219855750259
1.56093391865212	196	.142313757191861	.220322636250972	.495505024370414	-.456781022060896	.20936193361697	-.334691793936147	-.0358423529181795	-.382887323016142	-.0956325580182052
1.33908280068514	221	.187304980682788	.189047793130186	.439257039775468	-1.29613837038248	.70211306364049	.427640185249066	-.445881447331633	-.616208029678986	-.910035682131234
1.97594243326784	188	.180861082401416	.15583221226199	.556332208981705	1.11337309548822	.0516815720094441	.318454674179398	-.881365220887637	-.130571763622874	.0575408718078523
1.66953897817225	241	.28332859396365	.0994745436329897	.51223361031869	-.0458817865353317	1.0963139676593	2.05466575781828	-1.62026093072831	-.313495939075382	-.0503008434398468
1.43574018134015	202	.184204535300351	.23141014796899	.468863766408218	-.930442296971777	.327622204822615	.375106191252982	.109524108125171	-.493397187127526	-.304833556794112
2.13949447465957	196	.117393674324455	.241342930984998	.406336241141172	1.73216018582678	.20936193361697	-.756938059312775	.239751119565633	-.752765882490468	.362648405839026
1.34236164327129	152	.113943942595752	.371595576573908	.528967296725787	-1.28373311119833	-.657880055224424	-.815390366503988	1.94747117545734	-.244083398062683	.844542410088575
1.54242669546256	99	.0674465762216682	.350962754039862	.685752302526497	-.526801736509119	-1.70251245087428	-1.60324245374504	1.67695778441076	.4062721410911	.896886515548969
2.1277935448829	202	.108840083281765	.237064944438958	.398851058363627	1.6878905806959	.327622204822615	-.901870236808009	.183663173017779	-.783814961808312	.552990433546916
1.48252251779693	218	.257639699983723	.137438419787828	.514822544032571	-.753444776127662	.642982928037667	1.61939274518847	-1.12252307353636	-.302756854857949	-.484452128269248
1.66205499148212	148	.150817417892383	.281697916687642	.555146215022124	-.0741968984025455	-.736720236028187	-.19060563692253	.768838403190803	-.135491352311074	.0546623565036827
1.5807207719219	217	.191716822725665	.221602631508697	.40690891821173	-.381918921547963	.623272882836726	.502394504323701	-.0190605550270099	-.750390376598934	-.238039707243092
1.30797530383347	99	.0529711301423141	.279039149514442	.891313325171033	-1.41383129124586	-1.70251245087428	-1.84851463358447	.733979763620823	1.2589541244749	2.40706537678174
1.88483056007032	246	.191357946307439	.22201822939841	.348543094261338	.76865804068708	1.19486419366401	.496313696802556	-.0136117225043359	-.992496034021693	.918441969988924
1.94581964957319	143	.152708175024063	.324066467928019	.424274368273091	.99940576425409	-.835270462032891	-.158568619155213	1.32432519860395	-.678357234273705	-.834774114466847
1.73943035511588	215	.168943853623208	.251473797414654	.374469425570744	.218547085221271	.583852792434845	.116528967430695	.372575168607111	-.884951737353166	.127599325984935
2.04937485356451	248	.166341667534405	.168530255976104	.419967618008765	1.39119924369913	1.23428428406589	.0724374865291929	-.714883351570209	-.696221945735442	1.71713536250219
1.76670368687146	212	.192795050394286	.220363294252666	.417059384784039	.321733725126623	.524722656832023	.52066401043744	-.0353092928439572	-.70828550740827	.168820975040905
1.69726173099706	228	.264848664658527	.134240739558698	.480993112152093	.0590052048508033	.840083380047075	1.74154155293379	-1.16444730958488	-.443083784066091	.0495692919314329
1.72546858461987	154	.0947905970086993	.149950071608971	.63767348618351	.165723755914679	-.618459964822542	-1.13992494717261	-.958484956301224	.206837734944097	-.102493508253252
2.07698136515972	244	.174784374985071	.202590152829151	.382802878982298	1.49564644496324	1.15544410326213	.21549085074468	-.268329896209886	-.850383970117993	1.72813586539774
1.46050422575323	214	.166354064945602	.170312240039501	.451348234511274	-.836749360723539	.564142747233904	.0726475484541926	-.691520064701189	-.566052879757227	-.47204608310479
1.46676289611371	235	.287003740481311	.148029263832051	.417177089697521	-.813070142850166	.97805369645366	2.11693749664239	-.983668337025111	-.707797258917429	-.79522625869071
1.3917734412371	220	.22696080493281	.187190702082111	.416330967187205	-1.09678721659816	.682403018439549	1.09956907806605	-.470229448971645	-.711307036262376	-.748450907192495
1.84325309276828	186	.242810745368889	.17555565222475	.527760045109243	.611352758548444	.0122614816075626	1.36813071131527	-.622774588480174	-.249091165048831	.00749609060467438
1.8587648184048	138	.1622939419044	.17366010247821	.618788811502433	.670040228854991	-.933820688037594	.0038527615251554	-.647626815507664	.128502739060836	-.625697427522235
2.28795852713862	223	.192140693951478	.162427612408652	.463628731178745	2.29386298251244	.741533154042371	.509576584859005	-.794894062807414	-.515112491736952	1.70097545236349
1.47861686621098	188	.17541426937848	.161515557092062	.566358745040785	-.76822152094956	.0516815720094441	.226163790983836	-.806851863350976	-.0889809671608936	-.0397028958541594
1.53066181512228	139	.0800923691066057	.276302593991047	.596112057245567	-.57131329388251	-.914110642836654	-1.38897194562505	.698101254357279	.0344379229410592	.522243562332067
1.96481297455656	258	.128338311245658	.27590820618322	.238184556951269	1.07126560900017	1.4313847360753	-.571491963869587	.692930503573828	-1.45027122537987	1.53339324100525
1.92850398561863	227	.185208951845431	.191964158646963	.398682782334418	.933893226320923	.820373334846134	.39212504056015	-.407645480140383	-.784512982943331	.766141100467111
2.01170697515759	246	.279332962584975	.152094303612913	.442337639148088	1.24868560290135	1.19486419366401	1.98696371860581	-.930372298926314	-.603429480763131	1.49200971605058
1.67913008238394	145	.09172783347623	.226696899171689	.575084398657484	-.00959455087759586	-.795850371631009	-1.19182045932632	.0477295129891805	-.0527863251198642	.00763582688156729
1.66419107323143	201	.208857723340898	.203415759498391	.447774015786866	-.0661151905917887	.307912159621674	.792830186599884	-.257505509027848	-.580878997431519	-.0203576711189162
1.80506907175838	221	.218933488342249	.193396932404342	.400954262665553	.466886330266142	.70211306364049	.963554102939567	-.388860629591138	-.77509071830847	.327806991715026
1.81480300860133	142	.176602490752214	.241371447191091	.527593573772336	.503713962653572	-.854980507233831	.246297032119887	.240124990643973	-.249781700189707	-.430665619290314
1.59491837286338	151	.12373730369502	.178844444498221	.630165669184281	-.328203345138101	-.677590100425364	-.649451506201911	-.579655798073461	.17569476723832	.222387337592066
1.68748556207031	223	.195772363422152	.181606228751648	.379690746970514	.0220177904879783	.741533154042371	.571111647933778	-.543446519265348	-.863293318700818	.0163269216255947
1.84334435086227	211	.241191589319251	.129394869253797	.486280340770454	.611698026818833	.505012611631082	1.3406957064375	-1.22798068251956	-.421151977506131	.308915218053358
1.59868954872365	240	.15609641832182	.124660781456464	.368392774437909	-.313935379309766	1.07660392245836	-.101158172878707	-1.29004849420435	-.910158125576079	-.337984060763349
2.04676703567915	220	.165179915603118	.258062843867978	.29485181420368	1.3813327569975	.682403018439549	.05275274403094	.458963024505691	-1.21521134542169	.942625642844521
1.81124426319441	223	.195363498614751	.132072615810409	.426181391089127	.490249711783542	.741533154042371	.564183836381642	-1.19287320751477	-.670446765760675	.363536415047213
1.84123858483348	252	.162386060499426	.262502819757511	.198789800906405	.603731016301564	1.31312446486965	.00541362040866844	.517174785502557	-1.61368352157837	.792773967706203
1.77040213966886	150	.140658718419429	.183438101710724	.549605886616699	.33572654860827	-.697300145626305	-.362734796217932	-.51942914765715	-.158473035086142	-.234102171235164
2.05959947198651	192	.227526151688433	.18734900781333	.415967056157652	1.42988333366422	.130521752813207	1.109148322143	-.468153929730227	-.712816565522654	.186630879028245
1.30795100068207	156	.181127796089345	.195495081400464	.647047132808072	-1.41392324042737	-.579039874420661	.322973874988323	-.361352158613627	.245720298829721	.818717935577518
2.0598513635054	195	.241300859751979	.146139575641825	.455355314260605	1.43083634665463	.18965188841603	1.34254718632146	-1.00844371419492	-.549431223256982	.271360815157343
1.54925535795714	141	.123596543268786	.191520211773546	.624242713840241	-.500965995420418	-.874690552434772	-.651836553017621	-.413465991317387	.15112592025908	.438190223285321
1.65326715174946	143	.155065603445069	.20126290725806	.573351808322867	-.107445042126475	-.835270462032891	-.118624315921597	-.285731184840898	-.0599732350890146	.0897456699801246
1.65564027072785	148	.108843368317076	.323984876537759	.401238323406916	-.0984665214356331	-.736720236028187	-.90181457511944	1.32325546790554	-.773912413816544	.0725422789129341
1.5109546710839	154	.175793757541211	.241674977625607	.523495025354774	-.645873820395196	-.618459964822542	.232593844219228	.244104526017346	-.266782775338689	.399447100241414
1.23054423428968	155	.109549005057553	.284885783752067	.5299534908134	-1.70678603407322	-.598749919621601	-.889858255392724	.810633980523006	-.239992593688347	1.02193800071261
1.96975165500341	221	.16555681890036	.255749447997401	.249444684500386	1.08995074235475	.70211306364049	.0591389992659385	.428632488741604	-1.4035634022322	.765268654931919
1.19169528196549	97	.068519441046368	.325232822511247	.805122610284988	-1.85376818095948	-1.74193254127617	-1.58506381574075	1.33961707313789	.901428807793694	3.22913911839564
1.61500510545448	188	.138827480199591	.203014435918529	.403971885023613	-.252206673322276	.0516815720094441	-.393763324632373	-.262767193526723	-.762573402602061	-.0130344373485675
1.45513797181139	93	.0848145278188149	.332301355764414	.665085952768481	-.85705218687253	-1.82077272207993	-1.30895961615748	1.43229139808226	.320546628178855	1.56049724325645
1.43955517175596	222	.226700131463259	.1243227447677	.377874110646952	-.916008562002891	.72182310884143	1.09515222280974	-1.29448043514819	-.870828857508389	-.661196147950295
1.78533117539531	196	.216017905101858	.164585804117162	.411710036618075	.39220945460028	.20936193361697	.914152415906657	-.766598382144514	-.730474990342748	.082113729797972
1.56414777277243	186	.185609034535387	.168143507901981	.442547353819796	-.444621641945817	.0122614816075626	.398904047779933	-.71995393911775	-.602559569143135	-.00545172008504291
1.41770480983278	188	.185685168768722	.139766397293117	.484574835061574	-.998677795368832	.0516815720094441	.400194067394397	-1.09200136046502	-.428226538489586	-.0516132383955872
1.53863245344037	149	.162693843596702	.260249952364092	.471326714211095	-.541156971460469	-.717010190827246	.0106287019179207	.487637828202292	-.483180701577347	.388015063374366
2.1166202742466	191	.180914840688379	.130841870413988	.394800696678282	1.64561733501967	.110811707612266	.319365555416188	-1.20900929893665	-.8006161549083	.182353666969877
1.36787240278024	192	.196121252608521	.120696945519548	.482509026759392	-1.18721503343823	.130521752813207	.577023231645536	-1.34201766609434	-.43679566067887	-.154957387130548
1.549884220779	154	.0910126999737761	.387458071855052	.247996355213033	-.498586739298333	-.618459964822542	-1.20393769233327	2.15544162554395	-1.40957117682606	.308355937247433
1.5480916702924	96	.0788289109030199	.394028065990173	.441722445964114	-.505368721904294	-1.76164258647711	-1.41038000075722	2.2415796897722	-.605981346566904	.890279062380111
1.55886145042151	146	.145524817726665	.191588826725936	.430067810070021	-.464622052813712	-.776140326430068	-.280283535105971	-.412566392466242	-.654325618851323	.360611911737443
1.49934912087344	90	.0687452367567125	.453979877551773	.336795014474824	-.68978256396941	-1.87990285768275	-1.58123792977005	3.0275975900451	-1.04122791832759	1.29672421318583
1.71526390372266	98	.0547330050856152	.37704730107247	.173371891707062	.127115098104692	-1.72222249607523	-1.81866139758891	2.01894779862532	-1.71911884657694	-.218920481546709
1.51588395390809	150	.0548131914104838	.287437443472244	.0364200402984158	-.627224242253088	-.697300145626305	-1.81730271927351	.844088352679944	-2.28720502743401	.437363555463427
1.50887808770011	101	.00818228945793423	.288902976702943	.184776251233858	-.653730420526668	-1.6630923604724	-2.60741743539914	.863302707055051	-1.67181273875831	1.08721406818631
