# Supplementary material for: Dissecting the chain of information processing and its interplay with neurochemicals and fluid intelligence across development
Source: eLife. 2023 Sep 29;12:e84086. doi: 10.7554/eLife.84086 (PMC10541179; doi:10.7554/eLife.84086)
Supplement: Source data 1. [file elife-84086-data1.zip › DataFiles/F5A.csv]

metab	age	dv	Zmetab	Zage	Zdv	ZmetabByZage
11.7535092294443	205	.603579325	.724511523991378	.585560048348663	2.45387027467744	.424245003017555
10.499021066743	205	.624994443	-.504213070203226	.585560048348663	2.65778597553096	-.295247029766229
10.5553312015993	226	.624080538	-.449059383099982	1.04640758182965	2.64908373169609	-.469899143167566
10.3361820386801	200	.59968005	-.663707854310863	.475834445138905	2.41674120565034	-.315815058590343
11.9285510045585	79	.600195596	.895958445922606	-2.17952515253725	2.42165025746654	-1.9527639685165
10.5798785539251	236	.599362486	-.425016162588341	1.26585878824916	2.41371734719549	-.538010444560387
9.77741689162757	201	.602699222	-1.21099757690483	.497779565780856	2.44548989498174	-.602809847993355
10.4509106917069	207	.549905677	-.55133539690218	.629450289632566	1.94278742426844	-.347038225264763
10.7969400989658	177	.528843833	-.21241243560611	-.0289033296259838	1.74223561406933	.00613942664298144
11.7605772844125	203	.513332977	.731434421497121	.54166980706476	1.59454055714375	.396195941972869
10.3472942352733	220	.53260327	-.65282387018447	.914736857977938	1.77803313947496	-.597162055825539
11.4015527242513	201	.504144198	.37978319025708	.497779565780856	1.50704459705737	.189048311537038
10.4424721449992	209	.524956891	-.559600640200039	.67334053091647	1.70522398041375	-.376801792173491
12.6468949346889	78	.550984522	1.59954966366756	-2.2014702731792	1.95306023407912	-3.52136103503791
10.6476968597595	205	.515754913	-.358590649145548	.585560048348663	1.61760233886554	-.209976357851046
11.1759686570178	229	.503705915	.158831969106141	1.1122429437555	1.50287124694474	.176659736881097
11.0025635904491	200	.502163971	-.0110118575523067	.475834445138905	1.48818878797175	-.00523982112835053
12.9731322510936	133	.510253336	1.91908700656869	-.994488637871857	1.56521607931961	-1.90851022312008
11.4843062506619	131	.495360346	.460837197923511	-1.03837887915576	1.42340436977618	-.478523613053097
11.9793537515809	121	.501718743	.945717851052947	-1.25783008557528	1.48394930726192	-1.18955236552
11.4652501771098	222	.476859835	.442172481158207	.958627099261842	1.24724168569882	.423878522986103
11.3036643798227	123	.483675584	.283905190080964	-1.21393984429137	1.31214154915868	-.344643822240398
11.8984423961862	227	.453265796	.866468181523174	1.0683527024716	1.02257820270282	.925693623335936
12.3515471843454	125	.486107436	1.31026750423636	-1.17004960300747	1.33529775147108	-1.53307797316534
11.589447440013	221	.456177692	.563819090507004	.93668197861989	1.05030540521708	.528119181279767
12.913841130666	132	.480248925	1.86101355473964	-1.01643375851381	1.27951275058885	-1.89159700208916
9.36476309649065	225	.518350035	-1.61517665331849	1.0244624611877	1.64231320533989	-1.65468784951156
10.3751169109598	174	.467507442	-.62557259200685	-.0947386915518388	1.15818778586728	.0592659288374213
12.8144370785878	74	.510277783	1.76365097517725	-2.28925075574701	1.56544886473498	-4.03743932779847
9.49462744916737	200	.487638051	-1.48797933987437	.475834445138905	1.34987233520496	-.708031823567275
14.2826000542639	79	.540578129	3.20166211799638	-2.17952515253725	1.85397009962587	-6.97810311609878
10.6670508778821	194	.452420954	-.339634106731854	.344163721287195	1.01453357980883	-.116889738048887
10.9655729835407	78	.429157691	-.0472427840878475	-2.2014702731792	.793019760516083	.10400358479162
11.7691172052273	235	.418057424	.739798956970316	1.24391366760721	.687322527142623	.920246033856936
10.7955596959102	228	.449341521	-.213764489164483	1.09029782311355	.985211082569891	-.233066957195016
10.3317869160119	195	.450835465	-.668012713836433	.366108841929146	.999436483419698	-.244565361056603
10.2747249120065	233	.465213375	-.723902828865092	1.20002342632331	1.13634357841954	-.868700353019824
11.0996367945328	128	.432128938	.0840677429104645	-1.10421424108162	.821312105877613	-.092828798937323
11.5738035774009	176	.428094321	.548496507710927	-.0508484502679355	.782894304339909	-.0278901973944754
9.81817629579301	199	.455871636	-1.17107525333746	.453889324496953	1.04739112644726	-.531538555672438
10.0622695842956	125	.4150948	-.931994936935637	-1.17004960300747	.659112290368515	1.09048030596651
11.6913170534636	205	.414725083	.663596595922695	.585560048348663	.655591828740778	.388575654792501
10.6008559253798	203	.436801936	-.404469605837703	.54166980706476	.865808599534902	-.219088973357668
10.8647361847158	222	.431608316	-.146008685911274	.958627099261842	.816354720164877	-.139967883042158
10.7370773382337	226	.434299527	-.271045787896603	1.04640758182965	.841980550347541	-.283624367477996
12.2625204470041	232	.383341439	1.22306911929775	1.17807830568136	.356755382376235	1.44087119579348
11.0062489200086	225	.423405899	-.00740221403225954	1.0244624611877	.738250942672368	-.00758329040572672
11.6582046719873	226	.402993361	.631164247254952	1.04640758182965	.543881852926091	.660455053707385
12.079480985449	72	.444480209	1.04378876033717	-2.33314099703091	.938921454674886	-2.43530634898272
11.8008021849455	168	.411938794	.770833218594975	-.226409415403549	.629060661636517	-.174523898395724
12.432423490446	79	.450871512	1.38948284428344	-2.17952515253725	.999779724548169	-3.02841280813475
10.5288382005415	238	.437390854	-.475008294330556	1.30974902953307	.871416302780584	-.622141652519604
11.1890745470093	201	.413738466	.1716687019189	.497779565780856	.646197218025628	.0854531718993532
9.96911807090986	199	.436149836	-1.02323338691594	.453889324496953	.859599274490484	-.464434710790006
10.6772385843069	218	.426275559	-.329655626412332	.870846616694035	.765575972126388	-.287079486935332
9.77779576305405	225	.454012178	-1.21062648640466	1.0244624611877	1.02968528512163	-1.24024138984113
12.4733383530036	78	.447276754	1.42955743357598	-2.2014702731792	.965550279864801	-3.14712819381988
11.0620269417764	197	.411112723	.0472302880505335	.40999908321305	.621194777034819	.019364374800607
11.1826431206732	82	.406966241	.165369358529401	-2.11368979061139	.581711792018976	-.34953952480355
10.1069367252282	171	.415236988	-.888245130243111	-.160574053477694	.660466210793934	.142629121044958
10.9445880459867	168	.407978032	-.0677967515519281	-.226409415403549	.59134611067565	.0153498228851317
11.2276627990333	120	.405916711	.209464462547499	-1.27977520621723	.571718120934987	-.268067425751906
10.7014661354491	206	.415471361	-.305925639290391	.607505168990615	.662697920866983	-.185851407195671
11.4796467191849	173	.401043149	.456273359783433	-.11668381219379	.525311847998126	-.0532397150219999
10.3045706522247	209	.423117273	-.694670034066074	.67334053091647	.735502633133539	-.467749489549812
8.96039855998772	174	.421007445	-2.01123670856155	-.0947386915518388	.71541275759326	.190541934170149
12.4572619450465	79	.438923592	1.41381118866869	-2.17952515253725	.88601110181437	-3.081437046642
10.9378860102563	127	.396135626	-.0743611467992949	-1.12615936172357	.478582196917065	.0837425016165264
9.11824928068783	203	.436468044	-1.85662778637139	.54166980706476	.862629265141817	-1.00567921483486
11.6431320212134	126	.397766086	.616401145253483	-1.14810448236552	.4941075091574	-.707692917800763
10.8090365544596	197	.399957129	-.200564406418008	.40999908321305	.514970717520072	-.0822312227565527
10.7714285846674	178	.395958741	-.237400016984394	-.00695820898403212	.476897890122889	.00165187893099019
12.0118635264914	125	.400552512	.977559968955635	-1.17004960300747	.520639980781721	-1.14379365359254
9.57882280673014	206	.426172527	-1.40551311210892	.607505168990615	.764594896864961	-.853856480690256
11.7425134228504	200	.380073405	.713741539549407	.475834445138905	.325637018072889	.33962280944408
10.117361048274	206	.413846226	-.878034892725506	.607505168990615	.647223313512189	-.533410735884865
12.6365543774236	126	.405202807	1.58942147162293	-1.14810448236552	.564920295468785	-1.82482191593828
10.7345017737838	222	.401563187	-.273568457681474	.958627099261842	.530263672837031	-.262250137036728
11.5734417708978	230	.37292372	.548142131669832	1.13418806439745	.257557401250003	.621696263333302
10.4954915904957	207	.398123995	-.507670061188573	.629450289632566	.497515534486833	-.31955306705293
10.9441521125924	202	.385902472	-.0682237321316841	.519724686422808	.381141651884719	-.0354575577887331
11.365550416869	196	.3756328	.344520266425955	.388053962571098	.283353380841068	.133692454572642
10.0097806293984	126	.3598855	-.983405920094604	-1.14810448236552	.133406893688831	1.1290527448454
10.1229219422401	168	.379760502	-.872588203482029	-.226409415403549	.322657541866212	.197562185038399
9.90824693990528	176	.383006614	-1.08285440046199	-.0508484502679355	.35356716391588	.0550614681293064
11.9332617102036	130	.37731361	.900572407260976	-1.06032399979771	.299358128008541	-.954898536974413
11.5633279593003	219	.358511791	.538236028590997	.892791737335986	.120326375827394	.480532679062578
9.30131907525622	226	.422077278	-1.67731771735012	1.04640758182965	.725599754741314	-1.75515797657236
10.4091958309934	201	.380296509	-.592193554695961	.497779565780856	.327761424229475	-.294781850514777
10.7765179195399	209	.374330392	-.232415202370863	.67334053091647	.270951794255496	-.156494575757456
10.001217484507	212	.39203339	-.991793202688852	.739175892842325	.43952052427036	-.733109626112481
10.1437972149646	219	.390659241	-.852141648648159	.892791737335986	.426435816709461	-.760785022952941
11.5382333271965	223	.35154835	.51365676784946	.980572219903793	.0540201826106608	.503677557118753
9.43394039892651	223	.409374104	-1.54742005314464	.980572219903793	.604639570012273	-1.51735711663568
10.1420104191289	202	.378577114	-.853891748851099	.519724686422808	.311389268985267	-.44378862141066
10.5522270735334	176	.362934142	-.452099761328731	-.0508484502679355	.162436197663784	.0229885722300695
10.7961542203662	224	.367442359	-.213182174526006	1.00251734054574	.205363639350295	-.21371882665757
9.60626999145699	216	.39640758	-1.37862961338968	.826956375410131	.481171754934439	-1.1400665481218
10.7351359564545	131	.348256003	-.27294729929364	-1.03837887915576	.0226703088458752	.283422710709122
11.9570474360199	221	.331245289	.923869642874842	.93668197861989	-.139306462299107	.865372045074858
9.47974897902865	230	.406468236	-1.50255224915083	1.13418806439745	.57696976638066	-1.70417682712042
9.86774104465669	223	.388783119	-1.12252842145445	.980572219903793	.408571300038728	-1.1007201861307
10.9230893633171	169	.350526854	-.0888539132887446	-.204464294761597	.0442934525147039	.0181674527173913
11.0293338086764	227	.353884241	.0152085776066916	1.0683527024716	.0762626400364114	.0162481249868581
10.7256368815817	122	.340794038	-.282251290566999	-1.23588496493333	-.0483828519501301	.348830126344781
10.4683758553783	230	.370461811	-.534228917317333	1.13418806439745	.234114994854082	-.605916061677294
10.0368288014828	196	.365946732	-.95691323944902	.388053962571098	.191122212900043	-.371333974404938
9.78405345866655	193	.368144443	-1.20449730581079	.322218600645243	.212048914253661	-.388111436359319
10.6677305517054	201	.355371423	-.338968391448481	.497779565780856	.0904236528231141	-.16873153870866
9.25086435654844	210	.389079473	-1.72673624166359	.695285651558421	.411393195935391	-1.20057493285461
11.703645749637	123	.348428651	.675672096236695	-1.21393984429137	.0243142707386351	-.8202252792976
10.1850337786331	226	.373145727	-.811751965057639	1.04640758182965	.259671361724065	-.849423410801429
11.8198890129878	171	.334894983	.789528058241955	-.160574053477694	-.104553914593748	-.126777720646284
8.6478713133877	205	.393272729	-2.31734554694746	.585560048348663	.451321565048193	-1.35694497051111
12.2675887157684	174	.32582939	1.22803330044018	-.0947386915518388	-.190876892139226	-.116342268065789
11.4864000962946	73	.343381149	.462888042006253	-2.31119587638896	-.0237482665721347	-1.06982493391461
11.2166574131858	126	.332190425	.198685095582165	-1.14810448236552	-.130306835500791	-.228111248817105
10.7719259838998	206	.341341878	-.236912832897564	.607505168990615	-.0431662952374571	-.14392577058548
10.281562698876	203	.35072121	-.717205470415472	.54166980706476	.0461441189436766	-.388488548785739
10.6363983787226	231	.347938337	-.369657091970475	1.15613318503941	.0196454791425164	-.42737283111223
10.314876668831	205	.346444956	-.684575673314936	.585560048348663	.00542543920361331	-.400860164364612
11.9268994198648	80	.347402193	.894340780014803	-2.1575800318953	.014540292259194	-1.9296118086696
10.6753422745556	173	.330103046	-.33151299143092	-.11668381219379	-.15018295067008	.0386821996319271
12.5898685100609	77	.368626874	1.54369439731851	-2.22341539382115	.216642643575091	-3.43227388635344
11.0942035875603	201	.327455829	.0787461183380279	.497779565780856	-.175389868038752	.0391982085932315
11.8788116435945	179	.317951842	.84724058796818	.0149869116579196	-.265887252643765	.0126975198448829
12.3713140893293	83	.356976747	1.32962845400613	-2.09174466996944	.105709618959606	-2.78124323170702
10.4061386494043	225	.347316368	-.595187950593136	1.0244624611877	.0137230628128859	-.609747712733905
12.1797907788367	225	.294244932	1.14203847989502	1.0244624611877	-.491625498294399	1.16997555188431
9.35493847766877	199	.357142295	-1.62479950280719	.453889324496953	.10728597433831	-.737479148772139
10.2544132576313	224	.349697928	-.743797340444896	1.00251734054574	.0364003824767192	-.745669731647815
9.93517561476751	202	.345138219	-1.0564787629103	.519724686422808	-.00701736831144341	-.549078093765911
11.6555359062673	120	.325406244	.628550290285246	-1.27977520621723	-.194906107068294	-.804403077367701
10.3980013145072	179	.325606224	-.603158168102191	.0149869116579196	-.193001888662555	-.00903947818110013
12.4901824547011	197	.2927743	1.44605560600853	.40999908321305	-.505628921249044	.592881472738589
11.1400487201865	174	.316197627	.123649724172482	-.0947386915518388	-.282590965468171	-.0117144130788467
11.9217878717131	121	.323848618	.889334208318758	-1.25783008557528	-.209737890738955	-1.11863132335461
11.9830146607163	177	.306520264	.949303575673968	-.0289033296259838	-.374739244014146	-.0274380341628297
9.79521517693574	200	.341216374	-1.1935648170408	.475834445138905	-.0443613498768908	-.567939252453927
11.9072503432288	168	.308274594	.875095238738527	-.226409415403549	-.358034436154653	-.198129801425219
10.080928494169	204	.335740011	-.913719227252622	.563614927706711	-.0965075205995215	-.514985796212219
9.42036892382139	168	.322474451	-1.56071280929568	-.226409415403549	-.222822769696651	.353360074765465
12.1418347767926	83	.33573256	1.10486198465535	-2.09174466996944	-.0965784693511024	-2.31108916745468
10.9366891276755	217	.316219836	-.0755334488640868	.848901496052083	-.282379490387797	-.0641204577426968
9.87773403940541	203	.333641265	-1.1127406539948	.54166980706476	-.116491872845608	-.602738015362477
9.75272982956376	201	.334737943	-1.23517763791943	.497779565780856	-.106049256420117	-.614846188265758
9.5757489467315	209	.343512747	-1.40852384388921	.67334053091647	-.0224951845951443	-.948416192852868
9.79890392213781	229	.349200759	-1.18995182802563	1.1122429437555	.0316663172673827	-1.32351552413047
9.33103849292038	216	.353411486	-1.64820865080424	.826956375410131	.0717610460149821	-1.36299665178869
12.0900192888077	217	.277667855	1.0541106373408	.848901496052083	-.649473158744263	.894836097043022
11.2387084604851	129	.300225493	.220283277972388	-1.08226912043966	-.434678331913517	-.238405789498742
9.3992493634438	204	.337583091	-1.58139863481885	.563614927706711	-.0789576313143396	-.891299877238919
11.6160242216164	121	.303459432	.589850061672422	-1.25783008557528	-.4038846217083	-.741931153550005
11.4292863237788	200	.291584636	.406947221643081	.475834445138905	-.516956954479596	.193639505411354
12.0527791373143	125	.303695378	1.01763529114627	-1.17004960300747	-.401637933459671	-1.19068376841208
12.082492805766	126	.302381226	1.04673872655193	-1.14810448236552	-.414151346932717	-1.20176542381985
11.9334831076781	177	.283698108	.900789257869932	-.0289033296259838	-.592052822941348	-.02603580884376
13.5476886556073	122	.31904138	2.48184367974274	-1.23588496493333	-.255512623614098	-3.06727328910886
11.6053526806156	81	.300332448	.579397683343555	-2.13563491125334	-.433659901672564	-1.23738192004781
10.2078447188926	227	.319205384	-.789409495716838	1.0683527024716	-.253950970271689	-.843367768105827
9.32626854352489	200	.32455804	-1.65288063919724	.475834445138905	-.202982743075005	-.786497541833257
11.1248078666349	175	.288194054	.108721873793211	-.0727935709098871	-.549242226259622	-.00791425342942193
10.7860449208064	201	.293068037	-.223083858231382	.497779565780856	-.502831944542139	-.111046586083135
11.5971098388714	205	.275247515	.571324125793723	.585560048348663	-.672519743283457	.33454458272253
10.9303248463681	201	.288844562	-.0817670261901069	.497779565780856	-.543048060309622	-.0407019547921033
11.921296997624	195	.270740831	.888853415367606	.366108841929146	-.715432587676158	.325417094545001
11.728330622941	80	.296654392	.6998500134423	-2.1575800318953	-.468682513596462	-1.50998241432476
10.2873289666894	174	.288454465	-.711557625111153	-.0947386915518388	-.546762581198831	.0674120383667645
13.1087618800161	221	.226201763	2.05193119411345	.93668197861989	-1.13953556327417	1.92200697089406
10.4196524007192	200	.29099908	-.581951732752154	.475834445138905	-.522532644612565	-.276912679851745
10.9356745636104	168	.276441075	-.0765271767096251	-.226409415403549	-.661154612168572	.0173264733413103
12.8045382115198	72	.326487153	1.75395540228725	-2.33314099703091	-.184613643758315	-4.09222525604022
10.6202933248621	178	.279290913	-.385431394476936	-.00695820898403212	-.634018328675341	.00268191219177744
10.1319877133448	131	.261156192	-.863708617167162	-1.03837887915576	-.806697944192661	.89685678581121
11.1062941924401	169	.269281722	.0905884170668658	-.204464294761597	-.729326288115104	-.0185220968091462
12.6212039096423	120	.286656367	1.57438625817407	-1.27977520621723	-.563884149890318	-2.0148604982203
9.71535042799282	223	.310020465	-1.27178937439655	.980572219903793	-.341410175267329	-1.24708133010208
11.3190965528584	127	.266400206	.299020430793958	-1.12615936172357	-.756764210925552	-.336744657485229
13.1414795745101	170	.251290733	2.0839769615311	-.182519174119645	-.90063728117071	-.380365753903024
11.2731074112163	175	.263390155	.253975773473421	-.0727935709098871	-.785426049691504	-.0184878034757309
9.83164627606198	211	.295925556	-1.15788190761138	.717230772200373	-.475622522227154	-.830468534712949
11.9700444849302	81	.285357312	.936599769888275	-2.13563491125334	-.576253809061576	-2.00023516644525
10.1251232394683	200	.283758149	-.870432114549633	.475834445138905	-.591481109883547	-.414181582257808
10.1397612815326	128	.249230564	-.856094695648421	-1.10421424108162	-.920254301516416	.945311954649418
13.2422579763675	83	.317382529	2.1826856656923	-2.09174466996944	-.271308276212256	-4.56562110743057
10.1126828170291	180	.270769797	-.882617046594189	.0369320322998712	-.715156772142902	-.0325968412732335
9.91234855295304	210	.286965965	-1.07883702271583	.695285651558421	-.560936144039832	-.750099902264324
10.6124557622347	219	.271107219	-.393107996174069	.892791737335986	-.711943824933673	-.350963570864915
10.4884711552624	121	.245075643	-.514546316931417	-1.25783008557528	-.959817643063542	.647211837858289
12.3428056940336	130	.264885304	1.30170553892224	-1.06032399979771	-.771189174778397	-1.38022962358887
10.5106643860399	197	.26544855	-.492808871101533	.40999908321305	-.765825921452268	-.202051185350886
11.5293016415869	126	.254897838	.504908513300372	-1.14810448236552	-.866290267807195	-.579687727304667
11.848480736981	123	.25886282	.817532590692242	-1.21393984429137	-.828535533819664	-.992435385848064
11.1779464317177	131	.250399079	.160769126018256	-1.03837887915576	-.909127649999349	-.166939264877688
11.8422368804161	122	.257478342	.811416964931857	-1.23588496493333	-.841718594575448	-1.00281802725111
13.0341273198364	131	.265526658	1.97882941252929	-1.03837887915576	-.765082173621307	-2.05477466742262
12.0177664604894	170	.242646608	.983341673715313	-.182519174119645	-.982947021777342	-.179478710163949
10.8850486457404	241	.259629144	-.126113384248322	1.37558439145892	-.821238562794761	-.173479602926054
10.7763456639034	207	.256797959	-.232583920373431	.629450289632566	-.848197231596912	-.146400016042934
9.92982887432507	199	.271229828	-1.0617156967258	.453889324496953	-.710776336612294	-.481901420394687
10.2668712485775	207	.267666933	-.7315952006998	.629450289632566	-.744702380400263	-.460502810974285
11.5839412477909	169	.244146889	.558425979591482	-.204464294761597	-.96866127973323	-.114178174093726
10.8839536227988	223	.254441349	-.127185918577107	.980572219903793	-.870636976257129	-.124714978519657
10.9125092297213	200	.247896303	-.0992167614570615	.475834445138905	-.932959193776945	-.0472107526363999
13.5880755852843	173	.219710102	2.52140117837332	-.11668381219379	-1.2013494464626	-.294206701562515
10.4985515639141	194	.249564195	-.50467293079822	.344163721287195	-.917077452376875	-.17369011389643
10.6552871392413	121	.229231893	-.35115625211145	-1.25783008557528	-1.11068253138206	.441694898643639
11.2366526473621	124	.2357635	.218269685321294	-1.19199472364942	-1.0484882806147	-.260176313235603
8.94932942549674	203	.280387873	-2.0220785149571	.54166980706476	-.623573027033376	-1.09529887906661
10.3002017965925	199	.250650327	-.6989491660048	.453889324496953	-.906735255429866	-.317245564815627
10.6434908270987	238	.250138352	-.362710302027073	1.30974902953307	-.911610304026118	-.475059466081605
10.3686323670857	206	.2449559	-.631923962053327	.607505168990615	-.960957841206148	-.383897073356425
11.8964311969788	125	.233348569	.864498286546536	-1.17004960300747	-1.07148336041663	-1.01150587697441
11.6799477214946	223	.210530505	.652460757239457	.980572219903793	-1.28875797513883	.639784893126404
10.6375734358036	209	.23521477	-.36850616717267	.67334053091647	-1.05371331194674	-.248130138250039
9.10360622448953	227	.285871659	-1.87097011643075	1.0683527024716	-.571356174176403	-1.9988559801324
10.9056726936386	224	.229058627	-.105912894807434	1.00251734054574	-1.11233237789816	-.10617951363185
12.6715485543171	126	.234543671	1.62369696905772	-1.14810448236552	-1.06010354630954	-1.86417376817847
11.9525367580361	125	.226367784	.919451601206554	-1.17004960300747	-1.13795470396854	-1.07580398097631
10.6504970083546	174	.221167717	-.355848007526045	-.0947386915518388	-1.18746997195774	.0337125746243464
10.5911385918901	199	.226987564	-.4139873733255	.453889324496953	-1.13205313139374	-.187904449228979
11.8712644954699	119	.22337516	.839848436497611	-1.30172032685918	-1.16645060206965	-1.09324778126984
11.7107240166737	170	.21001045	.682604996084505	-.182519174119645	-1.29370996185249	-.124588500135288
13.2215462097922	172	.197106098	2.16239925906293	-.138628932835742	-1.41658577239626	-.299771101648694
10.9582185986324	178	.212096697	-.0544461311425887	-.00695820898403212	-1.27384462563727	.000378847558862151
10.1404117097854	199	.225498602	-.855457625315884	.453889324496953	-1.14623109341918	-.388283083690394
10.9601883565669	169	.202484556	-.0525168263546356	-.204464294761597	-1.36537185741427	.0107378158637178
10.7713541530154	182	.203953847	-.237472920024946	.0808222735837746	-1.35138120352095	-.019193101310994
12.3555125263048	124	.212130549	1.31415140950926	-1.19199472364942	-1.27352228539589	-1.56646154621149
10.7068705188145	206	.206619486	-.300632246371305	.607505168990615	-1.32599887105341	-.182635643635827
12.8033057761384	120	.215725624	1.75274827757384	-1.27977520621723	-1.2392898222245	-2.24312378837895
11.5062196620947	222	.176547197	.482300571090946	.958627099261842	-1.61234853710263	.462346397437243
11.540977949749	164	.176888005	.516345023771123	-.314189897971356	-1.60910334825163	-.162230390336666
11.0132627798531	201	.181204602	-.000532398638693842	.497779565780856	-1.56800052068107	-.00026501716319134
11.1971616196757	204	.168878528	.179589689438502	.563614927706711	-1.6853699425298	.101219429829752
11.4007350931484	172	.160762567	.378982350938718	-.138628932835742	-1.76265048216609	-.0525379188742153
9.84567551168428	224	.19801742	-1.14414079202384	1.00251734054574	-1.40790812400164	-1.14702098402964
12.1676065512345	177	.139005701	1.13010448118446	-.0289033296259838	-1.96982032259219	-.0326637823314759
9.29583236711322	204	.18690089	-1.68269174433333	.563614927706711	-1.51376021438047	-.948390185835108
12.0019107879409	168	.141611853	.967811630948001	-.226409415403549	-1.94500442796995	-.219121665583692
10.4849261095169	210	.146149751	-.51801855766238	.695285651558421	-1.90179436248856	-.360170870383641
12.8738837804011	204	.088004586	1.82187681319909	.563614927706711	-2.45545519556072	1.02683696836174
10.4967721380321	241	.13449096	-.506415812405052	1.37558439145892	-2.01280988609528	-.69661768713238
9.668720501942	206	.135011333	-1.31746165626229	.607505168990615	-2.00785487137156	-.800364766126275
11.07813692186	170	.093673072	.0630094156096814	-.182519174119645	-2.40147962113388	-.0115004264988405
9.14045221194968	261	.121008321	-1.83488083927712	1.81448680429796	-2.14119217103249	-3.3293670703275
