# Supplementary material for: Dissecting the chain of information processing and its interplay with neurochemicals and fluid intelligence across development
Source: eLife. 2023 Sep 29;12:e84086. doi: 10.7554/eLife.84086 (PMC10541179; doi:10.7554/eLife.84086)
Supplement: Source data 1. [file elife-84086-data1.zip › DataFiles/F4A.csv]

metab	age	c1	c2	dv	Zmetab	Zage	Zc1	Zc2	Zdv	ZmetabByZage
11.5293016415869	126	.0560358404370324	.22034905756079	1.21455088926544	.567553744982684	-1.2541291473158	-1.87980942058352	.00978233439168643	2.92512142546878	-.711785694251024
12.1676065512345	177	.123353010587348	.210392490187268	1.04060902530572	1.20877100434858	-.0968389540781098	-.547495353627079	-.124353266233714	2.09074925159961	-.117056119781063
11.0996367945328	128	.121176161601748	.232586857102627	1.10143033250003	.135928495811405	-1.20874521816923	-.590578663853558	.17465086089239	2.38249963960875	-.164302919324972
12.8045382115198	72	.065395880700897	.477231193013842	1.29507650290598	1.84860874872217	-2.47949523427336	-1.69455930856932	3.47051716761984	3.31139031885586	-4.58361658249266
11.9793537515809	121	.106846906926867	.220069567270948	1.1827104162973	1.01965927665016	-1.36758897018224	-.874177447488046	.00601702085635873	2.77238760945309	-1.39447478009077
10.1397612815326	128	.108243440212099	.257576154574595	.948409102190393	-.82832657488549	-1.20874521816923	-.846537828402264	.511308495984906	1.64848050427768	1.00123578647533
12.5898685100609	77	.0808380380026121	.317294855347511	1.32718153229519	1.63295958864542	-2.36603541140692	-1.38893440854323	1.31584318110602	3.46539317103762	-3.86364021213154
9.90824693990528	176	.144660825847365	.294667188029119	.836279689609858	-1.06089723100676	-.119530918651398	-.12577973570019	1.01100159940027	1.11061308352174	.126810020616962
11.6160242216164	121	.011998312067254	.239768786508669	1.1427790631817	.654672008137445	-1.36758897018224	-2.75138228067313	.271406336789692	2.58084309483115	-.89532221741583
10.0622695842956	125	.178567991869607	.27552423445635	.883437335117979	-.906171838136487	-1.27682111188909	.545297110833723	.753106335008644	1.33682100323378	1.15701933393201
12.3713140893293	83	.034442204693747	.525021202114729	1.10810829934576	1.41340798475569	-2.22988362396719	-2.30718188132826	4.11434764996943	2.41453281199897	-3.15173531919119
11.6431320212134	126	.134549180782153	.263172120666453	1.03861265552307	.681903490619109	-1.2541291473158	-.325905304412759	.586697758634492	2.08117297503526	-.855195043241813
10.4849261095169	210	.18209427067217	.234091927291636	.810782384275921	-.48158688718391	.651995876840398	.615087787449724	.194927276067663	.988306459946584	-.313992664784311
11.95054150112	77	.0547510167382679	.253199747458014	1.25471917347466	.990715566524385	-2.36603541140692	-1.90523812894427	.452349220650217	3.11780246184081	-2.34406811302876
12.0527791373143	125	.0687910660083257	.278182821967825	1.06157756033598	1.09341967531896	-1.27682111188909	-1.62736318111906	.788923019543441	2.19133206563741	-1.39610132560216
10.7370773382337	226	.156659868053434	.200146614119431	.772337832816651	-.228285185473997	1.01506731001301	.111700429990864	-.262386454654411	.803893902530708	-.231724829134911
12.4572619450465	79	.107849302487257	.259933102602845	1.25351105736768	1.49974798881705	-2.32065148226034	-.854338442034012	.543061471438367	3.11200731604025	-3.48039239326527
10.6375734358036	209	.0533220496743468	.202527877726258	.845050041410068	-.328243087486165	.62930391226711	-1.93351966419342	-.230305897955867	1.15268310238065	-.206564659129679
10.9366891276755	217	.19232356976847	.220903514174781	.728161506651881	-.0277626411093341	.810839628853415	.817541916918823	.017252014267121	.59198690983464	-.022511049613083
11.6053526806156	81	.0545932063591877	.267506239451319	1.12335181239027	.643951776833691	-2.27526755311377	-1.90836144781657	.645087322485169	2.48765358250707	-1.46516258359966
10.4091958309934	201	.161843730064488	.304891263391206	.691253696947989	-.557662695017918	.447768195680805	.214297319656108	1.14874108712573	.414945864543109	-.249703618746668
12.0808293777757	126	.0917046786941539	.259815293461082	1.00891315907809	1.12159789867485	-1.2541291473158	-1.17386627330263	.541474338102477	1.93870909171528	-1.40662861629629
11.3036643798227	123	.0612697404905275	.361185295806254	.877602282560305	.340886983670849	-1.32220504103567	-1.77622219832292	1.90713839076865	1.3088311600968	-.45072248823304
10.8850486457404	241	.191850876640968	.258682405686759	.618285054139083	-.0796387395041285	1.35544677861233	.808186566690667	.526211991517639	.0649265894889506	-.107946072913617
10.1850337786331	226	.194226692463432	.255518155991577	.668755340296043	-.782847516089812	1.01506731001301	.855207747671663	.483582989225071	.307024733190192	-.79464292230765
10.3002017965925	199	.17571953940909	.241777053157333	.710002036193399	-.667154028970468	.402384266534229	.488921697640783	.29846185130877	.504878743359746	-.268452284612637
11.6799477214946	223	.17236453966294	.18106365860466	.687269020419815	.718887167352819	.946991416293143	.422520906483788	-.519473420840042	.395831988554359	.680779976766412
11.7691172052273	235	.14775650440577	.239648287449539	.611455533657476	.808463498529279	1.2192949911726	-.0645113240760999	.269782964691173	.0321664377865285	.985755494302627
10.7256368815817	122	.139819793710525	.253251648430288	.844820626826315	-.239777840707277	-1.34489700560896	-.2215914758565	.453048434327767	1.15158263616392	.322476499978598
13.0341273198364	131	.0919661239249971	.240629140367941	1.04405951155412	2.07924538740369	-1.14066932444936	-1.16869185557216	.282997086626903	2.10730069957449	-2.37173143141422
10.5911385918901	199	.163048908323074	.303513831602749	.640477004705537	-.374889796454353	.402384266534229	.238149717840981	1.13018422577645	.171377938319025	-.150849755777451
9.35493847766877	199	.169100255510855	.292652419443595	.645090761897676	-1.61673023554236	.402384266534229	.357915521488331	.983858490314389	.193509416793931	-.650546810012425
10.117361048274	206	.164004563356974	.259912272548364	.665814694869329	-.85082901214101	.561228018547245	.257063653794909	.542780847427696	.292918912651014	-.477509080606409
10.9601883565669	169	.144435489066029	.193033784619316	.796241256870789	-.00415619390955641	-.278374670664415	-.130239509676224	-.358211011587681	.918554924535085	.00115697911079021
9.91234855295304	210	.181984881028861	.194574368157306	.705716740664733	-1.05677690381248	.651995876840398	.612922792096615	-.337456157989096	.484322844598348	-.689014184025897
12.3428056940336	130	.0845978766682269	.259725735901531	.96153881559461	1.38476951617409	-1.16336128902265	-1.31452121006059	.540267812139235	1.71146170538688	-1.61098724933556
11.1400487201865	174	.105487360390162	.335676171148894	.681927282493881	.176524806166702	-.164914847797974	-.901085039882221	1.56347760598427	.37020849928019	-.0291115615415486
10.7068705188145	206	.136718225954406	.311785780373049	.599564932329043	-.258629827461529	.561228018547245	-.282976444087767	1.24162452191681	-.0248709346617385	-.14515030560345
10.9056726936386	224	.227291353653386	.186918471545918	.615152935375272	-.0589205916872548	.969683380866431	1.50961008104601	-.440596954587877	.0499023010152883	-.0571343185499478
10.9125092297213	200	.126315321580815	.175194339578871	.718121779414562	-.052052863013626	.425076231107517	-.488866498633873	-.598545314119242	.54382789365901	-.022126434828188
13.1087618800161	221	.150914549471425	.168933027322744	.608324229940973	2.1542204775355	.901607487146567	-.00200857989271574	-.682898168739828	.0171460589685333	1.94226131151046
10.1420104191289	202	.138742720006402	.254165445542184	.644542737394547	-.826067175304446	.470460160254093	-.242908480774379	.465359175555702	.190880628153864	-.388631695674375
10.1069367252282	171	.114192251464787	.209987564133263	.722278584342314	-.861300897525478	-.232990741517838	-.728801374301069	-.129808459517222	.563767442913936	.200675134784441
10.4967721380321	241	.174496230304638	.242647448440881	.576063486039762	-.469686809612707	1.35544677861233	.46471046112478	.310187879944975	-.137603731603583	-.636635473046246
8.96039855998772	174	.179167156834784	.143159572478273	.706267126890533	-2.01307029325171	-.164914847797974	.55715554026191	-1.0301200290517	.486962962056182	.331985181018229
10.2544132576313	224	.177911556556865	.198208626401908	.642023714848459	-.713151484135395	.969683380866431	.53230520996712	-.288495166295926	.178797267254089	-.691531142206323
13.1471174761899	77	.0703627670702208	.256995119219036	1.2437689442158	2.19275107613842	-2.36603541140692	-1.59625671260386	.503480745367785	3.06527590852529	-5.18812669454414
10.3472942352733	220	.162013619318804	.192631670697191	.652084799367855	-.61984672487276	.878915522573279	.217659698716971	-.363628319625741	.227058731003115	-.544792908106878
11.2324211601188	80	.0380944880884708	.383363160014638	.867206206869929	.269318707449759	-2.29795951768706	-2.23489737304551	2.20592019222478	1.25896279559832	-.61888348707535
11.4292863237788	200	.170859836791959	.288802449175868	.584757718596866	.4670820941929	.425076231107517	.392740438928167	.931991410539001	-.0958988449612566	.198545496217324
12.2625204470041	232	.27363291566983	.180853969204108	.502960902554908	1.30411795719393	1.15121909745274	2.42678343847291	-.52229837171243	-.48826549932981	1.5013254976527
11.8422368804161	122	.102429227342565	.276602041971945	.859739335862737	.881916791809088	-1.34489700560896	-.961610366018777	.76762663633733	1.22314537216474	-1.1860872525003
10.8647361847158	222	.176013215826608	.2413736503874	.568774083419304	-.100043878791496	.924299451719855	.494734021915837	.293027179819195	-.172569866679884	-.0924705023149072
10.4985515639141	194	.245723634655306	.201968550449844	.603754883232032	-.467899264867154	.288924443667788	1.8744142938511	-.237841195750113	-.00477238929866461	-.135187534794309
9.96911807090986	199	.199220971865955	.178462539771246	.636368115662097	-.999748367497613	.402384266534229	.954052495414836	-.554515883159524	.151668234137884	-.402283013574319
10.5553312015993	226	.201545319788647	.118975487761906	.636656086496962	-.410860562651323	1.01506731001301	1.00005504464542	-1.35592977927066	.153049585619509	-.417051126120909
11.0062489200086	225	.232283421272806	.211809387810327	.532229620716626	.0421145268831793	.99237534543972	1.60841105407711	-.105264718287045	-.347867992697295	.0417934181637254
12.8738837804011	204	.179933786293163	.197592021750532	.597735112734226	1.91827071584034	.515844089400669	.572328358864665	-.296802109056207	-.0336482957774582	.989528610636629
11.1759686570178	229	.177204785975037	.176941847178487	.562433704228103	.212608632412497	1.08314320373287	.518317093916226	-.575002764495633	-.202983683391324	.230285595252536
9.29583236711322	204	.132475728195107	.21274827447034	.62140033371366	-1.6761060254656	.515844089400669	-.366942235150045	-.0926159688400277	.0798701029806307	-.864609386445277
11.6555359062673	120	.0977942439395425	.184907485178491	.887179026554603	.694363970022506	-1.39028093475553	-1.05334407339488	-.467689109356162	1.35476931738228	-.965360989303451
11.2166574131858	126	.066902989371581	.288463912574983	.762938848934278	.253483036357559	-1.2541291473158	-1.66473122640394	.927430620801953	.758808432963054	-.317900464246126
11.5734417708978	230	.108025045673124	.178653921938496	.570697101050974	.61189526941247	1.10583516830616	-.850860204339535	-.551937568667188	-.163345449019873	.676655308236482
11.5633279593003	219	.178852623307918	.197981961826811	.550066237773859	.601735312225439	.856223557999991	.550930420557127	-.291548807955801	-.262308503970867	.515219950007901
11.2465501348337	76	.038608032430531	.53038000500278	.701921973977371	.283512147461587	-2.38872737598021	-2.22473351218498	4.18654183266872	.466119936694626	-.677233228064431
8.94932942549674	203	.17680746089955	.201085861614705	.605320072677329	-2.02418993211799	.493152124827381	.510453397536181	-.249732844008485	.00273558198702888	-.998233566078181
10.3751169109598	174	.148905743974005	.285314396118328	.582307193152168	-.591897104585845	-.164914847797974	-.041766041711386	.885000105771594	-.107653635877421	.0976126209148362
10.7955596959102	228	.14884125014878	.210660298324218	.552029221353893	-.169535994383983	1.06045123915958	-.0430424772832799	-.120745335512762	-.252892375848188	-.179784655326647
11.4015527242513	201	.207101992296261	.17167135970394	.602536126223695	.439221956486622	.447768195680805	1.11003044810985	-.646007155513672	-.0106185778545138	.196669622959408
10.6476968597595	205	.146484344708538	.213053171157483	.593277826347049	-.318073474083088	.538536053973957	-.0896893916664727	-.0885083784703404	-.0550292080418432	-.171294033606494
13.5476886556073	122	.0640394159750626	.192810075512479	1.05430745679075	2.59514991400542	-1.34489700560896	-1.72140590701551	-.36122483696396	2.15645850523511	-3.49020934845222
10.3980013145072	179	.124358958869332	.227825431301107	.627896072951491	-.568908287951193	-.0514550249315336	-.527586034151449	.110504585799768	.111029157766955	.0292731901402847
10.9303248463681	201	.134182043696773	.192292258971933	.619052096848874	-.0341559602834224	.447768195680805	-.333171532364126	-.368200899102063	.0686059745354798	-.0152939527078533
10.6670508778821	194	.194554115503688	.160412716453116	.625228385706263	-.298631150718942	.288924443667788	.861687971385831	-.797684417166368	.0982326753369444	-.0862818390833418
11.4652501771098	222	.177141888902232	.125801815406307	.589618660835182	.503210037313174	.924299451719855	.517072260619143	-1.26396499619868	-.0725816581144178	.465116761588495
11.1248078666349	175	.126038584158467	.175579006149578	.68858053651886	.161214414225412	-.142222883224686	-.494343573202282	-.593363058069882	.402123128097845	-.0229283788085169
10.001217484507	212	.203722118384124	.208543641493001	.558955697952498	-.967502496123422	.697379805986974	1.04313735757107	-.149261090463428	-.219667140673231	-.674716703038465
9.71535042799282	223	.206976449766356	.205949994883631	.557412327735438	-1.25467385850918	.946991416293143	1.10754576139143	-.184202886436513	-.227070448501365	-1.18816537425559
10.0097806293984	126	.111756525305774	.276587201051661	.62283217674169	-.958900280762354	-1.2541291473158	-.777008276309287	.76742669837865	.0867384321610831	1.20258479147337
11.0132627798531	201	.177602567714861	.238403450979102	.549831223402271	.0491603883814872	.447768195680805	.526189828411192	.253012437120946	-.263435831502311	.0220124584045461
10.8090365544596	197	.165069560618988	.213628758166727	.583168741445182	-.155997645903035	.357000337387652	.278141646679681	-.0807540283714861	-.103520922189232	-.0556912122190632
9.36476309649065	225	.269400023220939	.157168008152873	.571213933466791	-1.60686079061085	.99237534543972	2.34300775180964	-.841397363644765	-.16086628399028	-1.59460903215598
10.2747249120065	233	.200902628655403	.17696871789506	.54676307716138	-.692747155177871	1.17391106202602	.987335162992388	-.574640760245419	-.278153253694323	-.813223548650362
11.0620269417764	197	.127507360888976	.24590691816289	.571028435505254	.0981470431778541	.357000337387652	-.465274141214784	.354099693372229	-.161756088973925	.0350385275280944
10.9230893633171	169	.134958179022272	.163974717970902	.686396529641439	-.0414244561731248	-.278374670664415	-.317810577503499	-.749696873358105	.391646785459129	.0115315193446461
10.6753422745556	173	.120232402526522	.23564474172686	.619590455123205	-.290301923462594	-.187606812371262	-.609257159829158	.215846905204354	.0711883957735209	.0544626184860634
12.082492805766	126	.101048294540643	.310296599282832	.769242515177805	1.12326891627313	-1.2541291473158	-.988941226680537	1.2215621658374	.789046143352172	-1.40872428817197
11.6582046719873	226	.209755146785687	.168813942270281	.499089760872231	.697044912335502	1.01506731001301	1.16254060324824	-.684502491237571	-.506834766253837	.707547504122651
11.0293338086764	227	.160578352671266	.194353433360787	.514370950709491	.065304743377841	1.0377592745863	.189253484669672	-.340432607654765	-.4335332660079	.0677706031148325
11.5971098388714	205	.136910829702068	.205856488080906	.55421690686965	.635671326044867	.538536053973957	-.279164509008119	-.185462616891351	-.242398387351278	.342331927552595
11.5382333271965	223	.184468715842201	.153587741483484	.523207751234652	.57652618257723	.946991416293143	.662081841034941	-.889630976905367	-.391144502909821	.54596534616889
11.0025635904491	200	.185888087349445	.190488770664512	.555230446526991	.0384123825250736	.425076231107517	.69017346492697	-.392497624897354	-.237536594635327	.0163281907916185
10.5288382005415	238	.153829751761593	.118608349240448	.568570162528427	-.43747444149496	1.28737088489246	.0556879187946444	-1.36087589616426	-.173548043601443	-.563191858865204
10.3317869160119	195	.164200537960177	.157138147148951	.59653535439231	-.635424798308536	.311616408241076	.26094230347716	-.841799653263876	-.039403350673811	-.198008793356216
10.2668712485775	207	.179195970961635	.276950681626789	.477987424464522	-.700636651974481	.583919983120534	.557725817747505	.772323535152949	-.608059404770394	-.409115741994566
11.2387084604851	129	.131989120331809	.194330362306641	.740989872945309	.275634694447125	-1.18605325359594	-.376572980172688	-.340743422576096	.653522595538895	-.326917426152935
12.0900192888077	217	.165728576247608	.133529955087411	.543563673465941	1.13082973987909	.810839628853415	.291184616109234	-1.15985093570443	-.293500297561041	.916921566579967
11.7107240166737	170	.152120714505012	.277378903912332	.582028549375448	.749803883407961	-.255682706091127	.0218633481418501	.77809257696401	-.108990246906097	-.191711885947383
11.1890745470093	201	.207991137818431	.134782684027325	.577655509639281	.22577431974293	.447768195680805	1.12762805484396	-1.14297408021074	-.129967041037306	.101094559782353
10.1437972149646	219	.200959468799683	.156026199444955	.546813775006106	-.824272226978814	.856223557999991	.988460120022265	-.856779893696556	-.27791006398742	-.705761298944376
10.3686323670857	206	.187916881502119	.166078501918563	.555964306460643	-.598411235040339	.561228018547245	.730326534084971	-.721354542832021	-.234016382225172	-.335845151718099
11.589447440013	221	.206932611607471	.106941719679358	.541101032226966	.6279739664885	.901607487146567	1.10667813437114	-1.51804957909564	-.30531320606534	.566186029919159
11.07813692186	170	.158089662051837	.269636851753381	.559567638360896	.114330527154733	-.255682706091127	.139998331591133	.673791086555201	-.216731757337615	-.0292323385717472
11.8198890129878	171	.158208208021656	.163089947219371	.666424887522869	.859466959309822	-.232990741517838	.142344545236451	-.7616165693457	.295845912277344	-.200247844159677
10.6363983787226	231	.204346932860308	.138647216495929	.524640356760337	-.329423505918937	1.12852713287945	1.05550343169449	-1.09091081740481	-.384272516146246	-.371763364637794
9.92982887432507	199	.145312945565988	.193953694028672	.557129117450643	-1.03921682618563	.402384266534229	-.112873247318087	-.345817925043309	-.228428964361821	-.418164500374735
9.47974897902865	230	.239920885832333	.176479279405305	.516330475199021	-1.49135026992961	1.10583516830616	1.75956864798395	-.581234511216971	-.424133730606476	-1.64918757675105
10.6434908270987	238	.190695873994336	.222034510548615	.446493237742484	-.322298697318565	1.28737088489246	.78532722382103	.032488879766853	-.759132139311135	-.414917959166689
8.6478713133877	205	.159916889965636	.176241437591533	.565346879295148	-2.32702348633097	.538536053973957	.176162083686682	-.584438733450125	-.189009633911696	-1.2531860458334
10.7961542203662	224	.202580581575101	.174792632961447	.49538275472929	-.168938757332316	.969683380866431	1.02054452508548	-.603957134918713	-.524616700422073	-.163817105369374
10.3045706522247	209	.187237831820044	.189115591097026	.524784970536156	-.662765239862468	.62930391226711	.716887058813347	-.410997200016094	-.3835788262676	-.417080758360101
11.8984423961862	227	.221674454558747	.191654706019517	.426159913518776	.938378752603415	1.0377592745863	1.3984426974535	-.376790058899268	-.856667945518494	.973811253588914
9.90445784521069	203	.202315741634922	.209282108766291	.506691478966567	-1.06470361394197	.493152124827381	1.0153029206478	-.139312405587516	-.470370502234104	-.525060849526873
11.0476275631133	205	.187879226247261	.263401121519699	.456648374566635	.0836819654644111	.538536053973957	.72958127658781	.589782874803702	-.710419521227038	.0450657554699889
11.8788116435945	179	.154643837668528	.167821411191287	.62339756056687	.918658432132922	-.0514550249315336	.071799976136012	-.69787394220312	.0894504907796751	-.0472695925289631
10.4954915904957	207	.134591628366509	.14457883990796	.576316428608644	-.470973199814893	.583919983120534	-.325065199078272	-1.01099955489758	-.136390405287205	-.275010662886136
11.3190965528584	127	.134400773970603	.264533302633142	.670366483214811	.356389568016433	-1.23143718274252	-.328842511699083	.605035701201711	.314753136168888	-.438871365596978
9.60626999145699	216	.142191895976758	.182517765103932	.545726199380515	-1.36425198881771	.788147664280127	-.174643792070855	-.499883592203734	-.283126995773213	-1.07523201847619
11.5062196620947	222	.206194485447372	.171021088025955	.467151175662685	.544366450937117	.924299451719855	1.09206944146126	-.654767662907834	-.660039211491734	.503157612135861
10.8839536227988	223	.185216832123366	.191955991295722	.472910143880354	-.080738758631262	.946991416293143	.676888254359946	-.372731121720696	-.632414333146561	-.076458911385969
11.365550416869	196	.199601944729609	.177401043303165	.53053288743228	.403055383863404	.334308372814364	.961592555465511	-.568816440868442	-.356006959399778	.134744789533444
10.7765179195399	209	.140976205671549	.251174253638742	.471290976090323	-.188664651351955	.62930391226711	-.198704240409308	.425061620434343	-.640181230189472	-.118727403202296
12.1797907788367	225	.189342517723842	.225130621916546	.395500766237731	1.2210108240844	.99237534543972	.75854214665934	.0741999175533275	-1.00373512522737	1.21170103833639
12.2383790695206	122	.111956693998586	.2114320751702	.810020801159371	1.27986643151502	-1.34489700560896	-.773046618910406	-.110347901648168	.984653263723017	-1.72128853132398
10.9378860102563	127	.108151159866869	.259207611306009	.642718428359026	-.0265602975950614	-1.23143718274252	-.848364203482782	.533287599862065	.182129700337377	.0327073380432653
10.1229219422401	168	.194725000977153	.133277940374044	.588608265464537	-.845242745868149	-.301066635237703	.865070067211124	-1.1632460962729	-.0774283681742088	.2544743894576
9.84567551168428	224	.12655036332026	.142890839957768	.562584906409008	-1.12375414956098	.969683380866431	-.484214648072044	-1.03374041313521	-.202258389954175	-1.08968572300897
10.2078447188926	227	.185867728161436	.129010845320909	.530730936853056	-.759932497928928	1.0377592745863	.689770524153975	-1.22073271152949	-.355056947010669	-.788626997785276
11.5839412477909	169	.163272049841641	.192041088414722	.606675036168415	.622442651543506	-.278374670664415	.242566044068673	-.371584687137336	.00923513193914728	-.173272268130908
11.921296997624	195	.151994938731079	.156757048659568	.568612428220439	.961337631152441	.311616408241076	.0193740451524481	-.846933839861836	-.173345301624777	.299568579726708
9.77779576305405	225	.190480302195233	.163843472555457	.512838472378127	-1.19194360843128	.99237534543972	.781060714403853	-.751465021151375	-.440884327147751	-1.18285545016165
9.10360622448953	227	.170639185539376	.13962958116193	.561566829206412	-1.8692092250316	1.0377592745863	.388373399032528	-1.07767632909535	-.207141948571745	-1.93978920941881
10.5106643860399	197	.187692240891261	.167055079157252	.526220813361688	-.455731176404572	.357000337387652	.725880538432041	-.70819802316471	-.376691310678191	-.162696183734504
9.79890392213781	229	.151217386474728	.186380569323098	.505529746801586	-1.17073914060818	1.08314320373287	.00398504697238544	-.447843612500079	-.475943151450818	-1.26807814349381
12.3515471843454	125	.0821859810368011	.220023992944679	.805554855099211	1.39355089067989	-1.27682111188909	-1.36225646795399	.00540304021445118	.963230812348913	-1.77931519771193
10.1251232394683	200	.24176908762601	.205272091605726	.465611273004125	-.843031404933147	.425076231107517	1.79614750658409	-.193335648756741	-.667425885978948	-.358352612314257
10.1319877133448	131	.0964033126343703	.245543804403219	.574435283857485	-.836135610995875	-1.14066932444936	-1.08087282036854	.349207798362475	-.145413965226465	.95375424254272
11.7425134228504	200	.204784403600769	.136893256108104	.533900461235153	.78173833291227	.425076231107517	1.06416167475635	-1.11454029946102	-.339853229581068	.332298384266621
10.4196524007192	200	.219343819160628	.225616564410878	.457353209367133	-.547158415823752	.425076231107517	1.35231570906514	.0807465702199852	-.70703853788397	-.23258403721712
10.7860449208064	201	.158993980053052	.177264463555831	.5216539843776	-.179094181894885	.447768195680805	.157896225862837	-.570656453169331	-.398597681809321	-.0801926786840023
9.11824928068783	203	.187891227250307	.150790081342214	.533418837769171	-1.8544993579723	.493152124827381	.729818795561648	-.927321258035082	-.34216350273297	-.914550298875055
10.2873289666894	174	.159394526740931	.196712790585675	.540446273231688	-.680085592845335	-.164914847797974	.165823683085748	-.308647175328776	-.308453983528648	.112156212033684
13.5880755852843	173	.180954188038921	.196477799161227	.633838432763176	2.63572111433659	-.187606812371262	.592523735419928	-.311812996909412	.1395337371771	-.49447923656032
9.49462744916737	200	.193498656298776	.162042170002862	.518321446078557	-1.47640391482297	.425076231107517	.840798751849968	-.775732300298499	-.414583351743953	-.627584211705331
10.080928494169	204	.152820062419856	.323829202266781	.401425361889545	-.887427794543931	.515844089400669	.0357045577851367	1.40387437858899	-.975315757740053	-.457774382585358
10.7014661354491	206	.17423985402663	.202385415455939	.480419953980281	-.264058869033584	.561228018547245	.459636366048275	-.232225160034736	-.596390937537372	-.148197235847545
10.7719259838998	206	.117810156651974	.142571932577021	.552808684054854	-.193277538299598	.561228018547245	-.657197265527026	-1.03803675658929	-.249153414028155	-.108472769849573
10.4424721449992	209	.158465556348923	.177855574625018	.498364498333469	-.524234553472871	.62930391226711	.14743787871675	-.562692961804568	-.510313738292637	-.329902855446079
13.0672591499026	76	.067794426736287	.413508973504755	.928540591638521	2.11252838578224	-2.38872737598021	-1.647088260454	2.61204678657611	1.55317433724392	-5.04625438765332
11.4796467191849	173	.143158153086497	.180235409158522	.583436816343526	.517672265496314	-.187606812371262	-.155520024141702	-.530631657685887	-.102235008432767	-.0971188435827733
11.1062941924401	169	.175236667441984	.243252735815269	.515407714580956	.142616268968255	-.278374670664415	.479364891956917	.318342355525627	-.428560070334755	-.0397007569054255
10.5798785539251	236	.137807287760004	.132398606903037	.494384411949882	-.386201209816753	1.24198695574589	-.261422175538699	-1.17509254082138	-.529405596068921	-.479656864885688
11.2731074112163	175	.0800973885974676	.259614149486215	.535974351579416	.310190594894608	-.142222883224686	-1.40359304049335	.538764511827137	-.329905098892359	-.0441162007550917
10.4884711552624	121	.106813241846931	.39640277098461	.466341700873831	-.478025666703072	-1.36758897018224	-.87484373306517	2.38159078066775	-.663922136647836	.653742629247135
10.7763456639034	207	.163865266330792	.190454968669681	.472888760413621	-.188837692927348	.583919983120534	.254306743677429	-.392953007832948	-.632516906323695	-.110266102466658
11.9285510045585	79	.0667481272437288	.281702714999568	.843134070985719	.968624735443288	-2.32065148226034	-1.66779619468641	.83634327476168	1.14349248908239	-2.2478404280605
11.1779464317177	131	.0897949924309226	.287345291729629	.597254908103183	.214595430968399	-1.14066932444936	-1.21166200753054	.912360479323005	-.0359517629979665	-.244782425272644
11.540977949749	164	.128723945704722	.140478040917676	.634541567316357	.579283327829456	-.391834493530855	-.441195989087403	-1.06624581748689	.142906564697196	-.226983189370923
10.314876668831	205	.173311153535702	.180074701070239	.476125048225003	-.652412200706119	.538536053973957	.441255903451736	-.532796728752902	-.616992935066985	-.351347492132739
11.9525367580361	125	.154345814746084	.319702477274713	.621325868925035	.992719927061387	-1.27682111188909	.065901627602332	1.34827883901589	.079512906925884	-1.26752576106498
9.78405345866655	193	.246990742330311	.172584601221233	.456330215340116	-1.18565736126327	.2662324790945	1.89949237387122	-.633703899296684	-.711945681746559	-.315660498645765
10.7714285846674	178	.147125703928501	.288766349360272	.444813216107689	-.193777206981117	-.0741469895048217	-.076995870699669	.93150507119475	-.767190942819736	.0143679965323026
9.75272982956376	201	.245994576633831	.14394460936869	.473094811031609	-1.21712390852479	.447768195680805	1.87977666735123	-1.01954395490297	-.631528513431127	-.544989376440115
9.87773403940541	203	.194085559518287	.145977544701839	.492381826943381	-1.09154935060996	.493152124827381	.852414501792375	-.992156102070301	-.539011686099202	-.538299881607251
11.7535092294443	205	.180813518837018	.143532116605516	.485338818200057	.792784309313344	.538536053973957	.589739667758372	-1.02510108744336	-.5727959079189	.426942933590078
10.0368288014828	196	.181722194195031	.141146730525867	.506275101168324	-.931728697851622	.334308372814364	.607723801064542	-1.05723718239593	-.472367802025897	-.311484704883222
13.2422579763675	83	.0659164744920273	.295208468603805	.991664863726982	2.28832566730405	-2.22988362396719	-1.68425592787841	1.0182937707148	1.85597169106873	-5.10269993182509
10.7345017737838	222	.225926795892095	.187410549858792	.403887915752414	-.230872501273898	.924299451719855	1.48260330853191	-.433967639727053	-.963503268365397	-.213395326344655
12.913841130666	132	.0818057212432787	.163191650466871	.823601971911444	1.95841037674711	-1.11797735987607	-1.36978241521048	-.760246415790044	1.04980003578888	-2.18945846254964
9.42036892382139	168	.178937579960165	.14419647511533	.503886503195771	-1.5510012544129	-.301066635237703	.552611848083231	-1.01615080122509	-.483825536452153	.466954728915548
10.4509106917069	207	.19596649040761	.15925658565485	.466222594245342	-.515757504791028	.583919983120534	.889641121349053	-.813259895462165	-.664493472692376	-.301161113491866
11.9570474360199	221	.200426538872809	.176671180570773	.389961882630199	.997251185604035	.901607487146567	.977912587547403	-.578649204742852	-1.03030429179382	.899129135506389
11.5738035774009	176	.186933319257787	.150770246281479	.551091761532753	.61225872670511	-.119530918651398	.710860269966549	-.927588477417558	-.257389225376377	-.0731838480553969
12.0019107879409	168	.103002269994336	.41384329464542	.419096306806935	1.04231923244177	-.301066635237703	-.950268938798712	2.61655078532614	-.890550972602074	-.313807544154787
10.6008559253798	203	.214165027274537	.12047797263765	.490054448588364	-.365128126358395	.493152124827381	1.24981916525215	-1.33568819362393	-.550175759504448	-.180063711347883
10.4683758553783	230	.228364062222308	.123416891031104	.441018723775778	-.498212654023807	1.10583516830616	1.53084069298243	-1.29609487103533	-.785392534682863	-.550941074114675
11.0942035875603	201	.19580458669892	.160133849200911	.467250584600551	.130470499120767	.447768195680805	.886436788961069	-.801441337093284	-.659562362217493	.0584205399808797
9.79521517693574	200	.207735981309206	.237535832840915	.403613631976193	-1.17444471619317	.425076231107517	1.12257810093536	.241323822389257	-.964818965147142	-.49922853360353
11.7605772844125	203	.18795431600126	.149151157608307	.467737357047582	.7998846132077	.493152124827381	.731067422474718	-.949400957913523	-.657227390201194	.394464796620105
9.93517561476751	202	.181618817592184	.195758793533871	.442741376557176	-1.03384569053992	.470460160254093	.605677813363935	-.321499493074237	-.777129236168541	-.486383209249413
10.1404117097854	199	.109917518127444	.32345599883061	.37605571343309	-.82767317896863	.402384266534229	-.813405158820122	1.39884655472276	-1.09701003105088	-.333042665049346
9.14045221194968	261	.203752498138568	.207806360328291	.432216139827649	-1.83219512292972	1.80928607007809	1.04373862132155	-.159193795998186	-.827617166161845	-3.31496511358177
10.6124557622347	219	.232205899419944	.135030773281889	.43476301585147	-.353475363729173	.856223557999991	1.60687677307816	-1.13963180370908	-.815400196444521	-.302653933597533
9.86774104465669	223	.205758456250708	.172792318054592	.431550402501403	-1.10158793970553	.946991416293143	1.08343972884823	-.630905522993149	-.830810604978014	-1.04319432319318
10.6504970083546	174	.11360723924622	.273405141374053	.454400449936232	-.315260549443423	-.164914847797974	-.74037969832149	.724557758706036	-.721202467424497	.0519911455281678
11.6913170534636	205	.151867351076827	.280684416157685	.369995892053536	.730308373387421	.538536053973957	.0168488821643079	.822624678618257	-1.12607805540463	.393297389588201
9.81817629579301	199	.245795181600084	.126368641993013	.464286359978308	-1.151378834225	.402384266534229	1.87583032189807	-1.25632866715013	-.67378128850467	-.463296727712662
12.8033057761384	120	.10729030494977	.223495988190264	.789285823166425	1.84737069019299	-1.39028093475553	-.865401894061554	.0521780129699799	.885190786609916	-2.56836425000148
9.32626854352489	200	.184725956732347	.168947313724293	.455558501441336	-1.64553098001429	.425076231107517	.667173048163414	-.682705701297922	-.715647473762995	-.699476107155135
12.0177664604894	170	.0819015369845913	.250018854194458	.535281202617982	1.05824724857212	-.255682706091127	-1.36788606900785	.409495994992643	-.33323002707584	-.270575520228409
9.57882280673014	206	.174119741787293	.203363460552509	.429489382412784	-1.39182440491831	.561228018547245	.45725915343335	-.219048865279173	-.840696999044294	-.781130852938003
11.703645749637	123	.136448890823406	.189097677087876	.683685279424219	.742693320851207	-1.32220504103567	-.288307015514872	-.411238538851738	.378641338201366	-.981992852772986
9.668720501942	206	.145006271436614	.214203172038708	.430529757389496	-1.30151653970248	.561228018547245	-.118942817022581	-.0730154828632585	-.835706481458721	-.73044754868369
10.9445880459867	168	.146033685205505	.13215511236281	.55686107402776	-.0198276829491983	-.301066635237703	-.0986086613558811	-1.17837291699693	-.229714727135376	.00596945379007509
10.3361820386801	200	.242516617468511	.175768568831981	.409146439642694	-.631009622317745	.425076231107517	1.81094231335345	-.590809255809887	-.938278943928516	-.268227192047405
10.6552871392413	121	.048799930273661	.37388358586156	.475164323883353	-.310448562957419	-1.36758897018224	-2.02301961311488	2.07821067899659	-.621601380895858	.424566030509495
11.4007350931484	172	.169821944127952	.13938855936946	.541082438491435	.43840059483477	-.21029877694455	.372198889229038	-1.08092339223307	-.30540239733409	-.0921951089055154
10.6677305517054	201	.207775803276285	.237490307115752	.367943918101237	-.297948375794838	.447768195680805	1.12336624112003	.240710496504988	-1.13592105655643	-.133411806635681
11.8712644954699	119	.102779227819796	.344520911389384	.581820148099113	.911076849156918	-1.41297289932882	-.954683298849805	1.68263459051779	-.109989915542584	-1.28732689706462
10.499021066743	205	.19724507229284	.112194079607671	.457598545296536	-.46742761987013	.538536053973957	.91494629427364	-1.44728940370039	-.705861699438731	-.251726625923299
9.43394039892651	223	.167023039040395	.212865726903074	.388724442586329	-1.53736785767581	.946991416293143	.316804097500547	-.0910336411141503	-1.03624009997669	-1.45587416490397
10.6202933248621	178	.102395143035704	.413506576490731	.298302352075254	-.345602041196178	-.0741469895048217	-.962284948764783	2.61201449382865	-1.46998085972267	.025625350921418
10.281562698876	203	.138947783097118	.201756394986677	.404139816032667	-.685878170010564	.493152124827381	-.238849955441772	-.240699369597613	-.962294941746098	-.338242276913425
11.8008021849455	168	.139228565777918	.203493681646871	.496688318283498	.840293045115698	-.301066635237703	-.233292818762492	-.217294517214116	-.518354114313986	-.252984199706626
11.2276627990333	120	.132663795265835	.373030176052309	.449033609989973	.264538635718833	-1.39028093475553	-.363220088136101	2.06671347990688	-.746946367201293	-.367783021746133
11.9830146607163	177	.145652617384112	.117607127296416	.529192981115655	1.02333688916279	-.0968389540781098	-.106150600771526	-1.37436443109641	-.362434282418705	-.099098874016071
9.83164627606198	211	.115147814784335	.308763832657039	.303928178777747	-1.13784739540754	.674687841413686	-.709889253520314	1.2009126222491	-1.44299464059915	-.767691803065699
9.30131907525622	226	.195777911196006	.217730378825714	.342916733283915	-1.67059428349837	1.01506731001301	.885908838251077	-.0254966962015783	-1.25597258484574	-1.6957656454738
10.7713541530154	182	.0975453100150864	.118485522505316	.496075123446384	-.193851978237273	.0166208687883307	-1.05827087243523	-1.36253062688336	-.521295514949814	-.00322198829464006
11.9217878717131	121	.135533556601507	.230267359225582	.602082171849011	.961830744918839	-1.36758897018224	-.306422938348223	.143402416602828	-.0127961266620293	-1.31538911793318
10.4061386494043	225	.165995836108345	.188889931786158	.328641877291717	-.560733825398271	.99237534543972	.296474114630898	-.414037298683079	-1.32444685754088	-.556458423679344
11.9332617102036	130	.177683384162891	.198463156317609	.571556299160115	.973356934299628	-1.16336128902265	.527789314698441	-.28506612073847	-.159224008799627	-1.13236577776595
12.6365543774236	126	.0870247000837533	.183009052899345	.696985318314664	1.67985846639016	-1.2541291473158	-1.26649050753246	-.493264927251705	.442439564280712	-2.10675946606513
10.5522270735334	176	.178020345519168	.158318884847216	.404482747691953	-.413978853707922	-.119530918651398	.534458316885938	-.825892669019586	-.960649951704407	.0494832726859605
12.0118635264914	125	.0988869229118838	.260925990375037	.567943455930713	1.05231738166493	-1.27682111188909	-1.03171821535202	.556437727800651	-.17655425805959	-1.34362104931764
11.4843062506619	131	.123044128573654	.253640336413113	.490882525649866	.522353056695712	-1.14066932444936	-.553608620880521	.458284867133993	-.546203602128368	-.595832108305157
10.7969400989658	177	.136221205621819	.162454364150034	.413429881500602	-.168149293058716	-.0968389540781098	-.292813268469873	-.770179190734632	-.917731936938568	.0162834016687796
9.3992493634438	204	.138519394761364	.0963764726977205	.419648487086945	-1.57221717554972	.515844089400669	-.2473284432417	-1.66038535572147	-.887902249344134	-.811018937261539
9.33103849292038	216	.134975662225056	.263406602559304	.281324172139665	-1.6407392671002	.788147664280127	-.31746455706098	.589856715768352	-1.55142255856798	-1.29314482105771
10.6772385843069	218	.112758667245002	.276776543458688	.247198481815959	-.288396961549785	.833531593426703	-.757174290422193	.76997753307274	-1.71511820820625	-.240387978900012
13.1414795745101	170	.135260725370319	.313032958606798	.330668420492203	2.18708745079408	-.255682706091127	-.311822703169072	1.25842659789288	-1.31472584376572	-.559200437876975
12.3555125263048	124	.110520049613797	.447770328340531	.360127089790122	1.39753432503113	-1.29951307646238	-.801480100573322	3.07361825360181	-1.1734171709606	-1.81611413018297
13.2215462097922	172	.127835916027767	.124583985753408	.452959232147752	2.26751940058213	-.21029877694455	-.458771511466613	-1.28037168595658	-.728115765878465	-.476856556640461
12.2675887157684	174	.0918575637433429	.21183994760544	.317627470046981	1.30920935059801	-.164914847797974	-1.17084043455737	-.104853014502126	-1.37728126271202	-.215908060789555
11.9334831076781	177	.0999632756735175	.258116474496031	.243600621797933	.973579341929091	-.0968389540781098	-1.01041547903482	.518587725308902	-1.73237658532248	-.0942804051844676
12.6468949346889	78	.0717521070608192	.388572966423477	.465041690402014	1.69024620380179	-2.34334344683363	-1.56875946028137	2.27610708350722	-.670158085479992	-3.96082736521435
10.115339436704	83	.0467570242081211	.375955901241263	.024492886048078	-.852859847578472	-2.22988362396719	-2.06345197951578	2.10612906268382	-2.7834024489495	1.90177820765439
11.0553141965102	76	.0103691438027192	.202254433897495	.299844290804338	.0914036701325313	-2.38872737598021	-2.78362611670236	-.233989753127276	-1.46258441852059	-.218338449110642
