# Supplementary material for: Dissecting the chain of information processing and its interplay with neurochemicals and fluid intelligence across development
Source: eLife. 2023 Sep 29;12:e84086. doi: 10.7554/eLife.84086 (PMC10541179; doi:10.7554/eLife.84086)
Supplement: Source data 1. [file elife-84086-data1.zip › DataFiles/F4B.csv]

metab	age	c1	c2	dv	Zmetab	Zage	Zc1	Zc2	Zdv	ZmetabByZage
1.3580800997863	72	.065395880700897	.477231193013842	1.29507650290598	-1.40219668626929	-2.49694915699384	-1.7035164213117	3.45182029627508	3.31250907518738	3.50121383371966
1.52003465366387	77	.0808380380026121	.317294855347511	1.32718153229519	-.800456846311853	-2.38267003371836	-1.3954995855078	1.30215370645571	3.46617671105816	1.90722454099196
1.91207593494886	177	.123353010587348	.210392490187268	1.04060902530572	.656166954680328	-.0970875682088195	-.547475111078605	-.134695768221375	2.09452496388874	-.0637056539688997
1.59202418440926	121	.106846906926867	.220069567270948	1.1827104162973	-.53298076939901	-1.37701374889416	-.876713942261074	-.00462845770628132	2.77467960704147	.733921847358627
1.67609917572037	77	.0703627670702208	.256995119219036	1.2437689442158	-.220601335757305	-2.38267003371836	-1.60444447214131	.491679176266473	3.06693037938119	.525620192107174
1.38027689302408	83	.034442204693747	.525021202114729	1.10810829934576	-1.31972481690422	-2.24553508578779	-2.32093360946341	4.09415453620039	2.41760374818081	2.96348837994328
1.72727342485339	121	.011998312067254	.239768786508669	1.1427790631817	-.0304641414273198	-1.37701374889416	-2.76861048872736	.260144101542901	2.58355202525337	.0419495415936756
1.9151324261603	126	.0917046786941539	.259815293461082	1.00891315907809	.667523304275743	-1.26273462561869	-1.17874824589705	.529584473049267	1.9428157481447	-.842904789716379
1.99606391851933	122	.0640394159750626	.192810075512479	1.05430745679075	.968223112299999	-1.35415792423907	-1.73057313136637	-.371016856638422	2.16009118891609	-1.31112699995246
1.93332889165596	210	.18209427067217	.234091927291636	.810782384275921	.735132012848561	.65715464540933	.624206844295026	.183842775827769	.994481847309575	.483095417232544
1.43468466221042	79	.107849302487257	.259933102602845	1.25351105736768	-1.11757352483633	-2.33695838440817	-.856719669265233	.531167917935642	3.11356006715647	2.61172281905885
1.95968399214384	128	.108243440212099	.257576154574595	.948409102190393	.833054013619394	-1.2170229763085	-.848858005088085	.499488735429662	1.65321889807458	-1.01384587508081
1.42161016829512	128	.121176161601748	.232586857102627	1.10143033250003	-1.1661516208994	-1.2170229763085	-.590895607545958	.163613482423567	2.38564030204387	1.41923331649397
1.27242066771158	226	.156659868053434	.200146614119431	.772337832816651	-1.72046308701806	1.02284783989086	.116879787452045	-.27240817171788	.810470698674895	-1.75977195216838
1.51994038023505	125	.0687910660083257	.278182821967825	1.06157756033598	-.800807117894913	-1.28559045027378	-1.63579439161537	.776458091294011	2.19488884042382	1.02950998327697
1.52521960921001	176	.144660825847365	.294667188029119	.836279689609858	-.781192217773656	-.119943392863915	-.122458987615368	.99802056729771	1.11652224740522	.0936988450786586
1.38528351748108	126	.134549180782153	.263172120666453	1.03861265552307	-1.30112277498967	-1.26273462561869	-.324150814534706	.574702795729866	2.08496953190005	1.64297278016053
1.04764684282526	126	.0560358404370324	.22034905756079	1.21455088926544	-2.55560703435011	-1.26273462561869	-1.89021637059614	-.000871894644885369	2.92708096904321	3.22705349174858
1.46667260714594	209	.0533220496743468	.202527877726258	.845050041410068	-.998722770688233	.634298820754235	-1.94434697083705	-.240402169255649	1.15850069291776	-.633488675707948
1.431563328116	131	.0919661239249971	.240629140367941	1.04405951155412	-1.12917079724059	-1.14845550234321	-1.17353333122115	.271707914830645	2.11104038450924	1.29680241517623
1.82903731366609	226	.194226692463432	.255518155991577	.668755340296043	.347638139129062	1.02284783989086	.8662060739213	.471827661902775	.314683058978964	.355580919671838
2.48813890554898	217	.19232356976847	.220903514174781	.728161506651881	2.79652072328362	.817145417994999	.828245456165925	.0065804259221104	.599024961594264	2.28516409535927
1.65252038209601	130	.0845978766682269	.259725735901531	.96153881559461	-.30820800788977	-1.17131132699831	-1.32050400125823	.528380751015602	1.71606300869748	.36100753071287
1.59442055876942	81	.0545932063591877	.267506239451319	1.12335181239027	-.52407707456959	-2.29124673509798	-1.9189918567668	.632956664013211	2.49056535751366	1.20078988604727
1.14603957438187	201	.161843730064488	.304891263391206	.691253696947989	-2.19003024059964	.451452223513471	.220279639084923	1.13543995265044	.422369279594735	-.988694021680452
1.69382083564522	76	.067794426736287	.413508973504755	.928540591638521	-.154756760525288	-2.40552585837346	-1.65567384686332	2.59534497424038	1.55812018292418	.372271389201689
1.80516723645521	199	.17571953940909	.241777053157333	.710002036193399	.258949206976498	.40574057420328	.497053331065627	.287136739870584	.51210640250526	.105066199928128
1.60750295505174	125	.178567991869607	.27552423445635	.883437335117979	-.47546961737432	-1.28559045027378	.553869959512278	.740724643642784	1.34223778283161	.611259199491756
2.10737206730779	241	.191850876640968	.258682405686759	.618285054139083	1.3817869549602	1.36568520971729	.818816887437173	.514357595692867	.073111887638797	1.88708600736944
1.57454798683958	123	.0612697404905275	.361185295806254	.877602282560305	-.59791333274387	-1.33130209958397	-1.78581843565137	1.89207476406711	1.31430886487768	.796003275251165
1.24837793131445	77	.0547510167382679	.253199747458014	1.25471917347466	-1.80979353191981	-2.38267003371836	-1.9158440936226	.440666479654435	3.11934259872704	4.31214081572266
1.91848118926711	174	.105487360390162	.335676171148894	.681927282493881	.679965585938725	-.165655042174106	-.903832123625378	1.54921263647565	.377729293661704	-.11263972781562
1.75847603252834	206	.164004563356974	.259912272548364	.665814694869329	.0854687033062264	.565731346788949	.263380678690143	.530887946086622	.300607942423885	.0483523246297365
1.79799524957368	210	.181984881028861	.194574368157306	.705716740664733	.232301791791549	.65715464540933	.622024904871445	-.347303415349294	.491595247542136	.152658201612727
1.59221327709136	223	.17236453966294	.18106365860466	.687269020419815	-.532278198229878	.954280365925571	.430132862264469	-.528897675627211	.403297008569183	-.507942633781012
1.60078489115332	235	.14775650440577	.239648287449539	.611455533657476	-.50043048817586	1.22855026178672	-.06071106628575	.258524502111677	.0404230445975147	-.614804007254507
1.50950625504152	199	.163048908323074	.303513831602749	.640477004705537	-.83957496155059	.40574057420328	.24431871513734	1.11692621688153	.179331524991143	-.340649626986234
1.39782340404667	199	.169100255510855	.292652419443595	.645090761897676	-1.25453100492579	.40574057420328	.365021851150862	.970940537970326	.201414830120777	-.509014130294407
1.77297163078677	122	.139819793710525	.253251648430288	.844820626826315	.139326892330716	-1.35415792423907	-.219020586599263	.441364068380703	1.15740262207371	-.188670615309242
1.88354146302645	206	.136718225954406	.311785780373049	.599564932329043	.550147530361818	.565731346788949	-.280885976752041	1.22810752916911	-.0164901752307901	.311235703284205
1.48791050228691	220	.162013619318804	.192631670697191	.652084799367855	-.919813673554595	.885712891960285	.223668333392919	-.373414753679728	.234891117907491	-.814690828868654
1.81658796453411	224	.227291353653386	.186918471545918	.615152935375272	.301382759611207	.977136190580667	1.52573000685821	-.45020451587935	.0581203023682629	.294492001633184
2.03803821443489	224	.177911556556865	.198208626401908	.642023714848459	1.12417801138637	.977136190580667	.540776379127737	-.298456207509039	.186734704354687	1.09847501958063
2.24206744669689	200	.126315321580815	.175194339578871	.718121779414562	1.88224572006461	.428596398858376	-.488387404545952	-.607785808235651	.550970772618352	.806723737386281
2.03677248911223	241	.174496230304638	.242647448440881	.576063486039762	1.11947522696413	1.36568520971729	.472652608277915	.298835517573516	-.128977587936032	1.52885076010981
1.80187239839223	202	.138742720006402	.254165445542184	.644542737394547	.246707283046393	.474308048168567	-.240504426440391	.453646199821117	.19879176353597	.117015249890705
2.12639701145461	200	.170859836791959	.288802449175868	.584757718596866	1.45247386417031	.428596398858376	.400119321533788	.919193995708012	-.087363479860804	.622525067619303
1.58893907799106	169	.144435489066029	.193033784619316	.796241256870789	-.544443438387884	-.279934165449583	-.126953665465181	-.36801003530049	.924882139296429	.152408319559614
2.23098365024483	127	.134400773970603	.264533302633142	.670366483214811	1.84106403209413	-1.23987880096359	-.327111009513441	.592998121477293	.322394639628077	-2.28269626461007
1.52733541746708	83	.0659164744920273	.295208468603805	.991664863726982	-.773330962307186	-2.24553508578779	-1.69313240247611	1.00529579182829	1.86025844108624	1.73654180878682
1.5547234258547	122	.102429227342565	.276602041971945	.859739335862737	-.671571206935454	-1.35415792423907	-.964831143800075	.755211200233597	1.22880958825582	.90941347156244
2.12420577118571	222	.176013215826608	.2413736503874	.568774083419304	1.44433234213745	.931424541270476	.502911144783408	.281714698391963	-.163867612611497	1.34528658921748
1.55327836320116	223	.206976449766356	.205949994883631	.557412327735438	-.676940316658216	.954280365925571	1.12051898014187	-.194406299730365	-.218249563617214	-.645990853090374
1.67893259939513	225	.232283421272806	.211809387810327	.532229620716626	-.210073790419675	.999992015235762	1.62530423358119	-.11565158147853	-.338784169130081	-.210072113029986
1.7755064887713	194	.245723634655306	.201968550449844	.603754883232032	.148745121095552	.291461450927803	1.89338931507088	-.247919955247412	.0035646218501111	.0433534688129412
1.36875457619445	228	.14884125014878	.210660298324218	.552029221353893	-1.36253582109643	1.06855948920105	-.0390741961978786	-.131096222221489	-.244015284659381	-1.45595058100893
1.79188646393197	226	.201545319788647	.118975487761906	.636656086496962	.209604685681426	1.02284783989086	1.01218700049108	-1.3634101349666	.161043067414939	.214393699980249
1.64305872317216	126	.101048294540643	.310296599282832	.769242515177805	-.343362666960816	-1.26273462561869	-.992375906089123	1.20809179739395	.795655258450116	.433575928716199
1.83137062244641	199	.199220971865955	.178462539771246	.636368115662097	.35630751469415	.40574057420328	.965824417953767	-.563858700331962	.159664722705859	.144568415604948
1.75348209986293	171	.114192251464787	.209987564133263	.722278584342314	.0669138175627003	-.234222516139392	-.730200101075925	-.140138283801905	.570866919676181	-.0156727227140279
1.68515508928656	120	.0977942439395425	.184907485178491	.887179026554603	-.186954217787982	-1.39986957354926	-1.05728279378061	-.477233709305417	1.36014702908251	.261711521128098
2.2230756168613	225	.269400023220939	.157168008152873	.571213933466791	1.81168184660659	.999992015235762	2.36565016222854	-.850073476997472	-.152189504981341	1.81166738075417
1.7483833401376	233	.200902628655403	.17696871789506	.54676307716138	.0479694483699652	1.18283861247653	.999367568245105	-.58393680781669	-.269221177431126	.056740115751194
1.64415107557114	204	.132475728195107	.21274827447034	.62140033371366	-.339304047169018	.520019697478758	-.365508915774899	-.103032227339836	.088022873749362	-.176444787962151
1.82867627825728	212	.203722118384124	.208543641493001	.558955697952498	.346296717205968	.702866294719521	1.05560649185235	-.159545707426489	-.210862370487633	.243400290496093
1.5875175328951	203	.17680746089955	.201085861614705	.605320072677329	-.549725168960165	.497163872823662	.518753546168172	-.259783967677555	.0110562506174573	-.273303493988878
2.09327060566994	205	.146484344708538	.213053171157483	.593277826347049	1.32939317494003	.542875522133853	-.0860861869325998	-.098934182885015	-.0465828034296222	.721695013966752
1.31308618613404	238	.153829751761593	.118608349240448	.568570162528427	-1.56937093208048	1.297117735752	.0604289012100625	-1.36834475723525	-.164843660346133	-2.03565886997524
1.71780134470348	126	.066902989371581	.288463912574983	.762938848934278	-.0656575204154754	-1.26273462561869	-1.67345489332136	.91464380510735	.765483366151933	.0829080244608866
1.97251661242131	201	.207101992296261	.17167135970394	.602536126223695	.880733431623513	.451452223513471	1.12302311295599	-.655137349756784	-.00226884137154325	.397609066029085
1.98966822742475	173	.180954188038921	.196477799161227	.633838432763176	.944460013063042	-.188510866829201	.60146619748078	-.321719848194644	.147556638770867	-.178040975748033
1.36618969533882	204	.179933786293163	.197592021750532	.597735112734226	-1.37206559941154	.520019697478758	.581112764289017	-.306743845187448	-.0252484307613102	-.713501137927001
1.76898109430228	174	.179167156834784	.143159572478273	.706267126890533	.124500110816831	-.165655042174106	.565821197483275	-1.03835755668014	.494229618285399	-.020624071108043
2.09825548372867	197	.127507360888976	.24590691816289	.571028435505254	1.34791441842131	.36002892489309	-.464610404436463	.342645281284303	-.153077373136285	.485288178912117
1.71118021837042	122	.111956693998586	.2114320751702	.810020801159371	-.0902582210725583	-1.35415792423907	-.774791625663007	-.1207229516764	.990836602957963	.122223885293126
2.27942271227513	221	.150914549471425	.168933027322744	.608324229940973	2.02103867767178	.90856871661538	.00228084795547619	-.691942629392224	.0254353604725432	1.83625251760229
1.88862422306173	230	.239920885832333	.176479279405305	.516330475199021	.569032452933885	1.11427113851124	1.77764484384868	-.590515235111886	-.414883900248129	.634056439180483
2.56801865373995	164	.128723945704722	.140478040917676	.634541567316357	3.09331279082012	-.39421328872506	-.44034380760601	-1.07439938988372	.150922124694475	-1.21942500832449
2.02253208325662	229	.177204785975037	.176941847178487	.562433704228103	1.06656520168036	1.09141531385614	.526678786803006	-.584297970780056	-.194215227903313	1.16406559434001
1.78029261480488	201	.134182043696773	.192292258971933	.619052096848874	.166527904256066	.451452223513471	-.331473910727519	-.377976706620668	.0767832638084484	.0751793926534394
1.69478538722559	201	.177602567714861	.238403450979102	.549831223402271	-.151172982856144	.451452223513471	.53461313628846	.241792948736546	-.254535790489788	-.0682473792455703
1.73068664409525	194	.194554115503688	.160412716453116	.625228385706263	-.0177823739119151	.291461450927803	.872737014311199	-.806462118074813	.106345476496814	-.0051828765013075
1.70204645886075	174	.148905743974005	.285314396118328	.582307193152168	-.124194574536959	-.165655042174106	-.0377877707596086	.872311897301118	-.0990926842531384	.020573457482715
1.78081552904819	175	.126038584158467	.175579006149578	.68858053651886	.168470784684847	-.14279921751901	-.493907344766395	-.602615595591453	.409574454258563	-.0240574962278099
2.16007910422903	219	.178852623307918	.197981961826811	.550066237773859	1.57761920050233	.862857067305189	.559547357642987	-.301502752598737	-.253410916799757	1.3612598766698
1.70261334458518	197	.165069560618988	.213628758166727	.583168741445182	-.122088318695887	.36002892489309	.284623635899815	-.0911978536595252	-.0949689661972851	-.0439553261220852
1.83762277957505	261	.203752498138568	.207806360328291	.432216139827649	.379537315523466	1.8228017028192	1.0562124613198	-.169455329656221	-.817489077856378	.691821265019601
2.26316615136443	232	.27363291566983	.180853969204108	.502960902554908	1.96063765697521	1.15998278782143	2.45008150902364	-.531716061399844	-.478876074057321	2.27430593524578
1.49248610477707	80	.0380944880884708	.383363160014638	.867206206869929	-.902813087623438	-2.31410255975308	-2.24808337534638	2.19016220572015	1.26454904829858	2.08920207704798
1.83985207612484	173	.120232402526522	.23564474172686	.619590455123205	.387820235126347	-.188510866829201	-.609720288478333	.204713788383742	.0793600639186431	-.0731083286975723
1.68232916797349	238	.190695873994336	.222034510548615	.446493237742484	-.197453888207528	1.297117735752	.795778638725563	.0217818814106692	-.749153121608796	-.256120940387178
1.70327909722066	170	.152120714505012	.277378903912332	.582028549375448	-.119614724253907	-.257078340794488	.0263396067055576	.765652818333145	-.100426385895319	.0307503548457847
1.33831787322172	207	.179195970961635	.276950681626789	.477987424464522	-1.47562295780941	.588587171444044	.566395938175634	.759897183599478	-.598409225424259	-.868532742854934
1.70106703428519	219	.200959468799683	.156026199444955	.546813775006106	-.127833612608055	.862857067305189	1.00050132961314	-.86542025851811	-.268978517072577	-.110302136078014
1.79397976601302	125	.154345814746084	.319702477274713	.621325868925035	.217382319771207	-1.28559045027378	.0707225463564424	1.33451398488487	.0876664551993307	-.279464634356226
1.96271918735731	230	.108025045673124	.178653921938496	.570697101050974	.844331238237441	1.11427113851124	-.853214209570244	-.561286377763948	-.154663273639739	.940813930111438
1.62423259627099	125	.0821859810368011	.220023992944679	.805554855099211	-.41331087352432	-1.28559045027378	-1.3686128532901	-.0052410114758843	.969460781597654	.531348511997181
1.46147977569845	225	.190480302195233	.163843472555457	.512838472378127	-1.0180166620258	.999992015235762	.791478737995962	-.760350134527913	-.431598035950532	-1.01800853340277
1.52949924418209	229	.151217386474728	.186380569323098	.505529746801586	-.765291294943648	1.09141531385614	.00832138320577855	-.45743433277936	-.466580548097144	-.835250638862296
1.46920951705328	224	.202580581575101	.174792632961447	.49538275472929	-.989296918033399	.977136190580667	1.03283683933561	-.613185052128476	-.515148149890817	-.96667782184035
1.93791866156259	205	.136910829702068	.205856488080906	.55421690686965	.752185237613979	.542875522133853	-.277044208030243	-.195663102610009	-.233544138311572	.408342953611065
1.69300996680973	200	.185888087349445	.190488770664512	.555230446526991	-.157769532143078	.428596398858376	.699880170613527	-.402216967565501	-.228692928206241	-.0676194533260941
2.24008270818163	197	.13521762022781	.209529892574867	.551182192835949	1.87487145235842	.36002892489309	-.310817793833322	-.146289739265685	-.248069505208119	.675007953305345
1.69597604571494	169	.134958179022272	.163974717970902	.686396529641439	-.146749108184692	-.279934165449583	-.315992735238568	-.75858609585624	.399120915359403	.0410800891301523
1.97168973204591	227	.160578352671266	.194353433360787	.514370950709491	.877661169357067	1.04570366454595	.195039801597013	-.350272947836628	-.424262975784443	.917773501026371
1.91174624889099	179	.154643837668528	.167821411191287	.62339756056687	.65494201082448	-.0513759188986286	.076667057591154	-.70688359961428	.0975824080238758	-.0336482476314232
2.30014926153781	222	.177141888902232	.125801815406307	.589618660835182	2.09804787647222	.931424541270476	.525424210970873	-1.27165907524843	-.0640970472775808	1.95417328090663
1.74885195930144	216	.142191895976758	.182517765103932	.545726199380515	.049710596203716	.794289593339903	-.171705472527268	-.509353373155777	-.274184093220451	.0394846092433337
1.82852925704486	226	.209755146785687	.168813942270281	.499089760872231	.345750461983661	1.02284783989086	1.17594423238023	-.693543223493364	-.497404921462698	.353650113181254
1.56971307760331	223	.184468715842201	.153587741483484	.523207751234652	-.615877369199685	.954280365925571	.67156869107414	-.898194996810475	-.381966479839806	-.587719681245153
2.08259854565728	227	.170639185539376	.13962958116193	.561566829206412	1.28974128785022	1.04570366454595	.395718103536271	-1.08580333733148	-.198364441833746	1.3486871910212
1.54220069430259	224	.12655036332026	.142890839957768	.562584906409008	-.718099237790906	.977136190580667	-.483699146846514	-1.04196952710135	-.193491513204394	-.701680753673886
1.54936097725991	206	.187916881502119	.166078501918563	.555964306460643	-.691495308369787	.565731346788949	.74034749284024	-.730309632042744	-.22518037820364	-.391200572102279
1.57442782022841	205	.159916889965636	.176241437591533	.565346879295148	-.598359810077433	.542875522133853	.181845942370633	-.5937120108302	-.18027159558317	-.324834894319699
1.62352978238782	209	.187237831820044	.189115591097026	.524784970536156	-.415922168504628	.634298820754235	.726802835164518	-.420673550235324	-.374417271322546	-.26381894100803
1.93628347858836	205	.187879226247261	.263401121519699	.456648374566635	.746109738545529	.542875522133853	.739596402676727	.577780742183098	-.700546535743589	.405044713882057
1.39408904972318	179	.124358958869332	.227825431301107	.627896072951491	-1.26840594526652	-.0513759188986286	-.527409973757107	.0996162813198042	.119114104964557	.065165520974551
1.68614180084509	170	.158089662051837	.269636851753381	.559567638360896	-.183288105035372	-.257078340794488	.145399159106846	.661593721410111	-.20793337656857	.0471194019298592
1.87159203372216	169	.163272049841641	.192041088414722	.606675036168415	.505749595848771	-.279934165449583	.24876960520034	-.381352630835647	.0175416530708306	-.14157659104039
1.67394349949211	201	.207991137818431	.134782684027325	.577655509639281	-.228610720103322	.451452223513471	1.14075844519986	-1.15094933846281	-.121357520069943	-.103206817909661
1.69987789223022	227	.185867728161436	.129010845320909	.530730936853056	-.132251852989151	1.04570366454595	.699474076274016	-1.22852726109158	-.345957475325836	-.138296247313748
1.57917228226829	171	.158208208021656	.163089947219371	.666424887522869	-.58073182889254	-.234222516139392	.147763735105362	-.770478090833539	.303528570882389	.136020470165442
1.45136752407092	203	.202315741634922	.209282108766291	.506691478966567	-1.05558858902799	.497163872823662	1.02755421212397	-.149620142991105	-.461020028804561	-.524800511029619
2.10203687484573	231	.204346932860308	.138647216495929	.524640356760337	1.36196412329911	1.13712696316633	1.0680693475375	-1.09900706909334	-.375109451254078	1.54872612746862
1.56012383776792	195	.164200537960177	.157138147148951	.59653535439231	-.651506053331796	.314317275582899	.267289684148195	-.850474831707767	-.0309909586931003	-.204779607709017
1.63265412240448	199	.145312945565988	.193953694028672	.557129117450643	-.382020813032446	.40574057420328	-.109451488185656	-.355645749911646	-.21960512241117	-.155001344037389
1.71773535468175	223	.185216832123366	.191955991295722	.472910143880354	-.0659027054020276	.954280365925571	.686490984976186	-.382496401139966	-.622711140696261	-.062889657826532
2.04774541149678	204	.152820062419856	.323829202266781	.401425361889545	1.16024496391475	.520019697478758	.0402891428777074	1.38998032211793	-.964866175538179	.603350235136202
1.41454792463923	209	.140976205671549	.251174253638742	.471290976090323	-1.19239128669137	.634298820754235	-.195954227012262	.413442294990044	-.630461131619982	-.756332387025964
2.0429304910501	200	.219343819160628	.225616564410878	.457353209367133	1.14235519552217	.428596398858376	1.36720458977612	.0699274224615393	-.6971729117497	.489609323017959
1.86748425450178	207	.134591628366509	.14457883990796	.576316428608644	.490487200618313	.588587171444044	-.323304134218905	-1.01928151792538	-.127766902653675	.28869447404144
1.51133931297969	132	.0818057212432787	.163191650466871	.823601971911444	-.832764260869824	-1.12559967768811	-1.37619770144931	-.769111121472999	1.0558415707631	.937359183625255
2.17028152062904	170	.0819015369845913	.250018854194458	.535281202617982	1.61552613343341	-.257078340794488	-1.37428651372582	.397912843587607	-.32417806580706	-.415316777893196
1.65931549935211	222	.206194485447372	.171021088025955	.467151175662685	-.282960846434411	.931424541270476	1.10492153669281	-.663877497998683	-.650275888273212	-.263556676587677
1.66006497538232	196	.199601944729609	.177401043303165	.53053288743228	-.280176178910882	.337173100237994	.973423489359212	-.578126023980485	-.346905419833447	-.0944678708562168
2.12050060393064	130	.177683384162891	.198463156317609	.571556299160115	1.43056584593403	-1.17131132699831	.536225140758868	-.29503513094898	-.150550804512995	-1.67563797935944
1.98076965564029	217	.165728576247608	.133529955087411	.543563673465941	.911397496244413	.817145417994999	.297768684529148	-1.16778697265855	-.284534815556608	.744744288028236
1.81715694830554	195	.151994938731079	.156757048659568	.568612428220439	.303496810716047	.314317275582899	.0238308214917634	-.855597086612505	-.164641359675693	.0953942906923664
2.09725248336564	200	.204784403600769	.136893256108104	.533900461235153	1.3441877848474	.428596398858376	1.07679535327626	-1.12258163695321	-.330786851660394	.576114043975014
2.19418602874005	221	.206932611607471	.106941719679358	.541101032226966	1.70434299310538	.90856871661538	1.11964456274516	-1.52515317331638	-.296322011033164	1.54851272591817
1.5922330089488	236	.137807287760004	.132398606903037	.494384411949882	-.532204884794389	1.25140608644181	-.259163016365028	-1.1829931567496	-.519926621601292	-.666004432065761
1.87479131850628	197	.187692240891261	.167055079157252	.526220813361688	.517636492931207	.36002892489309	.735866701147887	-.717183687726277	-.367544747712408	.186364110035452
1.35825685312156	200	.24176908762601	.205272091605726	.465611273004125	-1.40153996176773	.428596398858376	1.81450998239719	-.203517837789225	-.657646484267483	-.600694980469754
1.92486482326663	206	.17423985402663	.202385415455939	.480419953980281	.703683887210586	.565731346788949	.467538801418918	-.242316971027924	-.586766156815257	.398096033225327
1.85455439357864	173	.143158153086497	.180235409158522	.583436816343526	.442446486379157	-.188510866829201	-.152432034775033	-.540029981070604	-.093685851475121	-.0834059706728693
1.39643996427723	76	.038608032430531	.53038000500278	.701921973977371	-1.25967115569971	-2.40552585837346	-2.237839968276	4.16618094181875	.473431961707422	3.03017153808282
1.7566272739712	200	.193498656298776	.162042170002862	.518321446078557	.0785996671991328	.428596398858376	.851684307861888	-.784561017257691	-.405354309590016	.0336875343130151
2.03163502314275	227	.221674454558747	.191654706019517	.426159913518776	1.10038704527213	1.04570366454595	1.413692585379	-.386545905472205	-.846476622701788	1.15067876565996
1.18516906865901	203	.187891227250307	.150790081342214	.533418837769171	-2.04464516151295	.497163872823662	.739835780563668	-.93579768687522	-.333092096066188	-1.01652370704794
1.51092945855298	209	.158465556348923	.177855574625018	.498364498333469	-.834287069159122	.634298820754235	.152896930935158	-.572016775695381	-.500876320861406	-.529187304138138
1.43681192079969	222	.225926795892095	.187410549858792	.403887915752414	-1.10966972582353	.931424541270476	1.49851186915294	-.443590607344276	-.953079398278952	-1.03357361533692
1.50514749398783	201	.158993980053052	.177264463555831	.5216539843776	-.855769876210679	.451452223513471	.163437129051875	-.579961760148849	-.389403435486942	-.386339213431159
1.76423692715295	175	.0800973885974676	.259614149486215	.535974351579416	.106873225293581	-.14279921751901	-1.41027294144216	.526880944327625	-.32086037495811	-.0152614129456562
1.83909047523774	206	.117810156651974	.142571932577021	.552808684054854	.384990517869606	.565731346788949	-.658035591530871	-1.04625588598415	-.240284461396332	.217801204175347
1.51450414276933	79	.0667481272437288	.281702714999568	.843134070985719	-.821005380829006	-2.33695838440817	-1.676543849202	.823768143283958	1.14933008472616	1.91865540837257
1.81527930252572	126	.0870247000837533	.183009052899345	.696985318314664	.296520444544214	-1.26273462561869	-1.27209739233046	-.502750089779433	.449803134099145	-.374426632529824
1.37076912239885	120	.10729030494977	.223495988190264	.789285823166425	-1.35505080334547	-1.39986957354926	-.867869708042509	.0414252576681351	.891590624722554	1.8968943902168
1.81271325209133	223	.205758456250708	.172792318054592	.431550402501403	.286986320675862	.954280365925571	1.09622428469294	-.64007081297011	-.820675565549473	.273865411110194
1.47409696121244	129	.131989120331809	.194330362306641	.740989872945309	-.971137688819276	-1.1941671516534	-.375215034641703	-.350583040433553	.660426703249671	1.15970072772058
1.78826144511655	207	.163865266330792	.190454968669681	.472888760413621	.196135979864839	.588587171444044	.26060219195392	-.402671292205028	-.62281349060349	.115443121607052
1.9441379471824	205	.173311153535702	.180074701070239	.476125048225003	.775292904820071	.542875522133853	.449014486387275	-.542190020578426	-.607323310203916	.420887540510868
2.05312599534724	225	.189342517723842	.225130621916546	.395500766237731	1.18023644663342	.999992015235762	.768783931444177	.0633959840162106	-.993223682901513	1.18022702272365
1.48246440284624	168	.103002269994336	.41384329464542	.419096306806935	-.940048578516257	-.302789990104678	-.953400954291542	2.59983850583454	-.880285896973763	.284637299786855
1.77990885622723	178	.147125703928501	.288766349360272	.444813216107689	.165102054722548	-.074231743553724	-.0732933216815303	.918708786601578	-.757194383608621	-.0122558133863571
1.59631518039057	169	.175236667441984	.243252735815269	.515407714580956	-.5170376349009	-.279934165449583	.487421730214762	.306971042401375	-.419300605211507	.14473649883201
1.83221095486268	193	.246990742330311	.172584601221233	.456330215340116	.359429757826996	.268605626272708	1.91866366560702	-.642862685932379	-.702069374286328	.0965448552021679
1.86121209092397	203	.194085559518287	.145977544701839	.492381826943381	.467183066111843	.497163872823662	.863390967045888	-1.00048185670834	-.529511802161279	.232266542465797
1.40828453691386	219	.232205899419944	.135030773281889	.43476301585147	-1.215662814643	.862857067305189	1.62375794472027	-1.14761482930991	-.805298700682386	-1.04894325107483
2.1770406412309	207	.19596649040761	.15925658565485	.466222594245342	1.64063954983226	.588587171444044	.900908936172568	-.822001399433616	-.654720453932591	.965659391994998
1.91431953262206	230	.228364062222308	.123416891031104	.441018723775778	.664503009903701	1.11427113851124	1.54712677757382	-1.30371428123493	-.775356356267352	.740436525389542
1.701667318453	168	.194725000977153	.133277940374044	.588608265464537	-.12560326532594	-.302789990104678	.876145579694463	-1.17117424297731	-.0689332075570034	.0380314114651566
1.4900003906278	201	.245994576633831	.14394460936869	.473094811031609	-.912048723167792	.451452223513471	1.89879365652921	-1.02780606100549	-.621827249134838	-.411746424026722
1.56859209572597	223	.167023039040395	.212865726903074	.388724442586329	-.620042361410868	.954280365925571	.323588673647886	-.101453576895382	-1.02565790443056	-.591694251536518
2.07814179833405	202	.181618817592184	.195758793533871	.442741376557176	1.27318230660022	.474308048168567	.614723224201723	-.331383833237518	-.76711104438383	.603880614806304
1.30757568088499	226	.195777911196006	.217730378825714	.342916733283915	-1.58984513590654	1.02284783989086	.897147442818903	-.036068937845959	-1.2449121000216	-1.62616966302299
1.52107273593263	200	.207735981309206	.237535832840915	.403613631976193	-.796599866416502	.428596398858376	1.13566896844667	.230131497989356	-.954392231198014	-.341419834077176
1.97748045390065	205	.180813518837018	.143532116605516	.485338818200057	.899176513993461	.542875522133853	.598660340655296	-1.03335027893918	-.5632224862377	.488140919524698
1.67602167877541	199	.109917518127444	.32345599883061	.37605571343309	-.220889274553349	.40574057420328	-.815466026733061	1.38496418276118	-1.08629555826556	-.0896237410926219
2.10347302351589	199	.245795181600084	.126368641993013	.464286359978308	1.36730011324349	.40574057420328	1.8948164254876	-1.26404049279592	-.663988053058575	.554769133055624
1.85652531457293	201	.19580458669892	.160133849200911	.467250584600551	.449769415282838	.451452223513471	.897679525470343	-.810210307034288	-.649800076951531	.203049402597791
1.89062724164873	205	.151867351076827	.280684416157685	.369995892053536	.576474639986459	.542875522133853	.0212858956253511	.810081428739985	-1.11530031057108	.312953971179574
1.56491439591419	174	.159394526740931	.196712790585675	.540446273231688	-.633706802719662	-.165655042174106	.171426629545988	-.318561383886903	-.299455952000784	.104976727130543
1.6612293332651	176	.186933319257787	.150770246281479	.551091761532753	-.275850023768823	-.119943392863915	.720728878394338	-.936064285247992	-.248502345944765	.0330863877724242
1.61222631587532	206	.174119741787293	.203363460552509	.429489382412784	-.457920037458272	.565731346788949	.465142983841164	-.229171297579908	-.830540440010753	-.259059719512914
1.65401782074319	203	.214165027274537	.12047797263765	.490054448588364	-.302644295908066	.497163872823662	1.26390586933999	-1.34321559014819	-.54065157485099	-.150463810241644
1.6368842593869	123	.136448890823406	.189097677087876	.683685279424219	-.366303799278553	-1.33130209958397	-.286258267242324	-.420914328206868	.386143776915344	.487661017065124
2.31383545715675	177	.145652617384112	.117607127296416	.529192981115655	2.14889874150929	-.0970875682088195	-.102676227670812	-1.3818019452232	-.353318752569199	-.20863135314013
1.811784374567	206	.145006271436614	.214203172038708	.430529757389496	.283535089454213	.565731346788949	-.115568560632665	-.0834772922952749	-.825560785229805	.160404688018857
1.99290153995047	168	.139228565777918	.203493681646871	.496688318283498	.956473339735103	-.302789990104678	-.230813508629675	-.227421026566301	-.508899195484887	-.289610553073781
1.85694555355954	200	.184725956732347	.168947313724293	.455558501441336	.45133080725665	.428596398858376	.676699743910478	-.691750609238789	-.705763108652882	.193438758684044
1.919431586055	121	.048799930273661	.37388358586156	.475164323883353	.683496771677863	-1.37701374889416	-2.03454738012649	2.06274948550956	-.611921724879546	-.941184451925193
1.4702326518086	196	.181722194195031	.141146730525867	.506275101168324	-.985495475411498	.337173100237994	.616785224574012	-1.06541169058623	-.463012981095911	-.332282564715011
1.65795004186468	203	.18795431600126	.149151157608307	.467737357047582	-.28803418429545	.497163872823662	.741094179702058	-.957826074203884	-.647470187443084	-.14320019056993
1.83477389648728	201	.207775803276285	.237490307115752	.367943918101237	.368952330956819	.451452223513471	1.13646327691378	.229519597455755	-1.12512188657076	.166564350180934
1.93982480793701	168	.146033685205505	.13215511236281	.55686107402776	.75926749733942	-.302789990104678	-.0950752621917777	-1.18626590943086	-.220888086479067	-.229898598006207
1.72042416128853	200	.242516617468511	.175768568831981	.409146439642694	-.0559124827222539	.428596398858376	1.8294205789063	-.600067728290099	-.927909979351059	-.0239638887459892
2.00296118759418	221	.200426538872809	.176671180570773	.389961882630199	.993849817384076	.90856871661538	.989871248169614	-.587935936811243	-1.01973501665594	.90298085308908
1.65717931514966	174	.11360723924622	.273405141374053	.454400449936232	-.290897808435945	-.165655042174106	-.741869041428554	.712242413361664	-.711306010820906	.0481886887248115
1.46569536013198	127	.108151159866869	.259207611306009	.642718428359026	-1.0023537180602	-1.23987880096359	-.850698674069062	.521416760539086	.190059883767611	1.24279712608987
2.02959581590467	205	.19724507229284	.112194079607671	.457598545296536	1.09281039980151	.542875522133853	.926412156927934	-1.45455744241277	-.695998634915734	.59326001638555
1.76341206355293	211	.115147814784335	.308763832657039	.303928178777747	.103808456327355	.680010470064426	-.711139966902525	1.18749024271579	-1.43152706692755	.0705908371838274
1.6380275116214	121	.135533556601507	.230267359225582	.602082171849011	-.362056061872298	-1.37701374889416	-.304515972122783	.132437658566433	-.00444165033256953	.498556175068631
1.80278032163212	203	.138947783097118	.201756394986677	.404139816032667	.250080658922431	.497163872823662	-.236414137557277	-.250771486785975	-.951873701810888	.124331068908169
1.53112109569143	172	.169821944127952	.13938855936946	.541082438491435	-.759265328743261	-.211366691484297	.379417005916526	-1.0890428543934	-.296411008160263	.1604834004952
1.42877642133046	131	.0897949924309226	.287345291729629	.597254908103183	-1.13952550973837	-1.14845550234321	-1.21683978380111	.899608686178032	-.0275468840501076	1.30869434171948
1.40268136068971	119	.102779227819796	.344520911389384	.581820148099113	-1.23648133615813	-1.42272539820436	-.957849862789903	1.66809270380768	-.101423878564104	1.75917340135783
1.60945957966562	125	.0988869229118838	.260925990375037	.567943455930713	-.468199806468583	-1.28559045027378	-1.03548768361342	.544513088285698	-.167843331210402	.601913200016044
1.81770883252224	225	.165995836108345	.188889931786158	.328641877291717	.305547328668651	.999992015235762	.303099580661935	-.423706583805635	-1.31323732552207	.305544888945268
1.87105014761325	170	.135260725370319	.313032958606798	.330668420492203	.503736225723364	-.257078340794488	-.309957997540416	1.24487055763255	-1.30353747137046	-.12949967310704
1.29083981695954	126	.111756525305774	.276587201051661	.62283217674169	-1.65202700013286	-1.26273462561869	-.778784288487398	.755011726924641	.0948762527133876	2.08607169552473
1.49475812529411	121	.106813241846931	.39640277098461	.466341700873831	-.894371427728298	-1.37701374889416	-.877385442440509	2.36542454106805	-.654150361508923	1.23156175259997
1.57842337411547	216	.134975662225056	.263406602559304	.281324172139665	-.583514386475708	.794289593339903	-.315644006709514	.577854411543596	-1.5397189710424	-.463479404741773
1.63366153604276	124	.110520049613797	.447770328340531	.360127089790122	-.378277781997161	-1.30844627492888	-.803447638481177	3.05584376324022	-1.16253638359597	.494956154742543
2.22857975434462	172	.127835916027767	.124583985753408	.452959232147752	1.8321323910897	-.211366691484297	-.458056882654485	-1.28802763635923	-.718204261174325	-.387251761865844
1.11877229324146	178	.102395143035704	.413506576490731	.298302352075254	-2.29134143560259	-.074231743553724	-.965511006085167	2.59531275654028	-1.45845454544534	.170090269841673
1.86791768012859	182	.0975453100150864	.118485522505316	.496075123446384	.492097587366111	.0171915550666578	-1.0622481518091	-1.36999564241058	-.51183419360637	.00845992277137394
1.51516421596829	120	.132663795265835	.373030176052309	.449033609989973	-.818552888252584	-1.39986957354926	-.361757637834082	2.05127900556023	-.736993874134798	1.14586728260566
1.34021382945126	131	.0964033126343703	.245543804403219	.574435283857485	-1.46857855942224	-1.14845550234321	-1.0850269911145	.337764754889501	-.136770821109469	1.68659712719174
1.66735425193715	204	.138519394761364	.0963764726977205	.419648487086945	-.253092975614081	.520019697478758	-.244958981201603	-1.66715816593412	-.877642939162545	-.131613332612833
2.5209469202022	218	.112758667245002	.276776543458688	.247198481815959	2.91841843479641	.840001242650094	-.758795074343523	.757556633556623	-1.70305830616429	2.45147511180193
1.73919400385703	177	.136221205621819	.162454364150034	.413429881500602	.0138266002042663	-.0970875682088195	-.290799787833129	-.779020812951255	-.907407696804764	-.00134239099042778
1.64329491154927	176	.178020345519168	.158318884847216	.404482747691953	-.342485112407151	-.119943392863915	.542946337073654	-.834604814810194	-.95023229240089	.041078826387493
1.1438375689385	168	.178937579960165	.14419647511533	.503886503195771	-2.19821176048504	-.302789990104678	.561241944655301	-1.02442079291338	-.474445775597925	.665596517205252
1.52023438626793	131	.123044128573654	.253640336413113	.490882525649866	-.799714742664109	-1.14845550234321	-.553636223068067	.446588331876635	-.536688063626091	.91843679651758
2.14556458994364	177	.0999632756735175	.258116474496031	.243600621797933	1.52369072924889	-.0970875682088195	-1.01401822404443	.506751048046498	-1.72027911716127	-.147931427605097
1.585829753805	174	.0918575637433429	.21183994760544	.317627470046981	-.555996088148569	-.165655042174106	-1.17569872579615	-.115240834480663	-1.3659567266258	.0921035554308891
1.4668165014654	78	.0717521070608192	.388572966423477	.465041690402014	-.998188133392216	-2.35981420906327	-1.57673201594761	2.26018598480576	-.660372736619986	2.35553854049729
1.7020383341928	77	.03941477577343	.313269437352742	.366620293205881	-.124224761625095	-2.38267003371836	-2.22174827027484	1.2480490126777	-1.13145728984927	.29598661696992
2.01192027881122	123	.0724298180079	.387045067626812	.0464323734818199	1.02713719329313	-1.33130209958397	-1.56321406133603	2.23964985747072	-2.66400597752986	-1.36742990199193
1.90751340924779	120	.0624540095497491	.289539260043638	.169484515645938	.639214955372923	-1.39986957354926	-1.76219642473445	.929097296787504	-2.07502873206593	-.894817566984203
