# Supplementary material for: Dissecting the chain of information processing and its interplay with neurochemicals and fluid intelligence across development
Source: eLife. 2023 Sep 29;12:e84086. doi: 10.7554/eLife.84086 (PMC10541179; doi:10.7554/eLife.84086)
Supplement: Source data 1. [file elife-84086-data1.zip › DataFiles/F4C.csv]

metab	age	c1	c2	dv	Zmetab	Zage	Zc1	Zc2	Zdv	ZmetabByZage
10.51062203525	106	.10731985053968	.329944488948771	1.43005349403021	-.411140706381838	-1.60808028234374	-.966751171035918	1.50083717493341	3.71639166461362	.661147263201508
12.328867371378	101	.0810321889450035	.383314380515002	1.25186140064595	1.3713833202934	-1.70801216127283	-1.4197955430628	2.2327368537058	2.93804325523225	-2.34233938882784
11.0554716560623	105	.0960015118038433	.323544939278603	1.33384153798587	.12300478032736	-1.62806665812955	-1.1618126315807	1.41307555109591	3.29613495440654	-.200259981641524
11.3797434173751	94	.123415013006715	.2504591927718	1.38427437566582	.440905887635175	-1.84791679177357	-.689365419310284	.410798184187881	3.51642710229734	-.814757393352868
11.1270535901606	142	.0847021337322287	.366706267464548	1.05490749286167	.193180413324072	-.888570754054244	-1.35654732200998	2.00497786357261	2.07774267772705	-.171654465535881
10.6899708487548	101	.0621654307827642	.329394137156529	1.21169481650069	-.235315385741225	-1.70801216127283	-1.74494727148909	1.49328980528111	2.76259441075222	.40192154058062
11.3055130614998	144	.0902862657980823	.312162457197442	1.02209484400509	.368133863845389	-.848598002482605	-1.26030979262843	1.25697939398651	1.93441604319431	-.312397661505401
11.6078032365015	259	.17255617163684	.181708610372284	.725617378478886	.664485235831231	1.4498352128866	.157538565362383	-.532027961733285	.639393579924207	.963394093351378
12.0088457858165	98	.0953543409166121	.270592487430513	1.15103912406864	1.05764888964013	-1.76797128863029	-1.1729660438819	.686900523182805	2.49764852663488	-1.86989287033546
11.0679797232749	229	.116328041600279	.204819729438466	.796238168316781	.135267113627886	.850243939312027	-.811503042652614	-.215088576544209	.947867308447321	.115010043550341
11.7316331557376	94	.0712441458817025	.291875425825534	1.16270872550508	.785882388280224	-1.84791679177357	-1.58848372428479	.97876875295647	2.5486216957787	-1.45224526166214
10.028126323102	218	.163336910330233	.302978664183914	.739484821623055	-.884157291428115	.630393805668015	-.00134717021971557	1.13103544020928	.699966987579139	-.557367279752494
13.769014677948	104	.0791338748344349	.230564887144525	.980751803839729	2.78323744410452	-1.64805303391537	-1.45251129151516	.137973273537037	1.75382840352668	-4.58692291386333
11.7613394080103	96	.0484262618296921	.578892583277547	.860872871278909	.815005030514704	-1.80794404020193	-1.98172957896433	4.91484130578528	1.23019362992402	-1.47348348765365
10.1907729967205	145	.138942520955948	.185703902004944	1.06305950849286	-.72470597986794	-.828611626696786	-.421762686268894	-.477237656249583	2.11335092655157	.600499800855262
11.2906515130189	148	.060875161208127	.314356339902656	.902977509728422	.353564285849267	-.768652499339329	-1.76718391536408	1.28706568421661	1.41410795374357	-.271768071995164
12.7568943292548	95	.0395482916649037	.236696281877847	1.02647566193347	1.7910012460596	-1.82793041598775	-2.13473346649895	.222057496008729	1.95355158732304	-3.27382565274431
10.3576579902211	144	.0658182509018782	.215956161316131	1.00339041474588	-.56109961460161	-.848598002482605	-1.6819941787984	-.0623666827060201	1.85271453508701	.476148012144686
10.721625904846	245	.230961726108595	.213648989218697	.607558528305288	-.204282225954067	1.17002595188513	1.16410613902197	-.0940065917901338	.123708980788505	-.239015505875121
12.4239454601242	147	.185549481472093	.227406062884134	.881544696540175	1.46459350168805	-.788638875125148	.381466657013369	.0946540462792954	1.32048878278705	-1.15503537168686
11.0328441482147	142	.103793279183104	.268619792217685	.914186352728706	.100821813265267	-.888570754054244	-1.02752847904765	.659847535998207	1.46306851621624	-.0895873146382347
13.7408781667473	105	.0764021276131553	.270109386895707	.863795576469316	2.75565370375578	-1.62806665812955	-1.49959051535344	.680275418355667	1.24296009387221	-4.486387916436
11.1291045328448	279	.212333680042223	.167441550524742	.494144778780109	.195191063118837	1.84956272860299	.843068400391908	-.727682406833366	-.371685679369284	.361018115300995
11.6843251460947	194	.187560675130209	.227269382245616	.731438481121507	.739503793396968	.150720786808355	.416127783663376	.0927796464540382	.664820330890981	.111458593588554
10.0564065081787	247	.222583704905995	.158428512370457	.595833408368159	-.856432699825208	1.20999870345677	1.0197184253834	-.851284676508172	.0724933051682065	-1.03628245638649
9.99735311274325	222	.209933175751852	.235730244762636	.610860843832617	-.91432593025395	.710339308811292	.801697852659386	.208809534778984	.138133594076083	-.649481649324833
9.43756026989172	252	.184222087192002	.12933453512468	.543576892115316	-1.46312106395611	1.30993058238587	.358590201993206	-1.25027129565785	-.15576472543645	-1.91658702740905
12.340426411302	105	.0431336334460082	.237831328461994	.915709437866005	1.38271527092758	-1.62806665812955	-2.07294330270396	.237623205549247	1.46972139778609	-2.25115263028376
10.0935391133919	247	.280931692772396	.176656630702065	.521024207704469	-.820029603031611	1.20999870345677	2.02529389000817	-.601309389693642	-.254275527487633	-.99223475646442
11.535806449912	239	.20706663201138	.20517527139843	.53525146342776	.593902900549411	1.05010769717022	.752295531189579	-.210212774127319	-.192130447693292	.623662007238655
10.6522982683827	219	.148892224852934	.333317917383657	.499636727220207	-.272247849323465	.650380181453835	-.250288424945618	1.54709942346713	-.347696683833231	-.177064605643411
10.2042640652456	248	.220777980126667	.14135899851595	.524459708637612	-.711479957331992	1.22998507924259	.988598371370315	-1.08537118746558	-.239269156352109	-.875109731698506
12.2000332512946	100	.141393315820385	.251450928982092	.895209831880562	1.24508027969643	-1.72799853705865	-.379525425403119	.424398575577826	1.38017850388615	-2.15149690183601
9.60104952156609	239	.207791433148719	.171101763321725	.527815054049288	-1.30284372765708	1.05010769717022	.764786831525574	-.677487278236824	-.224612906938892	-1.36812622662264
12.5267652398568	157	.131068072525507	.239226392477767	.71734524088402	1.56539328054579	-.588775117266956	-.55747177288273	.256754720998254	.603260634758882	-.921664612322249
8.56818961975032	241	.203280562494615	.153526504364659	.520480716384168	-2.31541202886153	1.09008044874186	.687046004125511	-.918509435253106	-.256649513878581	-2.52398538344367
11.1689268147216	245	.186527893104525	.226995889683083	.462313791597943	.23423099509721	1.17002595188513	.398328707751603	.0890290463911523	-.51072438625989	.274056342999615
11.5107961959255	247	.224554028086801	.138981938694131	.525189593118216	.569383998859762	1.20999870345677	1.05367518585536	-1.1179695171409	-.23608099904546	.688953900389344
10.1515385347981	242	.175564542353087	.160533455132578	.514531428917223	-.763169640222645	1.11006682452768	.209385148104538	-.822418083636819	-.282636180003343	-.847169299097881
11.7453913170305	244	.238083921059888	.207257756473587	.48081319383356	.799370256270411	1.15003957609931	1.28685080870438	-.181654159657132	-.429918442342119	.919307430667624
10.8267744951125	250	.234188557847372	.133887592320913	.507024902257939	-.101199388453049	1.26995783081423	1.21971770239612	-1.18783195014747	-.315424913634937	-.12851895583956
10.1841214261198	191	.148865694538991	.189324898996987	.696235740998669	-.731226873487348	.090761659450897	-.250745651214173	-.427580322169689	.511053706008302	-.0663673644728028
11.6957836386361	99	.0529711301423141	.279039149514442	.891313325171033	.750737172005829	-1.74798491284447	-1.90340283228049	.802735670763246	1.36315844568994	-1.31227725017771
10.1707911126983	249	.179791743793207	.237089856692428	.421293319906016	-.744295299119906	1.24997145502841	.282237189925485	.227454870294327	-.689903037159029	-.930347878011716
12.8413346679619	199	.251417764814804	.196834137556806	.605839656572812	1.87378266701269	.250652665737451	1.51664769835522	-.324600737080289	.116200897497636	.469668620499361
11.9218628912075	195	.142293554074249	.197012464770101	.629554499119105	.972374863924502	.170707162594174	-.364010623033669	-.322155207844671	.21978804114734	.165991353998448
11.1622492064651	144	.155035830076304	.154667167687508	.85329382919506	.227684575358671	-.848598002482605	-.144408875318185	-.902866699338146	1.19708814674258	-.193212675845468
10.9661420362139	193	.189511382534602	.261875807346494	.602797472592987	.0354301332158612	.130734411022535	.449746483746246	.567362424711347	.102912546613087	.00463193759842558
9.62603995194247	238	.231229122558238	.214019749572494	.469181648303744	-1.27834426012224	1.0301213213844	1.16871447803966	-.0889220886014994	-.480725382144192	-1.31684967842128
10.9385346718918	192	.181916588625494	.140995902399089	.689401528139899	.00836514410822094	.110748035236716	.31885699306891	-1.090350585465	.481201659225697	.000926423274457462
11.8822676434789	139	.14283365830934	.218498598541035	.776177903130443	.933557505773764	-.948529881411701	-.354702408868838	-.0275004138492251	.860243468337399	-.885507190242593
11.1452363538287	148	.17991619871288	.23613745023756	.767399973914939	.211005957801346	-.768652499339329	.284382059324608	.214393836105911	.821901210200185	-.162190256839494
10.7211802673963	245	.234687318843677	.133603052409392	.498209935728749	-.204719108395338	1.17002595188513	1.22831340276105	-1.19173405044651	-.353928951869392	-.239526669669332
9.54236031717844	248	.225412000071549	.18783855798508	.434190414198517	-1.36037992194768	1.22998507924259	1.06846156682146	-.447963584665378	-.633568142397102	-1.67324700609685
10.8963705811897	256	.135083477428317	.231034577723551	.383405888351651	-.0329705894399583	1.38987608552914	-.48826985524257	.144414478003134	-.855396474751083	-.0458250337883979
10.5118915997044	196	.123470588449768	.253946648776586	.593140019668738	-.409896083833705	.190693538379993	-.688407626179564	.458624174736656	.0607285025317652	-.0781645345943515
9.53920276822596	246	.23216945375429	.183602097869111	.434282337139631	-1.3634754375865	1.19001232767095	1.1849202464637	-.506061206882989	-.633166620232774	-1.62255257920449
8.78084203370851	227	.186863838907584	.138080050408705	.549373621064535	-2.10693739142994	.810271187740388	.40411843365909	-1.13033775936551	-.130444439493627	-1.70719066264857
10.4666093854278	194	.149509593314986	.236838268737529	.59696345464779	-.454288682195038	.150720786808355	-.239648630828054	.224004663858268	.0774293812172227	-.0684707476185666
8.76969122600701	229	.187345578305341	.167364196384653	.513260449324842	-2.11786912998569	.850243939312027	.412420781973769	-.728743219749063	-.288187856990226	-1.80070539202637
12.113163977387	96	.128277994392142	.331194392474039	.786211071228313	1.15991764248605	-1.80794404020193	-.6055562778998	1.51797800025259	.904068647567955	-2.09706618885773
9.37415441057838	240	.177733105637467	.158574748815785	.465131762871629	-1.52528124960999	1.07009407295604	.246758399728084	-.849279231036588	-.498415403201781	-1.63219442479863
12.0736306673809	225	.191426511588475	.135574465909722	.540365094611307	1.12116100522722	.77029843616875	.482752022730286	-1.16469864030653	-.169793953282769	.863628569019914
10.1399247340008	247	.219668565482911	.142072918337093	.448800668202945	-.774555275896152	1.20999870345677	.969478600720968	-1.07558069188035	-.569750114621416	-.937210879589946
11.1842518864308	241	.28332859396365	.0994745436329897	.51223361031869	.249254989928592	1.09008044874186	2.06660234154507	-1.65976281867871	-.292673120572633	.271707991272507
9.69798682091385	233	.26034367849068	.163187954732746	.487562558022718	-1.20781086177532	.930189442455303	1.67047784948864	-.786015022891354	-.400437017093704	-1.12349291210625
9.33352800062365	195	.212872070925077	.199579739304771	.629555010335207	-1.56510951173884	.170707162594174	.852347086461003	-.286948327109047	.219790274154609	-.26717540389809
11.1032003115802	91	.129385889169711	.216666624072851	.94464407294503	.16979575706251	-1.90787591913102	-.586462700786907	-.0526235963297282	1.59610875180423	-.323949236070183
11.4491702699383	226	.270229560132069	.183131700616305	.489955943900975	.508968777901614	.790284811954569	1.84085219123161	-.512512102474502	-.389982635779714	.402230294934723
10.0402065129081	230	.184552736460372	.129930084960472	.515337290007773	-.872314429440071	.870230315097846	.364288646855269	-1.24210409275154	-.279116154585272	-.759114460796031
11.1878863636182	246	.279332962584975	.152094303612913	.442337639148088	.252818064054077	1.19001232767095	1.99774120293511	-.938150233451837	-.597980819413606	.300856612882256
11.150823331139	248	.166341667534405	.168530255976104	.419967618008765	.216483173166191	1.22998507924259	.0504371368687858	-.712752206551044	-.695693742815166	.266271072901506
12.1070482744613	195	.170966119133228	.130346125427562	.617333940596964	1.15392208886716	.170707162594174	.130135430420379	-1.23639863082753	.166408274925341	.196982765645254
10.3193225296669	216	.284190535824453	.174135281318272	.535620480799281	-.59868193539944	.590421054096377	2.08145713977978	-.635886465829931	-.190518568744554	-.353474419366997
12.0365935717972	203	.109918355765672	.215352895123171	.52681259044568	1.08485154167771	.330598168880727	-.921968253997892	-.0706397055637438	-.228991698031763	.358649933186085
11.6252633200205	219	.162540900800338	.192006774980388	.497419003704394	.681602297958089	.650380181453835	-.0150656836104891	-.390801829406167	-.357383766678475	.443300626225333
10.3371367401559	219	.277392318693779	.153158359324989	.535522719378023	-.581217703493027	.650380181453835	1.96429593851521	-.92355807275955	-.190945593565297	-.378012475461976
9.40047230752196	222	.235725404726549	.150215430880052	.529355857237195	-1.49948039496108	.710339308811292	1.24620388591498	-.96391656554057	-.217882632392473	-1.06513986733274
11.9263022123342	219	.223090396830057	.158068683131279	.519826490307141	.976726969997999	.650380181453835	1.0284508082057	-.856219273466092	-.259507193008776	.635243863978152
10.3493166042748	216	.172904343437523	.180498381617331	.521046144352395	-.569277125397107	.590421054096377	.163538995420789	-.548624698413778	-.254179707551428	-.336113200449915
9.08696837888923	224	.209596958990801	.236108382211565	.448238490788714	-1.80682521479434	.750312060382931	.79590345703288	.213995205374913	-.572205722431204	-1.35568274966417
10.5952465969649	144	.143257858265407	.24512061546567	.741311900772947	-.3281786816724	-.848598002482605	-.347391701447485	.337586436875088	.707947724115331	.278491773724573
12.3311514600824	164	.141620038846679	.199011261486967	.636171813639996	1.37362253571376	-.448870486766221	-.375618056514431	-.294744271976644	.248692669483485	-.616578616238886
10.9418956911786	214	.180710309022854	.141937079922604	.546367532282875	.0116601326962832	.550448302524739	.298067841356095	-1.07744354168221	-.143575125469792	.00641830024988232
13.1439006521969	188	.17541426937848	.161515557092062	.566358745040785	2.1704044296743	.0308025320934394	.206795327584815	-.808949813652121	-.0562529084387071	.0668539521007855
9.11948094623081	214	.18192479204542	.194638635241824	.509702276527139	-1.77495139045186	.550448302524739	.31899837168547	-.354709238183111	-.303730062510109	-.977018979938153
11.6401365276344	244	.174784374985071	.202590152829151	.382802878982298	.696183306031491	1.15003957609931	.195939660226291	-.245664362933638	-.858030437765738	.800638354155875
11.1326545726872	194	.199183711992302	.177773538238617	.571596074013674	.198671358758263	.150720786808355	.61644044431093	-.585992433948915	-.0333760983736024	.0299439035083303
10.4556215705813	253	.162946172509484	.303705193817311	.257065999911485	-.465060630058935	1.32991695817169	-.00808118762140904	1.14099886321234	-1.40725289745311	-.618492018493387
10.4551322629419	228	.264848664658527	.134240739558698	.480993112152093	-.46554032474388	.830257563526207	1.74811726302306	-1.18298898827685	-.429132553729504	-.386518375745053
9.77249929958942	158	.131844665084663	.237817299161534	.700475511598488	-1.13476225777935	-.568788741481137	-.544087893642789	.237430811669501	.529573151174675	.645439996482611
11.1681980573636	246	.191357946307439	.22201822939841	.348543094261338	.233516554930947	1.19001232767095	.481570361342188	.0207668135764359	-1.00767820516585	.277887579083079
10.9900787114595	97	.068519441046368	.325232822511247	.805122610284988	.0588965477289128	-1.78795766441611	-1.63544157889034	1.43622270690837	.986674817483555	-.105304533919559
9.71103903084597	217	.187997871186638	.166783495799074	.499285246584157	-1.19501507600157	.610407429882196	.423662467268616	-.736706784215384	-.349231961795357	-.729446081212596
10.7471178383978	188	.171209512996438	.182285164059367	.588362201784292	-.17929110779217	.0308025320934394	.134330106295828	-.524121266666322	.0398588506855802	-.00552262010183662
11.5559284903823	151	.23251784212131	.182716956397385	.692444049450147	.613629622731151	-.708693371981871	1.19092440884952	-.518199788015769	.494491483579652	-.434875246481302
9.83408156637858	258	.128338311245658	.27590820618322	.238184556951269	-1.07438983828916	1.42984883710078	-.604516770793952	.759798794724587	-1.48972760671654	-1.53621506087066
10.903571491549	219	.120954964238706	.256796432479859	.411600788963416	-.025911148409453	.650380181453835	-.731762162940148	.497705306734234	-.732240303076792	-.0168520974042173
11.6342998626306	223	.192140693951478	.162427612408652	.463628731178745	.690461308346028	.730325684597111	.495060317973438	-.796442143622354	-.504980690724855	.50426162770563
9.17431607343574	218	.257639699983723	.137438419787828	.514822544032571	-1.72119355601312	.630393805668015	1.62387719464353	-1.13913690119489	-.281364580446514	-1.08502975606638
9.11753470797497	241	.109302681326667	.233246352237799	.328221967031567	-1.77685939284501	1.09008044874186	-.932578853141047	.17474613146895	-1.09644149850694	-1.93691968430368
10.7296309992315	202	.16983960904002	.184615016111485	.519851361872889	-.196434399923977	.310611793094908	.110721034966402	-.49217033106406	-.259398553263481	-.0610148411859087
9.88783123643447	213	.147185813061104	.335254725337024	.368172857635148	-1.02169613607155	.530461926738919	-.279696908308225	1.57366026287139	-.921934809887422	-.541970900882223
10.4847487832859	235	.287003740481311	.148029263832051	.417177089697521	-.436505651561592	.970162194026942	2.12994020977667	-.993897045418237	-.707882854190083	-.423481280624154
11.1649687952537	185	.156346312871188	.271736196654005	.498944992302836	.230350735013824	-.0291565952640182	-.121823874643174	.702585029722302	-.350718202703254	-.00671624314956717
9.90935811951092	221	.187304980682788	.189047793130186	.439257039775468	-1.00059217086908	.690352933025473	.411721118203788	-.431380474070802	-.611436969886284	-.690761739921794
12.3995003667274	97	.0933485340651499	.332740129433105	.670398409871279	1.44062865742401	-1.78795766441611	-1.20753433372978	1.53917580205818	.39819546856509	-2.57578304961875
10.7118057803799	196	.142313757191861	.220322636250972	.495505024370414	-.213909423922325	.190693538379993	-.363662440343529	-.00248607383853046	-.365744085825631	-.040791144940574
11.6393097576582	144	.14996106639597	.330002980727747	.564863566348101	.695372778806244	-.848598002482605	-.231867895454359	1.50163931473522	-.0627838938213296	-.590091951075757
11.4886283811208	195	.131330182662091	.197612967129909	.499768474531527	.547651693695479	.170707162594174	-.552954538749793	-.313920087417265	-.347121207625176	.0934880667206488
10.058728132899	227	.185208951845431	.191964158646963	.398682782334418	-.85415668582279	.810271187740388	.375597932999558	-.391386257813812	-.788666543551875	-.692098552338026
11.4282530889111	217	.191716822725665	.221602631508697	.40690891821173	.488462536521285	.610407429882196	.487755275924449	.0150674210340703	-.752734535268805	.298161161511696
10.6084799774455	192	.179870649933895	.1726841111579	.543091944349767	-.315205284632902	.110748035236716	.283597066795031	-.655787405162031	-.157882991824028	-.0349083659693238
10.9686798630033	152	.113943942595752	.371595576573908	.528967296725787	.0379181017742069	-.688706996196052	-.852590859933956	2.07202847322428	-.219579876362499	-.0261144619743702
11.4292330113146	141	.17073814379411	.248831054832864	.639848775738309	.489423207336058	-.908557129840063	.126206479038517	.388470358525624	.264753750231922	-.444668944534367
11.6776487267844	99	.0674465762216682	.350962754039862	.685752302526497	.73295853924655	-1.74798491284447	-1.65393144604818	1.78907574947562	.465261732275402	-1.28120046834349
12.1828551616937	148	.150817417892383	.281697916687642	.555146215022124	1.22823967142561	-.768652499339329	-.217109442157574	.839197255804706	-.105229575918256	-.944089493229009
10.9113156028889	156	.181127796089345	.195495081400464	.647047132808072	-.0183191781432097	-.608761493052775	.305262858120388	-.342964176501347	.296196389851891	.0111520102379601
11.9167510736088	139	.0800923691066057	.276302593991047	.596112057245567	.967363473267471	-.948529881411701	-1.43599249869431	.765207318170848	.0737104518237471	-.917573160580406
9.6420157315437	202	.184204535300351	.23141014796899	.468863766408218	-1.26268234122811	.310611793094908	.358287710814891	.149564942692615	-.4821138997998	-.39220402611814
10.9398504389511	188	.180861082401416	.15583221226199	.556332208981705	.00965506156331196	.0308025320934394	.300666285891109	-.886889605797292	-.100049118724877	.00029740034366805
10.4039544689902	220	.22696080493281	.187190702082111	.416330967187205	-.515712678022347	.670366557239654	1.09515383548275	-.456848098262064	-.711578742697471	-.345716532490683
10.1904180995508	214	.166354064945602	.170312240039501	.451348234511274	-.725053904715824	.550448302524739	.0506507951795596	-.68831457841835	-.558622268563704	-.399104691089759
10.9031121566622	221	.218933488342249	.193396932404342	.400954262665553	-.0263614591875108	.690352933025473	.956810202644436	-.37173760157703	-.778744649324686	-.0181987106689294
10.0405965901779	212	.192795050394286	.220363294252666	.417059384784039	-.871932015641524	.5104755509531	.506337566908114	-.00192850144132181	-.708396992783133	-.445099976078254
11.531389154093	201	.208857723340898	.203415759498391	.447774015786866	.589572387073674	.290625417309089	.783163390763235	-.234342225333654	-.574234563172786	.171344721027202
10.0562250619435	240	.15609641832182	.124660781456464	.368392774437909	-.856610581361526	1.07009407295604	-.126130584039276	-1.31436583863033	-.920974206695808	-.916653905946395
9.9278041448517	211	.241191589319251	.129394869253797	.486280340770454	-.982508536766862	.490489175167281	1.34040869592688	-1.2494438903845	-.406037780516068	-.48190980179359
11.612161203245	223	.195363498614751	.132072615810409	.426181391089127	.668757585812496	.730325684597111	.550602478297561	-1.21272202741826	-.668551795596851	.488410841688022
9.96337603575112	215	.168943853623208	.251473797414654	.374469425570744	-.947635492440779	.570434678310558	.0952834902902544	.42471218682857	-.894431212257732	-.540564147286123
9.88826823194048	252	.162386060499426	.262502819757511	.198789800906405	-1.02126772579405	1.30993058238587	-.0177342179203395	.575961096523152	-1.66180508290043	-1.33778982682129
11.852994950971	93	.0848145278188149	.332301355764414	.665085952768481	.904859905574265	-1.86790316755938	-1.35461031029847	1.53315858340279	.374990496574819	-1.69019068381966
9.09859819813829	223	.195772363422152	.181606228751648	.379690746970514	-1.79542387536811	.730325684597111	.557648898126337	-.533431994476404	-.871624323752212	-1.31124417092022
11.0568643476878	151	.12373730369502	.178844444498221	.630165669184281	.124370111086017	-.708693371981871	-.683811027111214	-.571306326775044	.222457650326157	-.0881402733993095
12.8768899236291	142	.176602490752214	.241371447191091	.527593573772336	1.90863940292289	-.888570754054244	.227273261848897	.286171397883998	-.225580339432674	-1.69596115347284
9.71378698694747	186	.242810745368889	.17555565222475	.527760045109243	-1.19232110633871	-.00917021947819901	1.36831340449443	-.616407898801201	-.224853187639189	.010933846233615
11.5604021624506	143	.166367130848656	.254503788278288	.565214233956274	.618015404886486	-.868584378268425	.0508759743505081	.466264629126957	-.0612521671893602	-.536798526213637
12.1459566899671	188	.185685168768722	.139766397293117	.484574835061574	1.1920661083242	.0308025320934394	.383805106398527	-1.10721167260049	-.41348748061491	.0367186545591577
10.0352580415792	192	.186824551293286	.167049533634831	.494234512944258	-.877165682933652	.110748035236716	.403441346711513	-.733058416178319	-.371293717848399	-.0971443759619743
10.6563699824097	155	.109549005057553	.284885783752067	.5299534908134	-.268256128328137	-.628747868838594	-.928333683612649	.882914767906568	-.215272151003554	.168665468989209
10.5651406780133	196	.117393674324455	.241342930984998	.406336241141172	-.357693138720668	.190693538379993	-.793137814288849	.285780334655898	-.755236005892402	-.0682097702768899
9.71733177129303	202	.108840083281765	.237064944438958	.398851058363627	-1.18884596294645	.310611793094908	-.94055131733299	.227113230658625	-.787931508808277	-.369269576264441
11.0639327600808	141	.123596543268786	.191520211773546	.624242713840241	.131299657209756	-.908557129840063	-.686236907354679	-.397474420343479	.196586003704166	-.11929323970348
11.2228263648972	145	.09172783347623	.226696899171689	.575084398657484	.287071632884625	-.828611626696786	-1.23546566105254	.0849287746307403	-.0181389916852583	-.237870892703031
9.95995726044479	220	.165179915603118	.258062843867978	.29485181420368	-.950987102371655	.670366557239654	.0304153798073852	.51507251624051	-1.24220332711057	-.637509949796201
12.6643084370262	149	.162693843596702	.260249952364092	.471326714211095	1.70023429940537	-.748666123553509	-.0124298510970033	.545065906872749	-.471355669912322	-1.27290782206853
11.2641216397649	195	.241300859751979	.146139575641825	.455355314260605	.327555619383711	.170707162594174	1.34229187425364	-1.01981169764664	-.541119224012617	.0559160903767705
10.5862338156273	149	.130116852008465	.197126607189565	.600561834800575	-.337014397602601	-.748666123553509	-.573865209029582	-.320589890815006	.0931472136702597	.252311262634861
10.0575008365999	154	.0947905970086993	.149950071608971	.63767348618351	-.855359870617234	-.648734244624413	-1.18268166669698	-.967555627932563	.255252020201339	.554901239546907
11.1366431243451	154	.175793757541211	.241674977625607	.523495025354774	.202581551195212	-.648734244624413	.213335467176801	.290333928872921	-.243482921870508	-.131421589589468
11.536542667432	143	.155065603445069	.20126290725806	.573351808322867	.594624654315079	-.868584378268425	-.143895757895904	-.26386583531115	-.0257069982418149	-.51648168567134
9.30254821631802	222	.226700131463259	.1243227447677	.377874110646952	-1.59548066615279	.710339308811292	1.09066136102314	-1.31900157868261	-.879559445709727	-1.13333263361676
10.9070212030701	192	.196121252608521	.120696945519548	.482509026759392	-.0225292100377296	.110748035236716	.563661691686397	-1.3687247695518	-.422510993249799	-.00249506574711386
12.4593225206916	221	.16555681890036	.255749447997401	.249444684500386	1.49927554332541	.690352933025473	.0369109715510205	.483347256082403	-1.44054303179611	1.03502926874806
10.9650346633489	188	.138827480199591	.203014435918529	.403971885023613	.0343445158356704	.0308025320934394	-.423745310970355	-.239845864006411	-.765563584340817	.00105789805126187
10.343269337503	196	.216017905101858	.164585804117162	.411710036618075	-.575205587361105	.190693538379993	.906562729187058	-.766845309680365	-.731763106043986	-.109687988749831
10.0672602762288	192	.227526151688433	.18734900781333	.415967056157652	-.845792165269808	.110748035236716	1.10489708194673	-.454677137999137	-.71316831699131	-.0936698205222392
10.4779398572799	186	.185609034535387	.168143507901981	.442547353819796	-.443180809176678	-.00917021947819901	.382493000876826	-.718055960838519	-.59706477943648	.00406406528867597
10.4324086592194	138	.1622939419044	.17366010247821	.618788811502433	-.487817499778059	-.968516257197521	-.01932179964134	-.642402934763903	.172763194684239	.472459179080498
12.7366747066762	96	.0788289109030199	.394028065990173	.441722445964114	1.77117885887097	-1.80794404020193	-1.45776707253247	2.37966132230838	-.60066800169602	-3.20219226202742
10.5008650000628	150	.140658718419429	.183438101710724	.549605886616699	-.420706054525304	-.72867974776769	-.392185555594238	-.508310204063251	-.129429896594179	.306559981695839
11.5221234374787	148	.108843368317076	.323984876537759	.401238323406916	.580488705041782	-.768652499339329	-.940494702683026	1.4191087269036	-.777503863485043	-.446194093968616
11.3148050851542	143	.152708175024063	.324066467928019	.424274368273091	.377243336088378	-.868584378268425	-.184523931487779	1.42022764827611	-.676881728464943	-.32766766853223
13.3112577696899	90	.0687452367567125	.453979877551773	.336795014474824	2.33447364356908	-1.92786229491684	-1.63155019146392	3.20182360025315	-1.05899417009702	-4.50054371591398
10.7571112591229	191	.180914840688379	.130841870413988	.394800696678282	-.169494018149087	.090761659450897	.301592761959384	-1.22960012354805	-.805623610154262	-.0153835583542116
11.7378602059753	146	.145524817726665	.191588826725936	.430067810070021	.791987101678062	-.808625250910967	-.308322679585761	-.396533454189352	-.651575800901928	-.640420768812672
10.8709554739773	154	.0910126999737761	.387458071855052	.247996355213033	-.0578863905953202	-.648734244624413	-1.24779034833474	2.28956227102843	-1.44686937757084	.0375528838768888
12.323961238329	98	.0547330050856152	.37704730107247	.173371891707062	1.36657357330044	-1.76797128863029	-1.8730384910323	2.1467918893032	-1.77283127277994	-2.41606284139608
12.1346840483447	101	.00818228945793423	.288902976702943	.184776251233858	1.18101492940089	-1.70801216127283	-2.67529850389002	.938005421906944	-1.72301668825428	-2.0171878620615
11.9261078697486	150	.0548131914104838	.287437443472244	.0364200402984158	.976536445473418	-.72867974776769	-1.87165655133164	.917907511469038	-2.37104106807027	-.711582330773527
